# Supplementary material for: An Operationally Unsaturated Iridium-Pincer Complex That C–H Activates Methane and Ethane in the Crystalline Solid-State
Source: J Am Chem Soc. 2025 Feb 25;147(10):8706–19. doi: 10.1021/jacs.4c18122 (PMC11912492; doi:10.1021/jacs.4c18122)
Supplement: Supplementary file 2 — ja4c18122_si_002.zip [file ja4c18122_si_002.zip]

Archive with 7 entries (7 files):
- 1-BArF4-CH4.xyz
- 2[BArF4]+CH4 Pathway A.xyz
- 2[BArF4]+CH4 Pathway B1.xyz
- 2[BArF4]+CH4 Pathway B2.xyz
- 2[BArF4]+CH4 Pathway B3.xyz
- 2[BArF4]+CO.xyz
- 2[BArF4]+N2.xyz
