# Supplementary material for: An Operationally Unsaturated Iridium-Pincer Complex That C–H Activates Methane and Ethane in the Crystalline Solid-State
Source: J Am Chem Soc. 2025 Feb 25;147(10):8706–19. doi: 10.1021/jacs.4c18122 (PMC11912492; doi:10.1021/jacs.4c18122)
Supplement: Supplementary file 2 — ja4c18122_si_002.zip [file ja4c18122_si_002.zip › 1-BArF4-CH4.xyz]

560
Top left 1+ @[1][BArF4] [500 Ry cutoff]
Ir       8.186705043     10.797642199      5.337828489
P        7.150512834     11.049041532      3.312297306
P        8.877304563     11.199146479      7.484052085
O        6.278322573     12.505699502      3.539135244
O        7.934722712     12.574690628      7.895071770
N        7.090791444     12.555868611      5.721640040
C        9.395697565      9.138524472      4.903254292
H        8.983587296      8.450750712      4.155127368
H        9.676411984      8.535631956      5.774603120
H       10.338880762      9.531253664      4.480445567
C        6.302847853     13.106582252      4.757964907
C        5.541417287     14.248253764      4.980769092
H        4.927281757     14.647992244      4.179757928
C        5.601478770     14.829271440      6.247028694
H        5.024546386     15.727360698      6.453255942
C        6.398999664     14.280426166      7.250778410
H        6.461104784     14.712881465      8.241869164
C        7.135571440     13.140110153      6.950035343
C        5.746829158      9.913630982      2.797808364
C        4.662028987     10.064827223      3.885572874
H        5.040715319      9.829445525      4.888746531
H        3.851578437      9.358788635      3.660124316
H        4.238368980     11.075976507      3.904794144
C        6.272280441      8.462417563      2.806920285
H        7.063271135      8.291837328      2.066556254
H        5.439549679      7.786234585      2.563774867
H        6.657331507      8.175524913      3.794100223
C        5.132745878     10.265671799      1.432009740
H        4.814469488     11.314271063      1.376003409
H        4.239479250      9.643496587      1.275412640
H        5.815742234     10.058458087      0.600178847
C        8.281356293     11.585210527      1.920035378
C        9.375238015     12.442198984      2.596236111
H        8.960713293     13.316832866      3.112851741
H       10.071177630     12.814733586      1.829172586
H        9.969713397     11.850141193      3.306923087
C        8.911045811     10.315008337      1.333920068
H        9.360147649      9.677022534      2.103118671
H        9.708541728     10.596901799      0.630503550
H        8.166601791      9.729555251      0.786942160
C        7.598106705     12.411919263      0.821404102
H        6.903306754     11.821692240      0.216491800
H        8.379005121     12.796421712      0.149710886
H        7.060418620     13.271984719      1.232295794
C        8.438775906     10.049867232      8.901438580
C        6.898552147      9.975924310      8.918516477
H        6.444789745     10.933197370      9.192924535
H        6.593550236      9.227102145      9.662431082
H        6.488575493      9.665073318      7.948665767
C        8.946414340     10.524757895     10.276325992
H       10.039591440     10.484068344     10.351085623
H        8.540711200      9.844694478     11.041943736
H        8.608037236     11.539338735     10.518269966
C        9.005295993      8.651427812      8.577371998
H        8.592616728      8.251973989      7.643119298
H        8.714760224      7.966589617      9.388224228
H       10.099336637      8.631780447      8.513248378
C       10.592307943     11.954823750      7.592263060
C       10.764724329     12.929017339      8.767646994
H       10.009453324     13.723735326      8.755094634
H       11.753454614     13.398674285      8.674212761
H       10.730944686     12.429789026      9.740366610
C       11.629280248     10.819428149      7.657012568
H       11.608947054     10.292245478      8.617696517
H       12.634995661     11.250202927      7.547833762
H       11.495332714     10.085651035      6.850470772
C       10.771565221     12.736009947      6.269690022
H       10.736203907     12.070682819      5.394030883
H       11.762052333     13.216514983      6.264651125
H       10.020992322     13.528345424      6.146839969
H        7.036868478      9.911875238      5.847083267
Ir      12.978253475      1.603963852      4.647341842
P       14.014814337      1.850758054      6.672730935
P       12.291381171      2.006589007      2.499899564
O       14.896931909      3.304118817      6.446783986
O       13.241506886      3.377192109      2.089668102
N       14.080589024      3.358560621      4.264875555
C       11.758144319     -0.048225690      5.081774934
H       12.166810203     -0.739515802      5.828665613
H       11.473141320     -0.648364817      4.209873317
H       10.817364066      0.349214172      5.505952040
C       14.866507222      3.909736751      5.230189584
C       15.620933397      5.056725288      5.010760146
H       16.234024107      5.456196326      5.812617622
C       15.556123227      5.642972852      3.747016330
H       16.127599115      6.545314947      3.543924356
C       14.760966060      5.093691410      2.741783590
H       14.694423424      5.530309267      1.752556109
C       14.033238064      3.946390191      3.038154105
C       15.410905743      0.708364771      7.190186427
C       16.498558654      0.851665000      6.104280372
H       16.119799377      0.618031815      5.100686231
H       17.304230649      0.140571773      6.331298085
H       16.928386204      1.860219452      6.084994777
C       14.877383516     -0.739930880      7.181807372
H       14.083661132     -0.904992519      7.920547222
H       15.705837995     -1.420318773      7.428030656
H       14.493339070     -1.026305000      6.194087626
C       16.022255109      1.059103403      8.557411681
H       16.342531180      2.107050733      8.614457981
H       16.913378020      0.434912225      8.716688460
H       15.335890358      0.853340700      9.386866614
C       12.879700500      2.390122925      8.061308558
C       11.801166072      3.263220056      7.380839674
H       12.229482132      4.137147253      6.874773758
H       11.101090918      3.636814793      8.143657990
H       11.207741610      2.682487784      6.659890286
C       12.227419432      1.125068249      8.635894762
H       11.769237141      0.500908840      7.860468863
H       11.432461074      1.415904952      9.338672101
H       12.958809551      0.521630222      9.181598763
C       13.563148841      3.203582694      9.169707407
H       14.237518332      2.599924548      9.784481881
H       12.780490951      3.603965709      9.830119097
H       14.123765733      4.052756931      8.766508278
C       12.729968089      0.855008649      1.084940648
C       14.270242978      0.779298293      1.070732163
H       14.725093703      1.735018975      0.792729667
H       14.575234454      0.026759131      0.330906669
H       14.678454565      0.472530661      2.042629088
C       12.225709516      1.328141902     -0.291885203
H       11.132515245      1.289470346     -0.368772664
H       12.631694535      0.645864694     -1.055363357
H       12.566385297      2.341623206     -0.535162651
C       12.160844315     -0.542142300      1.410004976
H       12.571522963     -0.940941060      2.345407020
H       12.451790751     -1.228491583      0.600639637
H       11.066635383     -0.559994806      1.472593112
C       10.579058210      2.767719810      2.385392674
C       10.413191757      3.741101023      1.208126617
H       11.171964621      4.532488348      1.220858392
H        9.426467736      4.215435546      1.299209380
H       10.446442206      3.240447745      0.236111059
C        9.539246426      1.634722018      2.319041718
H        9.561578935      1.105665457      1.359398049
H        8.534417617      2.068514014      2.423964881
H        9.668621847      0.901966674      3.127302007
C       10.397546769      3.551134541      3.706290120
H       10.427369469      2.886691413      4.582714042
H        9.408738926      4.035023116      3.706974706
H       11.150298875      4.341110435      3.830937786
H       14.122933945      0.710864167      4.139239873
Ir       1.148006388      7.599457957     14.631931933
P        2.184200990      7.348059713     16.657463122
P        0.457410762      7.197954105     12.485706337
O        3.056389400      5.891399494     16.430628244
O        1.399991741      5.822408188     12.074690386
N        2.243923137      5.841232024     14.248122285
C       -0.060984015      9.258579075     15.066504190
H        0.351130822      9.946355210     15.814626749
H       -0.341696822      9.861468694     14.195152713
H       -1.004169239      8.865858173     15.489316274
C        3.031866977      5.290519003     15.211797249
C        3.793295086      4.148846010     14.988992903
H        4.407430135      3.749107640     15.790004342
C        3.733237060      3.567829403     13.722732541
H        4.310164518      2.669736125     13.516508211
C        2.935713342      4.116672386     12.718983999
H        2.873608784      3.684216768     11.727893246
C        2.199145176      5.256991118     13.019726801
C        3.587885714      8.483469764     17.171956541
C        4.672681289      8.332264892     16.084189398
H        4.293989968      8.567648295     15.081018175
H        5.483137791      9.038298252     16.309633621
H        5.096332941      7.321111834     16.064965854
C        3.062431166      9.934682232     17.162845297
H        2.271438389     10.105257990     17.903208352
H        3.895160266     10.610867451     17.405991459
H        2.677380495     10.221571821     16.175664323
C        4.201969445      8.131428235     18.537755190
H        4.520247867      7.082829711     18.593764625
H        5.095236364      8.753603482     18.694351382
H        3.518974750      8.338643104     19.369587496
C        1.053356476      6.811891145     18.049723942
C       -0.040527060      5.954905325     17.373523201
H        0.373998158      5.080274141     16.856902899
H       -0.736469447      5.582364432     18.140581090
H       -0.635002136      6.546963487     16.662835998
C        0.423670189      8.082094357     18.635839644
H       -0.025428930      8.720083651     17.866642136
H       -0.373825351      7.800209263     19.339259891
H        1.168120252      8.667543301     19.182813748
C        1.736602801      5.985181826     19.148355971
H        2.431406105      6.575410732     19.753262577
H        0.955707382      5.600681905     19.820054137
H        2.274290093      5.125116261     18.737463516
C        0.895939867      8.347234536     11.068323942
C        2.436163410      8.421172049     11.051246388
H        2.889924925      7.463900203     10.776832249
H        2.741159573      9.169997811     10.307333110
H        2.846140468      8.732022872     12.021096805
C        0.388299012      7.872344275      9.693438359
H       -0.704877977      7.913035974      9.618679813
H        0.794002960      8.552411999      8.927825096
H        0.726676248      6.857765057      9.451488259
C        0.329420051      9.745672482     11.392392060
H        0.742101958     10.145124804     12.326643946
H        0.619960748     10.430505767     10.581537172
H       -0.764620520      9.765320351     11.456512972
C       -1.257595984      6.442280187     12.377490649
C       -1.430007897      5.468079085     11.202112441
H       -0.674735147      4.673362707     11.214671469
H       -2.418739774      4.998423325     11.295541605
H       -1.396222568      5.967308453     10.229393636
C       -2.294567852      7.577675544     12.312743365
H       -2.274228517      8.104855134     11.352057860
H       -3.300285154      7.146904144     12.421918479
H       -2.160617932      8.311455339     13.119282553
C       -1.436852713      5.661098201     13.700066183
H       -1.401488499      6.326424790     14.575725862
H       -2.427336285      5.180585945     13.705117889
H       -0.686277096      4.868764767     13.822920488
H        2.297847721      8.485219547     14.122680252
Ir      -3.643541892     16.793135528     15.322419902
P       -4.680103398     16.546340133     13.297030221
P       -2.956669278     16.390510554     17.469862723
O       -5.562222537     15.092980827     13.522977447
O       -3.906794588     15.019908051     17.880093324
N       -4.745879240     15.038540480     15.704887016
C       -2.423431044     18.445323358     14.887986279
H       -2.832096554     19.136613067     14.141095089
H       -2.138429323     19.045462711     15.759888211
H       -1.482650960     18.047882363     14.463810275
C       -5.531796071     14.487363898     14.739572305
C       -6.286224263     13.340376767     14.959001985
H       -6.899312732     12.940904177     14.157143837
C       -6.221412371     12.754127757     16.222744599
H       -6.792886678     11.851784635     16.425835782
C       -5.426258021     13.303410998     17.227978693
H       -5.359714492     12.866791344     18.217204934
C       -4.698527328     14.450710333     16.931608199
C       -6.076195835     17.688733526     12.779576080
C       -7.163848073     17.545435630     13.865483226
H       -6.785088195     17.779068681     14.869077320
H       -7.969518462     18.256530116     13.638464994
H       -7.593678117     16.536882211     13.884769073
C       -5.542673124     19.137028907     12.787954777
H       -4.748951964     19.302090325     12.049213602
H       -6.371126929     19.817418325     12.541732351
H       -5.158626682     19.423403751     13.775673327
C       -6.687543601     17.337996252     11.412350097
H       -7.007819771     16.290049138     11.355303103
H       -7.578666096     17.962188146     11.253073139
H       -6.001176321     17.543759624     10.582897497
C       -3.544987716     16.006975665     11.908450676
C       -2.466455099     15.133876817     12.588920636
H       -2.894771278     14.259948512     13.094984405
H       -1.766375324     14.760283923     11.826105228
H       -1.873034922     15.714609774     13.309873137
C       -2.892705455     17.272030258     11.333865861
H       -2.434523365     17.896186440     12.109294414
H       -2.097746495     16.981194599     10.631088594
H       -3.624095392     17.875469940     10.788163507
C       -4.228438601     15.193517888     10.800052689
H       -4.902808355     15.797177954     10.185280413
H       -3.445783957     14.793132453     10.139639220
H       -4.789058366     14.344344831     11.203250768
C       -3.395257712     17.542091602     18.884821638
C       -4.935532752     17.617800340     18.899028527
H       -5.390383809     16.662079829     19.177030855
H       -5.240525531     18.370339901     19.638853183
H       -5.343743602     17.924567676     17.927131169
C       -2.890998406     17.068957620     20.261646804
H       -1.797804138     17.107632718     20.338532997
H       -3.296984287     17.751234236     21.025125145
H       -3.231671262     16.055475426     20.504924751
C       -2.826134595     18.939242413     18.559757206
H       -3.236812606     19.338040537     17.624354734
H       -3.117083178     19.625591210     19.369122282
H       -1.731925567     18.957095089     18.497171529
C       -1.244345779     15.629381188     17.584368215
C       -1.078478743     14.656001165     18.761634931
H       -1.837250219     13.864612592     18.748904730
H       -0.091753914     14.181668484     18.670551552
H       -1.111728576     15.156656127     19.733649631
C       -0.204535705     16.762380141     17.650719629
H       -0.226869167     17.291436472     18.610363295
H        0.800292783     16.328586937     17.545797713
H       -0.333910369     17.495134625     16.842458593
C       -1.062831849     14.845967256     16.263470694
H       -1.092652885     15.510410755     15.387047001
H       -0.074022955     14.362080797     16.262788784
H       -1.815581838     14.055989877     16.138820659
H       -4.788218431     17.686239624     15.830522806
F        1.754279243     14.598146790      0.622347270
F        2.342595189     12.499973610      0.417553775
F        3.038703990     13.654263977      2.147481661
F       -3.546445847      7.402788087      1.522835523
F       -4.816380587      9.125471325      2.011276227
F       -5.364144409      7.111531389      2.706817919
F       -4.597098400      6.751487958      7.491124049
F       -3.243397879      8.191430313      8.458864477
F       -2.480448559      6.252550848      7.765593037
F        4.358405411     11.572262250      6.858233315
F        2.562243213      4.955110153      5.134031017
C       -0.282335661     11.377309957      3.585745886
C       -1.471986808     12.117966598      3.500629794
H       -2.352944225     11.781267124      4.042196639
C       -1.555610448     13.288227313      2.744978989
C       -2.809729896     14.103163471      2.767291397
C       -0.456987810     13.753076885      2.014027200
H       -0.522674397     14.654850420      1.411823839
C        0.730433530     13.026317637      2.090388142
C        1.947381963     13.451400096      1.330781357
C        0.819221196     11.873490118      2.875742328
H        1.774603189     11.352734969      2.930357826
C       -1.531460157      9.275492737      4.760595420
C       -2.365161783      9.009150147      3.659598123
H       -2.123237468      9.438816000      2.687580646
C       -3.496105172      8.192134378      3.767600861
C       -4.302399853      7.953053624      2.522694044
C       -3.847859163      7.613617383      4.990841916
H       -4.734606613      6.993427644      5.080172353
C       -3.032155244      7.874646874      6.096822697
C       -3.343525242      7.275973303      7.435068897
C       -1.894751524      8.680856071      5.979259702
H       -1.282318661      8.853344581      6.863732635
C        0.345385717     10.792523695      5.980666536
C       -0.588129584     11.518568139      6.745124478
H       -1.635015131     11.508478330      6.446756944
C       -0.212338806     12.301704670      7.840650395
C       -1.263596742     13.091415576      8.563737163
C        1.123577947     12.364575286      8.245774488
H        1.426356532     12.975314788      9.091684284
C        2.062101194     11.642493241      7.504794198
C        3.499868094     11.670634249      7.918132283
C        1.684049083     10.882624625      6.391433116
H        2.461345127     10.380469549      5.819124348
C        0.879210601      8.992231661      3.963215339
C        1.620400610      8.112998520      4.773682608
H        1.577415337      8.206488658      5.857646929
C        2.421652209      7.115367190      4.219879378
C        3.194993256      6.172276559      5.083857334
C        2.485009949      6.914877295      2.837336675
H        3.097540910      6.121768381      2.417161734
C        1.726491374      7.750503435      2.021292669
C        1.711762202      7.553271799      0.533693359
C        0.949291278      8.776057599      2.574440415
H        0.376449738      9.412925189      1.901442298
B       -0.137354502     10.101576509      4.583015854
F       -3.846797059     13.450515867      3.395740653
F       -2.610828740     15.305966722      3.405509374
F       -3.258187873     14.442733518      1.516681618
F       -2.246746045     13.509808243      7.699157036
F       -1.882320252     12.365022463      9.561539281
F       -0.779940098     14.228866071      9.155740113
F        3.830569850     10.623798247      8.745745547
F        3.814378253     12.805445394      8.602866856
F        3.353977980      6.611276085      6.373732703
F        4.447866640      5.959272081      4.577993029
F        2.436815111      6.465316690      0.137612867
F        2.244292620      8.627490861     -0.139773111
F        0.423901824      7.401472318      0.068760789
F        2.880653123      5.405703760      9.359767561
F        2.358987894      3.299897954      9.563998377
F        1.600436221      4.451917979      7.842077664
F        8.177717126     -1.795471942      8.461670571
F        9.448342112     -0.072766170      7.974297358
F        9.997563699     -2.088207295      7.279379266
F        9.282743465     -2.448539966      2.495252449
F        7.944920077     -1.008075951      1.525075059
F        7.128564734     -2.936522387      2.220511755
F        0.340834407      2.372443126      3.131213908
F        2.062082580     -4.301702234      4.850263347
C        4.942919767      2.180241010      6.384901731
C        6.138560462      2.914440414      6.471067929
H        7.020414710      2.567841661      5.936603222
C        6.229575314      4.089033174      7.219667750
C        7.501573423      4.886360926      7.211009288
C        5.127130225      4.566044397      7.943862541
H        5.196815158      5.469619975      8.543701444
C        3.931689562      3.848298544      7.868138276
C        2.712295201      4.261427161      8.642682047
C        3.841957370      2.688691453      7.089032351
H        2.885364847      2.169541500      7.036751039
C        6.187468107      0.072417294      5.209832265
C        7.010822881     -0.195421720      6.316761084
H        6.760206719      0.230237735      7.288467075
C        8.142487529     -1.009510035      6.215109630
C        8.937830286     -1.246485271      7.463737989
C        8.508970851     -1.584212196      4.994692110
H        9.397769002     -2.202349136      4.912800332
C        7.702639649     -1.323873070      3.882886941
C        8.022156169     -1.924803110      2.547530477
C        6.561858026     -0.519679750      3.992847930
H        5.955400147     -0.347840250      3.104102965
C        4.327959901      1.597825757      3.988988762
C        5.269407210      2.319575409      3.229515202
H        6.316114145      2.298125713      3.528153070
C        4.902104811      3.112255312      2.138284323
C        5.963743613      3.894081063      1.420380749
C        3.565149431      3.192868910      1.733177557
H        3.267188725      3.811584921      0.891126813
C        2.621323472      2.472320573      2.467818614
C        1.181698332      2.484637345      2.060947661
C        2.992871191      1.699267308      3.575032559
H        2.212653039      1.194175843      4.140578400
C        3.778392022     -0.219754792      6.000940292
C        3.042152712     -1.111230959      5.196681554
H        3.072639568     -1.013155325      4.112883647
C        2.260067524     -2.125480022      5.755348529
C        1.467562012     -3.058888079      4.898169457
C        2.209435944     -2.328168863      7.135990548
H        1.610089661     -3.128200184      7.562246581
C        2.956269867     -1.476818238      7.942945888
C        2.958322036     -1.653504947      9.428925420
C        3.713752601     -0.437009199      7.389507617
H        4.273539868      0.211080501      8.062974674
B        4.794462893      0.899450558      5.386234332
F        8.546185521      4.246143956      6.584324939
F        7.315610841      6.102982186      6.586083471
F        7.958767392      5.178025291      8.469570810
F        6.948578376      4.310453105      2.285885329
F        6.585212141      3.166671489      0.424486240
F        5.483973307      5.032058630      0.828267603
F        0.871829431      1.425997599      1.239619473
F        0.821363247      3.607404982      1.380847132
F        1.345049072     -2.594218504      3.612301042
F        0.197174751     -3.237471475      5.399061220
F        2.256881284     -2.740782780      9.847368768
F        2.408508839     -0.566226532     10.060741455
F        4.226829827     -1.794125676      9.919379110
F        7.580447796      3.798950650     19.347432506
F        6.992114288      5.897147450     19.552253131
F        6.296044589      4.742795998     17.822315810
F       12.881121218     10.994317521     18.446924391
F       14.151084599      9.271630823     17.958475161
F       14.698852181     11.285551119     17.262937821
F       13.931812008     11.645623187     12.478649844
F       12.578062339     10.205691796     11.510905501
F       11.815177512     12.144547288     12.204152635
F        4.976314014      6.824920225     13.111491417
F        6.772469426     13.442001032     14.835759940
C        9.617037541      7.019788120     16.384035451
C       10.806709058      6.279164370     16.469170760
H       11.687610879      6.615814107     15.927483700
C       10.890286559      5.108848849     17.224741343
C       12.144451661      4.293984132     17.202449893
C        9.791679684      4.644045232     17.955744547
H        9.857346905      3.742227568     18.557879869
C        8.604260300      5.370805272     17.879386173
C        7.387338156      4.945714872     18.639023292
C        8.515460732      6.523620713     17.094015081
H        7.560085378      7.044395720     17.039436715
C       10.866180383      9.121626109     15.209170477
C       11.699876104      9.387950625     16.310176852
H       11.457955755      8.958287485     17.282196564
C       12.830800849     10.204992049     16.202172907
C       13.637091740     10.444056807     17.447078829
C       13.182561268     10.783512203     14.978934998
H       14.069280975     11.403744158     14.889617487
C       12.366845905     10.522484189     13.872963087
C       12.678245873     11.121136381     12.534715118
C       11.229434383      9.716284832     13.990509616
H       10.616975999      9.543816918     13.106051085
C        8.989334641      7.604620403     13.989100944
C        9.922804867      6.878472394     13.224690149
H       10.969712822      6.888580345     13.522964237
C        9.546995342      6.095398144     12.129124862
C       10.598265892      5.305788359     11.405958582
C        8.211079621      6.032483120     11.723994421
H        7.908259708      5.421814061     10.878049083
C        7.272599602      6.754616081     12.464980367
C        5.834853306      6.726477558     12.051597299
C        7.650668960      7.514478655     13.578336465
H        6.873377492      8.016693162     14.150618114
C        8.455442394      9.404833189     16.006508473
C        7.714305796     10.284112352     15.196046072
H        7.757220032     10.190580088     14.112080770
C        6.913083464     11.281759756     15.749861066
C        6.139717659     12.224837008     14.885901040
C        6.849710215     11.482247634     17.132403214
H        6.237276442     12.275436120     17.552568355
C        7.608252489     10.646617693     17.948424106
C        7.622998363     10.843817824     19.436031931
C        8.385471798      9.621076177     17.395281288
H        8.958310778      8.984201881     18.068268739
B        9.472088023      8.295528993     15.386779210
F       13.181518010      4.946690949     16.574048464
F       11.945553293      3.091154608     16.564299263
F       12.592914064      3.954375611     18.453053249
F       11.581426539      4.887318732     12.270519610
F       11.217125004      6.032040475     10.408140757
F       10.114647585      4.168303308     10.814040978
F        5.504182682      7.773295383     11.223956200
F        5.520314989      5.591647776     11.366918730
F        5.980686844     11.785915215     13.596009092
F        4.886830027     12.437809924     15.391762614
F        6.897934007     11.931751368     19.832140961
F        7.090346306      9.769657172     20.109511500
F        8.910839130     10.995536171     19.901024091
F        6.454058053     12.991394357     10.609995242
F        6.975724786     15.097200848     10.405762429
F        7.734276793     13.945181022     12.127682274
F        1.156997722     20.192584159     11.508083129
F       -0.113612377     18.469836267     11.995552990
F       -0.662852326     20.485306311     12.690390884
F        0.051970558     20.845642634     17.474509697
F        1.389789538     19.405178316     18.444686160
F        2.206146719     21.333623276     17.749251054
F        8.993872591     16.024658446     16.838543057
F        7.272630232     22.698802702     15.119498224
C        4.391795883     16.216856055     13.584865276
C        3.196156080     15.482654034     13.498698396
H        2.314299502     15.829254793     14.033157945
C        3.105139681     14.308063103     12.750096191
C        1.833139436     13.510735279     12.758749491
C        4.207585819     13.831049316     12.025904616
H        4.137902212     12.927471596     11.426068427
C        5.403024970     14.548797895     12.101627785
C        6.622416226     14.135673446     11.327079268
C        5.492758593     15.708403264     12.880736872
H        6.449351477     16.227552671     12.933016111
C        3.147243338     18.324682417     14.759928724
C        2.323891807     18.592523649     13.652998486
H        2.574511982     18.166864293     12.681293637
C        1.192217826     19.406598328     13.754650466
C        0.396888373     19.643599934     12.506020691
C        0.825744364     19.981308212     14.975065959
H       -0.063053764     20.599444388     15.056958252
C        1.632073398     19.720971872     16.086872885
C        1.312556178     20.321904155     17.422228503
C        2.772857004     18.916781097     15.976913262
H        3.379312745     18.744939076     16.865659294
C        5.006753751     16.799273424     15.980771913
C        4.065307017     16.077526506     16.740249346
H        3.018599159     16.098977428     16.441615022
C        4.432606969     15.284847538     17.831479947
C        3.370966325     14.503020504     18.549382061
C        5.769563307     15.204231976     18.236584083
H        6.067520286     14.585525315     19.078642501
C        6.713391912     15.924782727     17.501948370
C        8.153017408     15.912463209     17.908815967
C        6.341840157     16.697834623     16.394734447
H        7.122058054     17.202920002     15.829182674
C        5.556323832     18.616852752     13.968820601
C        6.292563440     19.508329117     14.773078950
H        6.262073170     19.410256537     15.856876966
C        7.074649373     20.522577064     14.214411736
C        7.867151198     21.455986775     15.071592166
C        7.125282887     20.725264576     12.833769329
H        7.724631541     21.525294056     12.407512554
C        6.378446737     19.873915313     12.026814722
C        6.376391162     20.050604575     10.540835337
C        5.620965121     18.834105241     12.580253244
H        5.061175029     18.186018609     11.906785716
B        4.540249628     17.497650894     14.583529004
F        0.788529162     14.150954084     13.385437565
F        2.019097806     12.294122293     13.383689614
F        1.375949160     13.219067746     11.500190582
F        2.386135176     14.086631010     17.683884058
F        2.749488150     15.230429901     19.545268613
F        3.850745461     13.365051090     19.141505439
F        8.462880962     16.971105856     18.730140955
F        8.513346090     14.789691879     18.588910538
F        7.989660070     20.991318599     16.357459765
F        9.137537716     21.634570336     14.570698855
F        7.077830331     21.137883461     10.122390729
F        6.926202310     18.963326327      9.909019926
F        5.107882307     20.191224790     10.050383012

560
Top left TS(1+-2+)1 @[1][BArF4] [500 Ry cutoff]
Ir       8.179041013     10.796192122      5.333004898
P        7.140364954     11.046978948      3.308553737
P        8.871365619     11.197510665      7.478380149
O        6.275650174     12.506871051      3.537397027
O        7.932523378     12.575384052      7.891691005
N        7.086300087     12.556374649      5.719282672
C        9.383989046      9.135499988      4.895600098
H        8.968593659      8.447834499      4.149197595
H        9.667162104      8.532689273      5.766117546
H       10.325951177      9.527407066      4.469122423
C        6.297369848     13.106357008      4.756335467
C        5.533346338     14.246242220      4.979827368
H        4.916626384     14.644048926      4.179775223
C        5.593319780     14.827064663      6.246190684
H        5.013732368     15.723283959      6.453370202
C        6.393249281     14.279736908      7.249071439
H        6.454357892     14.711791605      8.240461786
C        7.131300595     13.140309085      6.947826204
C        5.732469117      9.915565688      2.795458356
C        4.649511657     10.068241762      3.884835670
H        5.028669370      9.830450757      4.887243418
H        3.837109369      9.364327217      3.659416195
H        4.228037545     11.080300875      3.905738762
C        6.254673259      8.463167892      2.802162152
H        7.043799909      8.291421272      2.060068107
H        5.419847087      7.789352713      2.559603409
H        6.640717679      8.173793766      3.788203428
C        5.116666711     10.269586797      1.430912354
H        4.801142890     11.318981129      1.375104551
H        4.221325872      9.649886279      1.276347482
H        5.797036448     10.059894638      0.597569798
C        8.268596776     11.582257009      1.913866208
C        9.361357566     12.442540793      2.587466536
H        8.944890555     13.317902529      3.101164648
H       10.056858473     12.813368828      1.819201432
H        9.956185793     11.853417525      3.300306734
C        8.899402952     10.311841380      1.329892969
H        9.352628106      9.677088222      2.099390103
H        9.693637861     10.593103946      0.622505148
H        8.154086427      9.723238435      0.787770985
C        7.583348634     12.406036521      0.813982051
H        6.891292246     11.813210403      0.208472238
H        8.363476424     12.792927040      0.142718378
H        7.041910637     13.264445820      1.223580735
C        8.430159490     10.048390236      8.894372248
C        6.889706329      9.977704396      8.909785412
H        6.437484207     10.936111341      9.182684705
H        6.582427093      9.230301868      9.654220403
H        6.480030941      9.666388001      7.939958095
C        8.937223901     10.522424238     10.269637398
H       10.030249182     10.479531528     10.345649523
H        8.529112971      9.843456807     11.034903658
H        8.600402867     11.537723915     10.510768187
C        8.993998855      8.649234137      8.569306042
H        8.581033344      8.251616630      7.634395475
H        8.701242957      7.964143549      9.379106930
H       10.088029288      8.627151773      8.505845255
C       10.587123161     11.951883163      7.586636753
C       10.760630020     12.925986592      8.762127466
H       10.007780839     13.723060174      8.747744245
H       11.751400135     13.392015216      8.671405789
H       10.722393953     12.427437799      9.735073990
C       11.622304165     10.814975010      7.650740815
H       11.600151216     10.286806588      8.610829080
H       12.628995508     11.243738186      7.542625702
H       11.487252468     10.082170877      6.843455854
C       10.767678204     12.733393668      6.264311748
H       10.731505916     12.068948891      5.388024124
H       11.759039231     13.212082894      6.260097153
H       10.017444812     13.526208679      6.141729726
H        7.027195928      9.913972757      5.843978967
Ir      12.995168074      1.597567083      4.634845936
P       13.980257625      1.891737006      6.668056487
P       12.250459736      1.938456567      2.501732706
O       14.827187078      3.367473592      6.438413162
O       13.171888973      3.316847531      2.072579808
N       13.998330700      3.332151457      4.255175969
C       11.709092327     -0.157415727      5.112383967
H       11.971136117     -0.783810918      5.969672412
H       11.356755900     -0.797603453      4.297206822
H       10.883875566      0.508999420      5.403645603
C       14.786059805      3.927313086      5.207342879
C       15.535859494      5.068595015      4.950795451
H       16.149123718      5.487284256      5.742442932
C       15.472483686      5.622491625      3.673676732
H       16.046493883      6.517593067      3.443788893
C       14.675657465      5.043023201      2.688894386
H       14.603861011      5.448782288      1.687916666
C       13.951014625      3.901894661      3.010173544
C       15.406304610      0.782049197      7.174223882
C       16.432266094      0.903032532      6.025980000
H       15.979270052      0.681680634      5.049580689
H       17.238496496      0.178208010      6.204884322
H       16.877807379      1.904255574      5.981231086
C       14.889710972     -0.671564131      7.228201868
H       14.106919320     -0.820519310      7.981883143
H       15.729448450     -1.333195043      7.487880891
H       14.504450092     -1.000359039      6.254094446
C       16.075581065      1.175452913      8.500588413
H       16.358498310      2.235200502      8.524297413
H       16.996410128      0.586580114      8.622106964
H       15.441056004      0.959911579      9.368067349
C       12.857082151      2.440684919      8.066489609
C       11.793627303      3.350325899      7.410929463
H       12.242628355      4.227260194      6.929971275
H       11.106658856      3.716398052      8.188209311
H       11.204175068      2.808637623      6.660667958
C       12.179950511      1.190680283      8.642955137
H       11.682092402      0.592433201      7.872557746
H       11.410009566      1.498338022      9.366350864
H       12.902745589      0.556674430      9.165605843
C       13.574425175      3.225111576      9.175670305
H       14.224642667      2.595491906      9.790316651
H       12.808347498      3.656705044      9.835261115
H       14.167177473      4.052462591      8.773056547
C       12.729795391      0.761749219      1.116964421
C       14.270652851      0.699400052      1.170482337
H       14.725258036      1.638815986      0.839160672
H       14.614577235     -0.100822694      0.500961194
H       14.633436201      0.479044152      2.184221640
C       12.274903932      1.188049363     -0.291481547
H       11.187330324      1.116611563     -0.415033525
H       12.731815040      0.498830116     -1.019271324
H       12.598667531      2.204665395     -0.545372563
C       12.159278930     -0.632638819      1.451161503
H       12.562771452     -1.023505249      2.392563257
H       12.464455411     -1.328562185      0.655396927
H       11.064557776     -0.656048611      1.497348363
C       10.527832342      2.674834288      2.321194496
C       10.368772823      3.561888340      1.075031998
H       11.110839228      4.368596279      1.048770112
H        9.371156231      4.019789873      1.116342266
H       10.427950689      3.000726185      0.138931804
C        9.505535187      1.526292807      2.298313745
H        9.562397245      0.940360908      1.374238727
H        8.491383052      1.948454882      2.347713250
H        9.617418997      0.845567038      3.153006436
C       10.298787827      3.548691396      3.575170237
H       10.364211968      2.964245872      4.501640210
H        9.293192143      3.991597941      3.518579172
H       11.020252278      4.374413877      3.637861706
H       13.031408919     -0.015510830      4.592613866
Ir       1.155694089      7.606797972     14.629176912
P        2.192047175      7.353739966     16.654545785
P        0.460318077      7.203686136     12.485064048
O        3.056761298      5.892200143     16.430086520
O        1.398620183      5.824260624     12.074585678
N        2.244759282      5.843965590     14.247243480
C       -0.044866714      9.273009204     15.061522306
H        0.372219341      9.960951440     15.806781788
H       -0.324449085      9.874937747     14.189123648
H       -0.989038286      8.886169403     15.487476972
C        3.032058358      5.292049633     15.210783695
C        3.792333175      4.149748481     14.987570267
H        4.406610608      3.749599961     15.788280022
C        3.730935520      3.568501487     13.721439593
H        4.307038154      2.669968073     13.514878580
C        2.933077488      4.117716862     12.718256629
H        2.869338271      3.685159935     11.727334798
C        2.198051032      5.258996234     13.019206649
C        3.600575729      8.484796865     17.165628984
C        4.683142063      8.328625250     16.076452374
H        4.304259501      8.566516686     15.073963459
H        5.497222287      9.030619537     16.301284675
H        5.102019330      7.315520971     16.056047024
C        3.080954018      9.938131031     17.155428362
H        2.291568748     10.113051911     17.896445786
H        3.916841801     10.610965400     17.396876477
H        2.696102765     10.225700924     16.168380912
C        4.215379561      8.132302431     18.530915356
H        4.528888946      7.082369452     18.588258389
H        5.111693614      8.750661377     18.684969686
H        3.534771559      8.344066519     19.363569992
C        1.060241680      6.825802106     18.048842574
C       -0.037984370      5.971666029     17.376237224
H        0.372118772      5.092935366     16.862982467
H       -0.735664144      5.605750932     18.144918677
H       -0.629565980      6.563942161     16.663325721
C        0.436916673      8.101194627     18.630270327
H       -0.010999517      8.737765676     17.859074731
H       -0.360459237      7.825872448     19.336401572
H        1.185087246      8.685755127     19.172768316
C        1.740398334      5.999056549     19.149679020
H        2.442506080      6.585529721     19.749814427
H        0.958530903      5.625103540     19.826348292
H        2.269106473      5.132384500     18.740807775
C        0.897165281      8.348618906     11.063694269
C        2.437372143      8.420825756     11.043899751
H        2.889832054      7.461836184     10.773453721
H        2.741856939      9.165699672     10.295888920
H        2.848899539      8.736157799     12.011641694
C        0.386310390      7.870326014      9.691170584
H       -0.706841310      7.914001837      9.617738581
H        0.793003345      8.546519379      8.922652287
H        0.721284853      6.853926365      9.452168400
C        0.333172415      9.748895584     11.384514060
H        0.747579058     10.150501184     12.317064392
H        0.624048697     10.430800386     10.571306801
H       -0.760737041      9.770720888     11.449704420
C       -1.257394425      6.453669728     12.384210424
C       -1.436971334      5.477797170     11.211728096
H       -0.683066815      4.681776765     11.221545629
H       -2.425822312      5.009888316     11.311135243
H       -1.407859393      5.975383982     10.238025011
C       -2.290836552      7.592205551     12.319656124
H       -2.271565430      8.116727214     11.357532394
H       -3.297673807      7.164892241     12.432617181
H       -2.152508924      8.327594579     13.123968805
C       -1.435823124      5.676423059     13.709126774
H       -1.395811492      6.343786668     14.583058689
H       -2.428102805      5.199655239     13.717928089
H       -0.687915937      4.881584700     13.831996685
H        2.308446939      8.487300250     14.117317636
Ir      -3.647318037     16.798559537     15.323670765
P       -4.685161522     16.552708855     13.298775846
P       -2.958305438     16.394889836     17.470306486
O       -5.561327963     15.094440408     13.522666168
O       -3.905641755     15.021619036     17.880068368
N       -4.745296233     15.040827946     15.704958378
C       -2.433302151     18.455413285     14.889343271
H       -2.847558162     19.148057253     14.146747174
H       -2.145908593     19.053576325     15.761790811
H       -1.493619821     18.062066185     14.459110763
C       -5.530879339     14.489286362     14.739640363
C       -6.285330248     13.342320762     14.959418075
H       -6.898873018     12.942922023     14.157885359
C       -6.220133887     12.755936184     16.223064862
H       -6.791571611     11.853620258     16.426362888
C       -5.424633228     13.305144738     17.228052891
H       -5.357625554     12.868600062     18.217274655
C       -4.697469507     14.452661032     16.931533777
C       -6.086164726     17.691381665     12.786788818
C       -7.170554384     17.544145719     13.875277551
H       -6.790316092     17.780330742     14.877695217
H       -7.979552599     18.251870154     13.649696678
H       -7.596464619     16.533988015     13.896660837
C       -5.557671434     19.141520065     12.795120017
H       -4.766760820     19.310616328     12.054427257
H       -6.389395054     19.819000660     12.552065336
H       -5.172284785     19.428279789     13.782191459
C       -6.700510638     17.340011963     11.420966906
H       -7.017698402     16.291118506     11.364133334
H       -7.593910669     17.961751761     11.265080496
H       -6.016957880     17.549007300     10.589914609
C       -3.551111464     16.024733439     11.904082070
C       -2.456778520     15.167141816     12.579236762
H       -2.870802178     14.290111319     13.092242179
H       -1.758569764     14.798386798     11.812346674
H       -1.864641690     15.758035596     13.292882518
C       -2.918765255     17.296064084     11.319534412
H       -2.467935459     17.933052866     12.089198793
H       -2.120400338     17.011912270     10.617879877
H       -3.659661661     17.884689059     10.770153292
C       -4.232194937     15.198752505     10.803169709
H       -4.924885309     15.789913097     10.196664621
H       -3.449994364     14.812439292     10.133790859
H       -4.772653572     14.339665721     11.212871739
C       -3.396509359     17.545196702     18.886596869
C       -4.936754696     17.619549868     18.902320520
H       -5.390688501     16.662749276     19.178069320
H       -5.241892091     18.369856905     19.644355059
H       -5.345783845     17.928722546     17.931531793
C       -2.890161818     17.072032763     20.262657327
H       -1.796944233     17.113044261     20.338126457
H       -3.296757135     17.753127382     21.026888922
H       -3.228456693     16.057691010     20.505711398
C       -2.829000998     18.943105533     18.561838055
H       -3.240583383     19.341954862     17.626884367
H       -3.120430863     19.628723228     19.371665310
H       -1.734838250     18.962358920     18.498790441
C       -1.244445445     15.636734252     17.581561913
C       -1.073951151     14.664878574     18.759343386
H       -1.831389962     13.872161432     18.749418283
H       -0.086592651     14.192228388     18.666529634
H       -1.105859825     15.166705315     19.730785863
C       -0.206337987     16.771467071     17.644803520
H       -0.227400868     17.301051647     18.604169430
H        0.799064466     16.339442532     17.537737284
H       -0.338660810     17.503781911     16.836633046
C       -1.064730408     14.852486251     16.260911457
H       -1.099630968     15.515650564     15.383631316
H       -0.074394143     14.371714021     16.257481015
H       -1.815433937     14.060033790     16.139805708
H       -4.794115357     17.687453539     15.834286701
F        1.754070186     14.598533863      0.622220101
F        2.341829364     12.500166576      0.418082749
F        3.038076705     13.654228629      2.147367796
F       -3.546636788      7.403059192      1.523167382
F       -4.816860338      9.125688861      2.011119729
F       -5.364666010      7.111317339      2.706597763
F       -4.597967969      6.751992252      7.491631696
F       -3.243444740      8.191570080      8.459051913
F       -2.480657469      6.252994553      7.765518105
F        4.358300368     11.572239026      6.858089001
F        2.561952633      4.954557604      5.134250467
C       -0.284798372     11.380458503      3.588535455
C       -1.471037511     12.127427051      3.513082569
H       -2.350726810     11.791320602      4.057210913
C       -1.554057252     13.301142728      2.761856723
C       -2.813600316     14.107971103      2.786171789
C       -0.457429265     13.763229828      2.025341950
H       -0.522862035     14.666471188      1.425301103
C        0.727598368     13.030078509      2.092436703
C        1.945716718     13.452152193      1.330915637
C        0.814592960     11.873798144      2.873216392
H        1.767305989     11.347470591      2.919461684
C       -1.537008973      9.278995376      4.761630051
C       -2.371184302      9.013210202      3.661020134
H       -2.131053787      9.444430078      2.689329784
C       -3.499677479      8.192842551      3.768528759
C       -4.303876447      7.952410458      2.522887812
C       -3.850184475      7.611997654      4.991063241
H       -4.733522744      6.986562569      5.079233875
C       -3.035182654      7.875030779      6.097062749
C       -3.344698133      7.275479543      7.435351781
C       -1.899580760      8.683395373      5.979998937
H       -1.287443802      8.856142655      6.864622372
C        0.343308375     10.791428362      5.981283429
C       -0.589576999     11.517309488      6.746549308
H       -1.636972746     11.506161319      6.449900809
C       -0.212818361     12.301423037      7.840925629
C       -1.263552197     13.091180575      8.564291710
C        1.123352357     12.364888319      8.244902775
H        1.426547666     12.976293979      9.090105301
C        2.061416100     11.641898774      7.504081987
C        3.499280022     11.670332604      7.917711422
C        1.682316579     10.881361302      6.391204658
H        2.458757043     10.378155363      5.818700104
C        0.871303485      8.988939176      3.962846438
C        1.611440111      8.108730379      4.773541796
H        1.567394457      8.202053418      5.857532756
C        2.415901060      7.113185853      4.220164577
C        3.193188387      6.172012582      5.083787116
C        2.480881860      6.914201839      2.837475138
H        3.095281231      6.122825574      2.416893320
C        1.722340915      7.749547135      2.021209395
C        1.710632257      7.553063020      0.533639501
C        0.942602110      8.773665309      2.574024464
H        0.369995051      9.410397590      1.900688762
B       -0.141636234     10.101776504      4.583256441
F       -3.850337037     13.445348684      3.396937206
F       -2.636046998     15.301004724      3.464417743
F       -3.254772848     14.446233405      1.527186142
F       -2.247009052     13.509818640      7.699179278
F       -1.882527685     12.365084344      9.561666926
F       -0.780025656     14.228813938      9.155666834
F        3.830346616     10.623869212      8.745485486
F        3.814056179     12.805174277      8.602599172
F        3.353693263      6.611355395      6.373442622
F        4.446702457      5.959820360      4.577779052
F        2.436556056      6.465479468      0.137705119
F        2.244089999      8.627403269     -0.139614279
F        0.423285350      7.401467224      0.068312733
F        2.880690685      5.405572935      9.359625446
F        2.359201754      3.299962608      9.563918025
F        1.600215697      4.452101266      7.842023220
F        8.186696198     -1.795236493      8.456100580
F        9.376983139     -0.010260228      7.973590537
F       10.054807683     -2.007544591      7.283986069
F        9.282188199     -2.448830066      2.495408713
F        7.943785040     -1.009602222      1.525479059
F        7.127188346     -2.938466178      2.219445328
F        0.340834596      2.373001189      3.130560798
F        2.061697062     -4.300700260      4.850487564
C        4.941705238      2.181317384      6.382056275
C        6.137300664      2.915804744      6.467754070
H        7.018730079      2.571356145      5.931347735
C        6.229215076      4.089370348      7.218112492
C        7.502264798      4.885900428      7.209875748
C        5.126808427      4.565393448      7.943072777
H        5.196799388      5.468344133      8.543819111
C        3.931063560      3.848264016      7.866640369
C        2.711977818      4.261349764      8.642190629
C        3.840560840      2.689523002      7.086460748
H        2.883343523      2.171311155      7.032952797
C        6.184585777      0.071443340      5.206376480
C        7.011253604     -0.192086123      6.311214381
H        6.765757990      0.242654092      7.280119404
C        8.142047106     -1.009211955      6.212233554
C        8.938990221     -1.216111372      7.465117973
C        8.500860046     -1.595096774      4.995654005
H        9.378799804     -2.229005857      4.916795726
C        7.697178893     -1.330111262      3.882411755
C        8.018378144     -1.927538069      2.546269729
C        6.559300641     -0.522114576      3.989942898
H        5.955463467     -0.347505284      3.099825749
C        4.326247176      1.597469889      3.986460659
C        5.267866127      2.319635829      3.227797974
H        6.314452019      2.299895774      3.526847459
C        4.900757185      3.112776116      2.136807226
C        5.963178470      3.894569802      1.420337461
C        3.563631165      3.193530143      1.731774602
H        3.265150532      3.812723085      0.890272712
C        2.620079158      2.472635972      2.466236926
C        1.179840125      2.484826423      2.060980332
C        2.991259841      1.698827686      3.572688342
H        2.210213574      1.193939343      4.137478986
C        3.776146324     -0.218365701      6.000135459
C        3.038238243     -1.108619834      5.196358985
H        3.067526519     -1.010482223      4.112574068
C        2.256353092     -2.122737499      5.755583743
C        1.466244543     -3.057656587      4.898181500
C        2.205831892     -2.324987008      7.136271062
H        1.606314211     -3.124713450      7.562700456
C        2.954391879     -1.474789231      7.942856600
C        2.957528226     -1.652536934      9.428832097
C        3.712818453     -0.435825361      7.388733500
H        4.274272343      0.211395419      8.061632598
B        4.792333588      0.900297649      5.383796634
F        8.545758134      4.246294249      6.584210002
F        7.315517219      6.103208106      6.585913476
F        7.958456388      5.177946162      8.469369093
F        6.948026853      4.310373958      2.285536430
F        6.585064493      3.166597308      0.424342663
F        5.483830560      5.032298575      0.827978799
F        0.871558115      1.426194481      1.239293150
F        0.820915826      3.608515842      1.380491150
F        1.344875850     -2.594182831      3.612201997
F        0.196271664     -3.237473711      5.399310768
F        2.256817355     -2.740542604      9.847230766
F        2.408278606     -0.565908042     10.060950335
F        4.226547287     -1.794067652      9.919027480
F        7.580273713      3.798591546     19.347302844
F        6.992244681      5.897372034     19.551275248
F        6.295973455      4.742741275     17.822097698
F       12.881237562     10.994318918     18.446578118
F       14.151169151      9.271674031     17.958272317
F       14.699032534     11.285657854     17.262858520
F       13.932185907     11.645924821     12.478275586
F       12.578077411     10.205830606     11.510700879
F       11.815163399     12.144708884     12.203945439
F        4.976498619      6.824894241     13.111235804
F        6.772398100     13.442280234     14.835492892
C        9.617012894      7.019599330     16.381385638
C       10.806760372      6.278995832     16.466349846
H       11.687435843      6.615398802     15.923974663
C       10.890539773      5.109230378     17.222875754
C       12.144662029      4.294231842     17.201876293
C        9.792057506      4.644581388     17.954133395
H        9.858270561      3.743044548     18.556632921
C        8.604229185      5.370623891     17.877491958
C        7.387490420      4.944547938     18.637597878
C        8.515418036      6.523306227     17.091515166
H        7.560081904      7.044165272     17.036552316
C       10.866948635      9.121940469     15.207396663
C       11.700781856      9.388016191     16.308383764
H       11.458921549      8.957951911     17.280155132
C       12.831556212     10.205378580     16.201069005
C       13.637340449     10.444066889     17.446508083
C       13.183343097     10.784251370     14.977940716
H       14.069868004     11.404766438     14.888106026
C       12.367485483     10.523155869     13.872163007
C       12.678670287     11.121502267     12.534155511
C       11.230198092      9.716939149     13.988989523
H       10.618022698      9.544848764     13.104206084
C        8.989826381      7.606634914     13.986264171
C        9.923089705      6.880520334     13.221652681
H       10.970216828      6.891007056     13.519108507
C        9.546998890      6.096384070     12.127046562
C       10.598379055      5.305822449     11.405085932
C        8.211039794      6.033201349     11.722074258
H        7.908186673      5.422547981     10.876109194
C        7.272810644      6.755611562     12.463162775
C        5.834869050      6.726711087     12.050996617
C        7.651138106      7.516351326     13.575806297
H        6.873881006      8.018965784     14.147705551
C        8.457053155      9.406075263     16.004897226
C        7.715636516     10.285318372     15.194651053
H        7.758265821     10.191913567     14.110618725
C        6.914189568     11.282399571     15.749028023
C        6.139925587     12.225033620     14.885561730
C        6.851050206     11.482724923     17.131557107
H        6.238562644     12.275955243     17.551572381
C        7.609546961     10.647032193     17.947590771
C        7.623372664     10.843716603     19.435548764
C        8.387209957      9.622003643     17.393829969
H        8.960491934      8.984954663     18.066249221
B        9.472703711      8.296127107     15.384548166
F       13.181789434      4.946847418     16.573903439
F       11.945736320      3.091217626     16.563976524
F       12.592774778      3.954528819     18.452712866
F       11.581273610      4.887486623     12.270444392
F       11.217270966      6.032141295     10.407817747
F       10.114603287      4.168294181     10.814057920
F        5.504038407      7.773670805     11.223649968
F        5.520286622      5.591718917     11.366816293
F        5.980635682     11.785920258     13.595855820
F        4.887017824     12.437840749     15.391681000
F        6.898047527     11.931762160     19.832028090
F        7.090546820      9.769778077     20.109260192
F        8.910993059     10.995640418     19.900948978
F        6.454020230     12.991436926     10.609833357
F        6.975788752     15.097355360     10.405405663
F        7.733983656     13.945299022     12.127434923
F        1.156944258     20.192551069     11.508082503
F       -0.113983023     18.469731641     11.995354853
F       -0.663003421     20.485389728     12.690341913
F        0.051859940     20.845676508     17.474442976
F        1.389876997     19.405212057     18.444470426
F        2.205572251     21.333699194     17.748618309
F        8.994122731     16.024821172     16.838289485
F        7.272542197     22.699129053     15.119367287
C        4.391275112     16.217893058     13.583270829
C        3.195720474     15.483474436     13.497430921
H        2.313824637     15.830316575     14.031667243
C        3.104740838     14.308602478     12.749269227
C        1.832959272     13.510878899     12.758514209
C        4.207073648     13.831554940     12.024947881
H        4.137194537     12.928015968     11.425070280
C        5.402516751     14.549318852     12.100627627
C        6.622088276     14.135711287     11.326874087
C        5.492151468     15.709389185     12.879062214
H        6.448599338     16.228833288     12.930785530
C        3.147017275     18.325274759     14.759059534
C        2.323368485     18.592803361     13.652370379
H        2.573695387     18.167307315     12.680463326
C        1.191706288     19.406679728     13.754299666
C        0.396550461     19.643729079     12.505637720
C        0.825250575     19.981333499     14.974701959
H       -0.063523299     20.599506190     15.056602855
C        1.631895050     19.721320439     16.086406028
C        1.312543034     20.322323780     17.421812632
C        2.773159365     18.917763121     15.975990643
H        3.380661257     18.746899918     16.864183257
C        5.006864340     16.799552695     15.979411050
C        4.065444963     16.077812497     16.739012590
H        3.018752386     16.099560921     16.440332472
C        4.432772480     15.284970139     17.830242782
C        3.371299564     14.503027957     18.548437580
C        5.769908313     15.204412176     18.234913849
H        6.068573063     14.584688506     19.076014538
C        6.713707365     15.925326892     17.500646766
C        8.153248977     15.913266099     17.908541438
C        6.342020348     16.698383836     16.393446332
H        7.121990277     17.204073858     15.828035778
C        5.555485306     18.618005316     13.967713469
C        6.291593323     19.509525049     14.772025677
H        6.261044587     19.411515023     15.855804462
C        7.073926654     20.523737131     14.213578199
C        7.866930113     21.456363795     15.071253548
C        7.124551488     20.726555657     12.832916525
H        7.723548420     21.526631813     12.406253827
C        6.377767129     19.874992730     12.026148020
C        6.376014781     20.051330920     10.540438228
C        5.619983212     18.835319426     12.579255553
H        5.060028235     18.187649319     11.905473479
B        4.539949986     17.498435361     14.582314181
F        0.788412194     14.150988610     13.385346434
F        2.019087139     12.294322763     13.383650659
F        1.375882284     13.219011161     11.500044305
F        2.386143545     14.086656776     17.683824083
F        2.749655494     15.230535005     19.545072233
F        3.850806884     13.365265982     19.141416645
F        8.462679077     16.971461515     18.729949555
F        8.513326180     14.790076365     18.588705701
F        7.989583905     20.991416544     16.357073683
F        9.137435044     21.634626440     14.570497289
F        7.077838548     21.137990812     10.122137658
F        6.926051340     18.963405283      9.909002312
F        5.107591472     20.191320413     10.050131480

560
Top left Int(1+-2+)1 @[1][BArF4] [500 Ry cutoff]
Ir       8.186322038     10.796217585      5.339672972
P        7.149099634     11.046096187      3.314394662
P        8.876393830     11.196860451      7.486228225
O        6.278504008     12.505042234      3.539637037
O        7.935192105     12.574782026      7.895491615
N        7.090922928     12.555461243      5.722240032
C        9.394248817      9.136443957      4.906639044
H        8.981697296      8.447498856      4.159877410
H        9.675984637      8.534708577      5.778389368
H       10.337101313      9.528781115      4.482459211
C        6.301934435     13.105175053      4.758732476
C        5.538591071     14.245564003      4.982303583
H        4.922349293     14.643739653      4.182094169
C        5.598006195     14.826339156      6.248739627
H        5.018571942     15.722696218      6.455774820
C        6.396955995     14.278611648      7.252051186
H        6.457264409     14.709833634      8.243848314
C        7.135075762     13.139249396      6.950857494
C        5.745030459      9.911305473      2.800633719
C        4.660793400     10.062857586      3.888935182
H        5.039698887      9.826187659      4.891737264
H        3.849748239      9.357477700      3.663353656
H        4.237761806     11.074246125      3.909124135
C        6.270119550      8.459925069      2.809741711
H        7.060609935      8.288652833      2.069033311
H        5.436867487      7.784188682      2.567143495
H        6.655405184      8.172690394      3.796732991
C        5.131106402     10.263857435      1.434890258
H        4.814179839     11.312846614      1.378532465
H        4.237056859      9.642715740      1.278629604
H        5.813761425     10.055366845      0.603080423
C        8.281237390     11.580579721      1.922557752
C        9.374240831     12.438489350      2.599181465
H        8.958387122     13.314253009      3.112792411
H       10.072193301     12.808524471      1.832725692
H        9.966645026     11.847698694      3.312788344
C        8.911793200     10.309368025      1.339699849
H        9.360082681      9.672843366      2.110553272
H        9.710156803     10.589747240      0.636682320
H        8.168077454      9.722711838      0.793116195
C        7.599794886     12.405763895      0.821559529
H        6.906666713     11.814251465      0.215957339
H        8.381674545     12.790032119      0.150831192
H        7.060255283     13.265755462      1.230223148
C        8.434570390     10.047662574      8.902765138
C        6.894232570      9.975930831      8.917246856
H        6.441169891     10.934037018      9.189835902
H        6.587215375      9.228381399      9.661619623
H        6.485390822      9.664077262      7.947251596
C        8.940257683     10.521231629     10.278854290
H       10.033152179     10.477853242     10.356269870
H        8.531253456      9.841709066     11.043198253
H        8.603391682     11.536358385     10.520573450
C        8.999597702      8.648499491      8.579046377
H        8.587966420      8.249622590      7.644106550
H        8.706288337      7.964020734      9.389205455
H       10.093712519      8.626641607      8.517097267
C       10.592516214     11.950536106      7.599871475
C       10.763477594     12.923625391      8.776589123
H       10.010797767     13.720853275      8.761732943
H       11.754646949     13.389261180      8.688419462
H       10.723565867     12.424222746      9.748987685
C       11.627309233     10.813293004      7.666803045
H       11.602449480     10.284901471      8.626674651
H       12.634413392     11.241915341      7.562010337
H       11.494903812     10.080629066      6.859005991
C       10.778395124     12.732745084      6.278809778
H       10.744923243     12.068994508      5.402000545
H       11.770223808     13.210479881      6.278841540
H       10.028824852     13.525893864      6.154304726
H        7.035284482      9.913263622      5.851177823
Ir      13.051150819      1.609137162      4.613840585
P       14.002087687      1.881690493      6.664921910
P       12.273895195      1.990262206      2.501754545
O       14.826401355      3.364077937      6.454771606
O       13.174463585      3.379898162      2.082331695
N       14.015970471      3.331302233      4.263213780
C       11.840773907     -0.366515368      5.044469158
H       12.049153569     -1.003025894      5.907517992
H       11.370121316     -0.929733370      4.235476597
H       11.173038109      0.456564197      5.351354664
C       14.796641112      3.926220921      5.225136001
C       15.548027930      5.069373483      4.986596704
H       16.152386068      5.474807741      5.792174493
C       15.496801379      5.641470726      3.718191795
H       16.074266294      6.537046966      3.502760360
C       14.697816954      5.075788552      2.727734552
H       14.623661386      5.495188640      1.732054546
C       13.968061870      3.933589439      3.029392241
C       15.435538975      0.779966561      7.183524456
C       16.484335214      0.940291251      6.061577217
H       16.056492287      0.728367473      5.071781448
H       17.299660735      0.226967636      6.245377339
H       16.911977495      1.950129909      6.044264912
C       14.946932654     -0.684430586      7.196878490
H       14.158352693     -0.868027180      7.936741002
H       15.796401303     -1.334915461      7.453194363
H       14.583678665     -1.000330063      6.210364226
C       16.072883540      1.149277381      8.532615434
H       16.342344548      2.211164668      8.589696239
H       16.998541062      0.568932028      8.658212054
H       15.425132424      0.902823792      9.381948336
C       12.857523149      2.374909415      8.069512952
C       11.771721911      3.275739280      7.441181860
H       12.199249705      4.179724167      6.991384715
H       11.073155861      3.595489651      8.228527171
H       11.201643356      2.745914563      6.668398934
C       12.212194184      1.092522141      8.612110158
H       11.731021731      0.500281895      7.826045098
H       11.431195201      1.360734677      9.339214159
H       12.948067188      0.462313269      9.120683391
C       13.549312463      3.150510659      9.202526625
H       14.223273249      2.528833566      9.798978195
H       12.769091015      3.533849646      9.875782310
H       14.109842354      4.011110338      8.822717740
C       12.745679854      0.840868039      1.090183849
C       14.287805452      0.794383358      1.124615133
H       14.729122705      1.747014301      0.815038657
H       14.633758340      0.016482856      0.430112554
H       14.664044991      0.551072757      2.128311567
C       12.267431762      1.289862197     -0.302950229
H       11.179881656      1.202533628     -0.415312068
H       12.728199373      0.626219029     -1.051660100
H       12.570165794      2.317278343     -0.537328670
C       12.198452804     -0.567903479      1.402636146
H       12.631346096     -0.977515611      2.322681173
H       12.491588163     -1.240880962      0.582684084
H       11.105218823     -0.606030212      1.475502557
C       10.543092539      2.714570281      2.360921704
C       10.363764224      3.618508867      1.129358045
H       11.112431876      4.419043658      1.098224691
H        9.372261076      4.085763793      1.199171715
H       10.397891209      3.069031306      0.185015210
C        9.525907279      1.561532878      2.339497252
H        9.576001855      0.980791213      1.411478423
H        8.510370037      1.978458932      2.402878504
H        9.649543201      0.876331421      3.189365124
C       10.330590865      3.571910532      3.629108957
H       10.415092917      2.976443317      4.546532841
H        9.323907033      4.014231861      3.592752398
H       11.053395149      4.396372253      3.692497723
H       12.941264137     -0.150611785      4.607066845
Ir       1.150059496      7.601155996     14.630781526
P        2.187313578      7.349822786     16.656187900
P        0.457558250      7.198486025     12.484871139
O        3.056339683      5.891302923     16.430428847
O        1.399476125      5.822292054     12.074609667
N        2.243358904      5.841109172     14.248061437
C       -0.054635534      9.263915251     15.064002280
H        0.359887197      9.951513338     15.811003198
H       -0.334088795      9.866563835     14.192055442
H       -0.998706999      8.874429824     15.487765066
C        3.031237026      5.290213391     15.211730721
C        3.792220164      4.148230837     14.988972620
H        4.406272238      3.748474701     15.790051137
C        3.731711456      3.567032692     13.722814202
H        4.308275507      2.668713411     13.516624818
C        2.934341228      4.116072485     12.719070693
H        2.871835860      3.683654940     11.727986811
C        2.198237949      5.256706642     13.019748461
C        3.594076410      8.482370793     17.168640512
C        4.677123685      8.328716246     16.079517716
H        4.297931633      8.565906880     15.076969974
H        5.489860465      9.032224901     16.304569148
H        5.097940664      7.316409657     16.059093523
C        3.072336637      9.934883517     17.160208142
H        2.282847908     10.107556982     17.901672110
H        3.907225169     10.608803923     17.402165490
H        2.686700864     10.222832751     16.173557113
C        4.209034474      8.128683451     18.533608612
H        4.523310817      7.078900093     18.589788294
H        5.104918020      8.747471030     18.688530703
H        3.528139542      8.338844234     19.366421861
C        1.056467088      6.817816827     18.049983308
C       -0.038794125      5.961182772     17.375492836
H        0.374414864      5.083952250     16.862224804
H       -0.736340028      5.592736195     18.143084939
H       -0.631269410      6.552136666     16.662136122
C        0.428842050      8.090544684     18.632979931
H       -0.019792404      8.727168490     17.862335531
H       -0.368670328      7.811563304     19.337535389
H        1.174487227      8.676377370     19.177876383
C        1.738113870      5.992084739     19.150568196
H        2.435185869      6.581228261     19.753922900
H        0.956418983      5.612310882     19.824069934
H        2.272738060      5.128985294     18.741884116
C        0.897492785      8.346188454     11.066442446
C        2.437756164      8.419089270     11.050215544
H        2.891140233      7.460779114     10.778880700
H        2.743672577      9.165478686     10.304254272
H        2.847223109      8.732603787     12.019421351
C        0.390385636      7.869672543      9.691916772
H       -0.702611333      7.912484087      9.615777043
H        0.798501612      8.547269026      8.925404028
H        0.726853383      6.853930592      9.452248394
C        0.331970935      9.745555087     11.388168943
H        0.743964779     10.145766605     12.322398813
H        0.624253452     10.429038751     10.576799725
H       -0.762119378      9.766392588     11.450942910
C       -1.258481343      6.444631168     12.376481516
C       -1.433182027      5.470497279     11.201140725
H       -0.679730793      4.674037364     11.213717978
H       -2.422983522      5.002891695     11.294331278
H       -1.398665923      5.969340092     10.228216757
C       -2.293284897      7.582031852     12.311704886
H       -2.272500332      8.108373116     11.350572160
H       -3.299813065      7.153357690     12.421774030
H       -2.157352766      8.316105131     13.117667574
C       -1.439006711      5.664193925     13.699318733
H       -1.401945808      6.329568536     14.574898929
H       -2.430525423      5.185827612     13.704596223
H       -0.690076819      4.870298267     13.822100118
H        2.301010527      8.484425723     14.119743396
Ir      -3.646711439     16.796478621     15.325134291
P       -4.682022407     16.549925931     13.299385899
P       -2.959300562     16.392582166     17.472255572
O       -5.561531792     15.093985354     13.522695422
O       -3.907031244     15.019908242     17.880376133
N       -4.745967751     15.039268007     15.705076801
C       -2.430653795     18.452515550     14.893716889
H       -2.841640054     19.144552695     14.148763935
H       -2.146612209     19.051404364     15.766768168
H       -1.489181450     18.058385727     14.468025683
C       -5.531093969     14.487929933     14.739250073
C       -6.285076484     13.340515422     14.958028966
H       -6.897758247     12.940999164     14.155879050
C       -6.220342219     12.753782895     16.221523132
H       -6.791418977     11.851051104     16.424049244
C       -5.425671287     13.303038517     17.227206295
H       -5.359242449     12.866002124     18.216254973
C       -4.698534195     14.450819455     16.931503926
C       -6.079768192     17.689684377     12.780941936
C       -7.168230508     17.544500667     13.865734504
H       -6.790846766     17.779799010     14.869454904
H       -7.975174541     18.253764645     13.637528637
H       -7.595917402     16.535060996     13.885492526
C       -5.549686229     19.139233099     12.789576915
H       -4.755918976     19.306624852     12.051425998
H       -6.379687624     19.817623490     12.543106305
H       -5.167012397     19.426433767     13.777582616
C       -6.689287321     17.337563733     11.413161357
H       -7.006356517     16.288658231     11.355600767
H       -7.581925364     17.959421353     11.253323609
H       -6.002054702     17.545712777     10.584961701
C       -3.543282760     16.016497979     11.911196657
C       -2.463359176     15.145070135     12.591804387
H       -2.890097693     14.268767947     13.095218205
H       -1.760464874     14.775171556     11.829768039
H       -1.873091435     15.726107087     13.315111347
C       -2.893655067     17.285043842     11.340598060
H       -2.438428331     17.908067050     12.118681521
H       -2.095916975     16.998236220     10.639266808
H       -3.624459899     17.889467428     10.795128365
C       -4.222037212     15.202088558     10.800497850
H       -4.899050660     15.803915997     10.186840663
H       -3.437074252     14.806309903     10.139954602
H       -4.779122165     14.349528157     11.201746805
C       -3.400143788     17.542498447     18.888021414
C       -4.940453362     17.615943250     18.901561910
H       -5.394213410     16.658774814     19.176193684
H       -5.247193043     18.365743655     19.643468409
H       -5.348282173     17.925233425     17.930309633
C       -2.895664282     17.068926779     20.264621488
H       -1.802568286     17.110164632     20.341604952
H       -3.303658477     17.749507292     21.028548368
H       -3.234048521     16.054389308     20.506636415
C       -2.832953688     18.940775073     18.564534814
H       -3.244345472     19.340045927     17.629671835
H       -3.125009444     19.625743665     19.374677803
H       -1.738757565     18.960448138     18.501880229
C       -1.245865594     15.633555593     17.586946455
C       -1.078873869     14.660417205     18.764386108
H       -1.836046898     13.867482050     18.751049787
H       -0.091062544     14.188094267     18.674272254
H       -1.114286860     15.161091720     19.736282500
C       -0.207581047     16.767935230     17.653325717
H       -0.230938508     17.297342923     18.612741853
H        0.797975344     16.335762321     17.548542792
H       -0.337866184     17.500518294     16.845049119
C       -1.062985542     14.850166491     16.266256231
H       -1.092981911     15.514522407     15.389806169
H       -0.073769792     14.367096202     16.266102882
H       -1.814988016     14.059528485     16.141294008
H       -4.793406780     17.686152720     15.834730099
F        1.754226667     14.598563437      0.622249293
F        2.341985220     12.500155862      0.418104573
F        3.038404740     13.654315394      2.147380395
F       -3.546571508      7.402960452      1.522912497
F       -4.816457435      9.125578297      2.011213778
F       -5.364207122      7.111477883      2.706685714
F       -4.597224686      6.751798841      7.491297230
F       -3.243308187      8.191446016      8.458934666
F       -2.480508432      6.252381903      7.765869407
F        4.358429024     11.572247092      6.858223778
F        2.562077494      4.954774978      5.134134431
C       -0.282897468     11.381108212      3.589510013
C       -1.469486410     12.127645328      3.513554558
H       -2.348908881     11.790837015      4.057552200
C       -1.553071162     13.301156885      2.761927678
C       -2.813017766     14.107359355      2.785565863
C       -0.456459382     13.763237602      2.025317484
H       -0.521586080     14.666203679      1.424745393
C        0.728613052     13.030405371      2.092930930
C        1.946278720     13.452214011      1.330882858
C        0.816456871     11.874794549      2.874348539
H        1.769549268     11.349094375      2.921142660
C       -1.534523763      9.278380572      4.761462785
C       -2.368626948      9.012757685      3.660719057
H       -2.127792021      9.443679218      2.688981349
C       -3.497550644      8.192817865      3.768166554
C       -4.302906527      7.952170319      2.522990899
C       -3.847619237      7.611565983      4.990552685
H       -4.730189105      6.985107545      5.078422604
C       -3.033010240      7.874445307      6.096890696
C       -3.343661978      7.274653920      7.435061730
C       -1.897189341      8.682813035      5.979869685
H       -1.284867571      8.855213309      6.864425023
C        0.344847319     10.791688562      5.981688440
C       -0.588313464     11.517316420      6.746886727
H       -1.635545154     11.505764350      6.449903302
C       -0.212027237     12.301448220      7.841417583
C       -1.263004173     13.091030889      8.564464810
C        1.124056461     12.364939076      8.245807361
H        1.427225443     12.976035021      9.091312320
C        2.062082023     11.642165766      7.504911668
C        3.499783105     11.670393647      7.918209240
C        1.683664336     10.881821418      6.391946311
H        2.460551750     10.378898501      5.819719872
C        0.875855510      8.991321635      3.963082938
C        1.616168293      8.111236858      4.773686885
H        1.572732549      8.204463659      5.857665060
C        2.418674363      7.114316057      4.220168734
C        3.193803375      6.171920970      5.083917198
C        2.482741222      6.914425083      2.837590870
H        3.096055884      6.121972575      2.417325972
C        1.724649666      7.750202379      2.021419277
C        1.711167389      7.553059000      0.533833700
C        0.946488494      8.775321633      2.574331671
H        0.373874839      9.412027996      1.900967000
B       -0.139201939     10.102041967      4.583590191
F       -3.850076510     13.445336376      3.396875907
F       -2.636085327     15.301237401      3.464418416
F       -3.254688543     14.446366027      1.527307036
F       -2.246808891     13.509815709      7.699178888
F       -1.882454121     12.365102292      9.561656084
F       -0.779998418     14.228846448      9.155705123
F        3.830504277     10.623762155      8.745689978
F        3.814349924     12.805417329      8.602815904
F        3.353869064      6.611303199      6.373657008
F        4.447197966      5.959502808      4.577921346
F        2.436685050      6.465423556      0.137681636
F        2.244227043      8.627463033     -0.139701861
F        0.423691580      7.401510663      0.068605181
F        2.880743270      5.405581525      9.359720301
F        2.359195784      3.299920397      9.564040433
F        1.600560556      4.451983911      7.842109723
F        8.186925215     -1.795175151      8.456174218
F        9.377203702     -0.010115430      7.973629383
F       10.055438817     -2.007584100      7.283989003
F        9.282857682     -2.448668781      2.495407945
F        7.944250725     -1.009146273      1.525588682
F        7.127895019     -2.937998486      2.219698629
F        0.341178546      2.372979862      3.130549141
F        2.061974322     -4.300912395      4.850462056
C        4.943337206      2.180819461      6.383911810
C        6.138627422      2.915597983      6.469630426
H        7.020598564      2.571594555      5.933613582
C        6.229919591      4.089381437      7.219359726
C        7.502886404      4.885981633      7.210322984
C        5.127489734      4.565529008      7.944013013
H        5.197265432      5.468705114      8.544448132
C        3.931819045      3.848037399      7.867747961
C        2.712215958      4.261270610      8.642376335
C        3.842076667      2.688608927      7.088290670
H        2.885227034      2.169975957      7.035201149
C        6.187408104      0.073735039      5.206529352
C        7.014009024     -0.189414220      6.311214119
H        6.769293189      0.245926246      7.280016385
C        8.143536624     -1.008326440      6.212498414
C        8.938325077     -1.215464175      7.466074906
C        8.501007113     -1.596444455      4.996554277
H        9.373507044     -2.237851018      4.919876796
C        7.698969883     -1.329057875      3.882384992
C        8.018702939     -1.926857609      2.545965331
C        6.562709724     -0.518996831      3.989843139
H        5.959904820     -0.342840038      3.099456735
C        4.327537191      1.598018641      3.987566673
C        5.269036120      2.320417085      3.228994486
H        6.315610238      2.301459718      3.528452121
C        4.901657602      3.112718768      2.137636708
C        5.963760775      3.894526459      1.420569999
C        3.564679881      3.193004803      1.732524367
H        3.266450800      3.812073947      0.890826768
C        2.620807083      2.472382473      2.466966783
C        1.180222258      2.484822043      2.061481238
C        2.992399558      1.698933485      3.573734530
H        2.211663408      1.194159843      4.138851845
C        3.779922344     -0.220066376      6.000442793
C        3.041635516     -1.109959143      5.196371154
H        3.071303050     -1.011363013      4.112615741
C        2.258415534     -2.123235799      5.755312186
C        1.467139861     -3.057712315      4.898019026
C        2.207745044     -2.325391018      7.135986902
H        1.607942713     -3.124979077      7.562446108
C        2.956412148     -1.475618190      7.942848296
C        2.958098785     -1.652825108      9.428922389
C        3.716177686     -0.437501762      7.389047731
H        4.277602243      0.209570802      8.062166935
B        4.794372477      0.900739086      5.384618645
F        8.545874322      4.246327058      6.584436379
F        7.315601121      6.103182987      6.585997961
F        7.958636354      5.178083619      8.469727938
F        6.948304364      4.310392894      2.285693366
F        6.585146355      3.166591250      0.424450857
F        5.483925861      5.032222704      0.828116382
F        0.872040174      1.426133354      1.239368070
F        0.821165528      3.608252869      1.380657163
F        1.345063627     -2.594146775      3.612236468
F        0.196826144     -3.237408974      5.399227444
F        2.256914139     -2.740551548      9.847200760
F        2.408475543     -0.566121998     10.060798313
F        4.226887025     -1.794124132      9.919294911
F        7.580349584      3.798943653     19.347445968
F        6.992088831      5.897321586     19.551921801
F        6.296042181      4.742799170     17.822270263
F       12.881195466     10.994345179     18.446872274
F       14.151119532      9.271617853     17.958495821
F       14.698915141     11.285598529     17.262920839
F       13.931812428     11.645639018     12.478603976
F       12.578109172     10.205766081     11.510860390
F       11.815185052     12.144593830     12.204061591
F        4.976352516      6.824826683     13.111474514
F        6.772421564     13.442054751     14.835673428
C        9.617047074      7.019611199     16.384044171
C       10.806682165      6.278950445     16.469058128
H       11.687581125      6.615439127     15.927269928
C       10.890293086      5.108757918     17.224796901
C       12.144479044      4.294010178     17.202670929
C        9.791841115      4.644015908     17.956093375
H        9.857591500      3.742537886     18.558779329
C        8.604310975      5.370533812     17.879364157
C        7.387318305      4.945255819     18.638939752
C        8.515434981      6.523248802     17.093840739
H        7.559989694      7.043890495     17.039249811
C       10.866405759      9.121367757     15.209259052
C       11.700083354      9.387778617     16.310255484
H       11.458306503      8.958052303     17.282293378
C       12.830911194     10.204947919     16.202197664
C       13.637233376     10.443904177     17.447032496
C       13.182669159     10.783598206     14.979021787
H       14.069299519     11.403970654     14.889733309
C       12.366984942     10.522397695     13.873052163
C       12.678344586     11.120924339     12.534814713
C       11.229786481      9.715888906     13.990565564
H       10.617503101      9.542950820     13.106088029
C        8.989489642      7.604776828     13.988852602
C        9.922955591      6.878704968     13.224313651
H       10.969848231      6.888608986     13.522681838
C        9.547234338      6.095744374     12.128661719
C       10.598624716      5.305939313     11.405311384
C        8.211326588      6.033092822     11.723479103
H        7.908718094      5.422988568     10.877021633
C        7.272778608      6.754926956     12.464721009
C        5.834977119      6.726467215     12.051616873
C        7.650806230      7.514699096     13.578168575
H        6.873519293      8.016871648     14.150483294
C        8.455955528      9.404875501     16.006584706
C        7.714763504     10.284102493     15.196085590
H        7.757608491     10.190255782     14.112153582
C        6.913408801     11.281697199     15.749840751
C        6.139868567     12.224694483     14.885945666
C        6.850155917     11.482273638     17.132369459
H        6.237661389     12.275395299     17.552518639
C        7.608537878     10.646538605     17.948421258
C        7.623044286     10.843530735     19.436017314
C        8.385966761      9.621085444     17.395378685
H        8.958614497      8.984039859     18.068393802
B        9.472249386      8.295265098     15.386714489
F       13.181505530      4.946666875     16.574158736
F       11.945639841      3.091183425     16.564259029
F       12.592933041      3.954362790     18.453156814
F       11.581366712      4.887335448     12.270707870
F       11.217177998      6.032100233     10.408190608
F       10.114576974      4.168331566     10.814278172
F        5.504163182      7.773379243     11.223975706
F        5.520359503      5.591691559     11.366974550
F        5.980696561     11.785844322     13.596034523
F        4.886944633     12.437839290     15.391737847
F        6.897952925     11.931831453     19.832161398
F        7.090456063      9.769674141     20.109487566
F        8.910883289     10.995642308     19.900979617
F        6.454069765     12.991540889     10.609996392
F        6.975748613     15.097361031     10.405675531
F        7.734301250     13.945236696     12.127559305
F        1.157067460     20.192565738     11.508185402
F       -0.113627849     18.469843645     11.995480404
F       -0.662830053     20.485308791     12.690440927
F        0.051844702     20.845614873     17.474510439
F        1.389806787     19.405167195     18.444658839
F        2.205678903     21.333609784     17.748840705
F        8.993845668     16.024794619     16.838670644
F        7.272606965     22.698874556     15.119451951
C        4.391786495     16.216920963     13.585200141
C        3.196117578     15.482741662     13.498893029
H        2.314221665     15.829504419     14.033195634
C        3.105050950     14.308198642     12.750192571
C        1.833104880     13.510702838     12.758821201
C        4.207443044     13.831250215     12.025910395
H        4.137630320     12.927752850     11.425977184
C        5.402983331     14.548834641     12.101929673
C        6.622224649     14.135522859     11.327502867
C        5.492797465     15.708322492     12.881248108
H        6.449433243     16.227329184     12.933985334
C        3.147195584     18.324765670     14.760082272
C        2.323853757     18.592496156     13.653125682
H        2.574596043     18.166961858     12.681409303
C        1.192139919     19.406527853     13.754647790
C        0.396942673     19.643824802     12.505908771
C        0.825585899     19.981105365     14.975096226
H       -0.063121084     20.599395296     15.056965956
C        1.631928376     19.720913409     16.086909430
C        1.312543079     20.322194423     17.422200039
C        2.772947594     18.917070125     15.977005041
H        3.379912324     18.745994766     16.865585143
C        5.006830446     16.799486786     15.980972487
C        4.065387410     16.077641363     16.740312691
H        3.018664880     16.099259114     16.441764825
C        4.432794098     15.284589594     17.831235710
C        3.371188167     14.502793354     18.548771967
C        5.769795984     15.203793891     18.236258718
H        6.068144082     14.584072046     19.077461969
C        6.713530800     15.924929325     17.502124504
C        8.153141922     15.913083088     17.909290971
C        6.341852264     16.698271372     16.395194137
H        7.122013135     17.203921510     15.830081496
C        5.556228981     18.617074942     13.968903348
C        6.292345745     19.508674613     14.773173447
H        6.261615223     19.410917916     15.857010291
C        7.074412735     20.522901009     14.214466475
C        7.867103952     21.456177581     15.071757533
C        7.125004932     20.725631303     12.833830716
H        7.724142288     21.525816055     12.407514449
C        6.378243056     19.874174716     12.026904231
C        6.376118072     20.051198178     10.541035609
C        5.620811491     18.834294931     12.580331028
H        5.060941393     18.186241844     11.906895229
B        4.540250749     17.497906971     14.583739317
F        0.788465292     14.150952466     13.385412581
F        2.019052166     12.294167995     13.383705076
F        1.375968384     13.219056307     11.500193166
F        2.386134816     14.086619493     17.683934341
F        2.749499449     15.230512828     19.545296635
F        3.850738080     13.365080069     19.141577596
F        8.462601435     16.971418169     18.730382507
F        8.513452610     14.789794522     18.588980899
F        7.989634317     20.991345425     16.357443967
F        9.137487611     21.634562111     14.570675791
F        7.077843028     21.137801729     10.122404543
F        6.926131310     18.963270867      9.909081597
F        5.107819991     20.191246903     10.050392496

555
Top left Int(1+-2+)2 @[1][BArF4] [500 Ry cutoff]
Ir       8.187297992     10.795985929      5.339220230
P        7.153750517     11.047349228      3.312413163
P        8.875668524     11.194626803      7.486786657
O        6.279205874     12.504405764      3.539487446
O        7.936547844     12.574369800      7.895434800
N        7.092298201     12.555067701      5.722231382
C        9.395874116      9.136902534      4.905272787
H        8.982504103      8.447634897      4.159362370
H        9.679357349      8.535462143      5.776694698
H       10.337719390      9.529697020      4.479296619
C        6.303181505     13.104546416      4.758719741
C        5.539767574     14.244875142      4.982648775
H        4.921816904     14.642063003      4.183282495
C        5.603488977     14.828690044      6.247425272
H        5.025597839     15.726174602      6.453558969
C        6.406119168     14.283990910      7.249568214
H        6.472361794     14.719550577      8.239422692
C        7.139281529     13.140923066      6.949897214
C        5.752876160      9.910747580      2.793713651
C        4.662751128     10.062623091      3.876007728
H        5.037637890      9.831455721      4.881634702
H        3.855209116      9.353576570      3.649350854
H        4.236388465     11.072729487      3.890056614
C        6.281107254      8.460552571      2.808546183
H        7.080157373      8.291682935      2.076502322
H        5.452292436      7.782741776      2.556580827
H        6.656432605      8.174401705      3.799636180
C        5.145586069     10.258507172      1.423735495
H        4.826116276     11.306502233      1.363212684
H        4.253849786      9.634807648      1.264307104
H        5.832978192     10.049449856      0.595907709
C        8.288177816     11.586047034      1.922849993
C        9.380082150     12.441620683      2.604113065
H        8.963406786     13.313877372      3.123035397
H       10.077186569     12.817246041      1.839637698
H        9.973604571     11.847588209      3.313993122
C        8.921473059     10.319809336      1.330634167
H        9.366975504      9.674411385      2.096315386
H        9.722984200     10.607847714      0.634347268
H        8.179801487      9.740454493      0.773030981
C        7.605831949     12.415819580      0.825798992
H        6.913696603     11.826148171      0.217257196
H        8.387173603     12.804638996      0.157184442
H        7.064894430     13.272822765      1.238563955
C        8.430145650     10.045229864      8.901765455
C        6.889739479      9.976928927      8.915394549
H        6.438920630     10.935677800      9.189392586
H        6.580481839      9.228871248      9.658306846
H        6.480626442      9.667916569      7.944620348
C        8.936236727     10.515994010     10.278666346
H       10.029021643     10.470423863     10.356382997
H        8.525550205      9.836377473     11.042021887
H        8.601390661     11.531562755     10.521379496
C        8.992284239      8.645281463      8.576364730
H        8.580729851      8.248969991      7.640303331
H        8.696635875      7.960103970      9.385059586
H       10.086408383      8.621116218      8.515414846
C       10.593525649     11.943268212      7.601585841
C       10.766724986     12.915046707      8.778983239
H       10.015475448     13.713468269      8.765211700
H       11.758321818     13.379629021      8.690136183
H       10.727057262     12.414520452      9.750788389
C       11.625196351     10.803277183      7.668576190
H       11.598875040     10.275013822      8.628456632
H       12.633441916     11.229314100      7.563776934
H       11.490936456     10.071045468      6.860713412
C       10.781236158     12.724709492      6.280419379
H       10.746648427     12.060304467      5.404116030
H       11.773833034     13.200794135      6.280266512
H       10.033744711     13.519624379      6.155584385
H        7.035615084      9.912015672      5.847575582
Ir      13.103163060      1.609498304      4.721182761
P       14.061414732      1.863704048      6.760393324
P       12.253095789      1.920646348      2.635459438
O       14.940590437      3.306777949      6.508628058
O       13.155789619      3.293646519      2.154510429
N       14.057821109      3.256685077      4.328504748
C       14.862146158      3.861817341      5.276477277
C       15.584114944      5.015976808      5.005519720
H       16.204790485      5.430860229      5.794253785
C       15.485874659      5.589242185      3.740607807
H       16.040329115      6.496358635      3.510975103
C       14.666700356      5.010692406      2.774182729
H       14.552887109      5.429247504      1.780548189
C       13.962788796      3.856232124      3.086786705
C       15.444128667      0.702439058      7.259976619
C       16.503744896      0.845795686      6.145188358
H       16.074088399      0.670207088      5.148580236
H       17.288337682      0.097177067      6.317760338
H       16.971038554      1.837877910      6.151296829
C       14.877842966     -0.734593956      7.223023961
H       14.109976583     -0.911949921      7.985609976
H       15.698700519     -1.443675393      7.407813682
H       14.454390828     -0.976251068      6.236772911
C       16.086329750      1.007222560      8.620713988
H       16.416077137      2.050711787      8.701516984
H       16.975513124      0.373556344      8.745705919
H       15.415025143      0.784640275      9.457942536
C       12.923947875      2.395452660      8.147131703
C       11.885619530      3.344464744      7.508428448
H       12.356455646      4.239906805      7.087267230
H       11.180628052      3.675132245      8.285548276
H       11.319374613      2.844723498      6.711458278
C       12.216969561      1.124460624      8.638655165
H       11.746215703      0.570167308      7.817139982
H       11.418079466      1.401721648      9.342537988
H       12.910918579      0.454711798      9.155319868
C       13.627347440      3.122855087      9.302372286
H       14.280112362      2.469700678      9.889182708
H       12.854663357      3.514741923      9.979371252
H       14.215461623      3.975053828      8.943598617
C       12.668413761      0.710202150      1.262985447
C       14.161126056      0.376310210      1.481592724
H       14.799551563      1.250262763      1.307847481
H       14.456667384     -0.402629318      0.764056277
H       14.355250036      0.006863333      2.498513215
C       12.476463237      1.236853419     -0.172290731
H       11.422120757      1.338371667     -0.447626781
H       12.930843001      0.510272600     -0.863992459
H       12.975770956      2.199799361     -0.327962883
C       11.813535294     -0.552574789      1.493011627
H       11.895417713     -0.934442406      2.521120091
H       12.174452396     -1.350387712      0.826414898
H       10.754392454     -0.388527928      1.261174460
C       10.511169258      2.612820118      2.590829276
C       10.540343756      3.911572411      3.427210497
H       10.951479425      3.739136466      4.431671106
H        9.508460725      4.275999433      3.540743878
H       11.123486923      4.699233625      2.937214199
C       10.001689424      2.918773525      1.175988562
H       10.711469175      3.531121842      0.605814463
H        9.063007715      3.481620460      1.252769875
H        9.784853372      2.008602829      0.606373279
C        9.599980473      1.588115127      3.294754762
H        8.578275385      1.993567383      3.338361505
H        9.926473140      1.395541328      4.327030565
Ir       1.168277880      7.557833708     14.716008190
P        2.238412598      7.272209054     16.719404410
P        0.450855177      7.197931799     12.570899147
O        3.126536896      5.830577681     16.444751909
O        1.375284415      5.821231180     12.133493407
N        2.271055560      5.815526256     14.282276593
C       -0.048011201      9.198700020     15.194907319
H        0.349164077      9.856341849     15.976958070
H       -0.311600306      9.835348943     14.342053328
H       -0.999580575      8.790853330     15.583096850
C        3.077849941      5.249187977     15.219771357
C        3.832491053      4.109613342     14.966085461
H        4.460198677      3.697516942     15.749951366
C        3.746620789      3.547283216     13.693376439
H        4.317153505      2.651432543     13.462555566
C        2.929350062      4.111913865     12.714817501
H        2.845144654      3.694519919     11.719148906
C        2.199362340      5.246709727     13.048866782
C        3.630988902      8.422785152     17.226676286
C        4.707583039      8.298019163     16.127864501
H        4.314887325      8.532512053     15.129807329
H        5.507655989      9.016993663     16.349552589
H        5.147897891      7.294246168     16.097951217
C        3.079651911      9.864547737     17.234472690
H        2.286636398     10.011342252     17.978190464
H        3.900402239     10.552941298     17.484706824
H        2.686845438     10.155342660     16.251649919
C        4.260508014      8.072372163     18.584950220
H        4.591857401      7.027906810     18.634514491
H        5.146673455      8.704951192     18.738353361
H        3.580371873      8.267441716     19.421983661
C        1.143217701      6.685890552     18.122803076
C        0.075275369      5.801639550     17.439837578
H        0.515985769      4.957119383     16.897612775
H       -0.597429588      5.385398375     18.204748931
H       -0.548392361      6.387488002     16.748922951
C        0.464611770      7.921118294     18.731521947
H       -0.028816487      8.543661854     17.976019255
H       -0.305633693      7.593846377     19.446049581
H        1.189130649      8.536351776     19.273214201
C        1.870828879      5.874073449     19.207817720
H        2.517478018      6.494606035     19.835823489
H        1.113389677      5.418872676     19.861503510
H        2.470504628      5.063783090     18.781663305
C        0.886762467      8.361139529     11.163010709
C        2.427263188      8.430320330     11.137104302
H        2.875348561      7.473804588     10.849735529
H        2.730715648      9.184959273     10.397756868
H        2.845335302      8.729986167     12.106999624
C        0.372649088      7.900381222      9.785588210
H       -0.720552617      7.946832217      9.713473543
H        0.779721406      8.584562598      9.024398965
H        0.706036410      6.886084781      9.534662133
C        0.324671487      9.756767939     11.504304885
H        0.736239831     10.142317716     12.444881087
H        0.618705507     10.452511786     10.704098828
H       -0.769303081      9.778065993     11.566371054
C       -1.269487152      6.454650050     12.464075628
C       -1.457832131      5.500718617     11.274555574
H       -0.705456801      4.703305162     11.265543329
H       -2.446976619      5.033012177     11.371132305
H       -1.433862253      6.015620916     10.309567202
C       -2.301574969      7.595074891     12.425276105
H       -2.286263494      8.135926753     11.472220710
H       -3.308304315      7.166751709     12.535473576
H       -2.159034930      8.316377629     13.241491446
C       -1.441245426      5.652534041     13.775032856
H       -1.397251954      6.303113839     14.661312978
H       -2.433002356      5.174786170     13.779782126
H       -0.692234451      4.855904650     13.878635887
H        2.305124705      8.462249164     14.210650428
Ir      -3.645358654     16.794967866     15.326422712
P       -4.681549678     16.548775410     13.301426831
P       -2.958307483     16.391186956     17.473338226
O       -5.562056791     15.093641301     13.523726834
O       -3.907005656     15.019402104     17.881176991
N       -4.746173096     15.038771120     15.706102202
C       -2.427642103     18.449898245     14.895194253
H       -2.838006543     19.142380325     14.150307809
H       -2.143139124     19.048478477     15.768315876
H       -1.486420670     18.055043596     14.469633094
C       -5.531735967     14.487679097     14.740395031
C       -6.285968140     13.340489213     14.959360111
H       -6.899041618     12.941179663     14.157404221
C       -6.221056239     12.753738484     16.222844576
H       -6.792332191     11.851178967     16.425541453
C       -5.426037294     13.302748537     17.228374298
H       -5.359455989     12.865655528     18.217373761
C       -4.698715778     14.450362860     16.932511515
C       -6.077867932     17.691141990     12.785559812
C       -7.165621101     17.545159383     13.871009780
H       -6.787328942     17.777582915     14.875042518
H       -7.971724129     18.256015231     13.644929020
H       -7.594789961     16.536309987     13.888804829
C       -5.546049132     19.140012577     12.796374458
H       -4.752284398     19.307500640     12.058205780
H       -6.375283094     19.819758934     12.551071286
H       -5.162710868     19.425274066     13.784670066
C       -6.689107342     17.342435944     11.417965642
H       -7.006579558     16.293818062     11.358165675
H       -7.581961617     17.964638557     11.260858820
H       -6.003486306     17.552181157     10.588841738
C       -3.544145366     16.012651083     11.913834725
C       -2.469501840     15.134546218     12.594125323
H       -2.901321203     14.259370151     13.094971906
H       -1.767228613     14.762979166     11.832344203
H       -1.877580325     15.711019725     13.319753820
C       -2.887325850     17.279451459     11.348677801
H       -2.428504570     17.896356310     12.129386588
H       -2.091935341     16.991187091     10.645424944
H       -3.615388756     17.890619797     10.807122667
C       -4.224778492     15.204619207     10.799690846
H       -4.898985887     15.810677463     10.187097250
H       -3.440679120     14.808219002     10.138479426
H       -4.785297759     14.352756552     11.197683689
C       -3.398393486     17.541170169     18.889214301
C       -4.938670298     17.615097933     18.903018360
H       -5.392731183     16.658196322     19.178093638
H       -5.245110495     18.365163731     19.644734621
H       -5.346722519     17.924168116     17.931791138
C       -2.893873996     17.067777660     20.265864332
H       -1.800786761     17.108928278     20.342991442
H       -3.301759890     17.748405822     21.029798383
H       -3.232358803     16.053316577     20.508059122
C       -2.830835221     18.939220952     18.565316155
H       -3.242555771     19.338546172     17.630613296
H       -3.122034854     19.624424301     19.375551404
H       -1.736665786     18.958327785     18.501979475
C       -1.245242336     15.631657218     17.587866480
C       -1.078416054     14.658656086     18.765360190
H       -1.836146271     13.866246517     18.752541437
H       -0.090995642     14.185624680     18.674951487
H       -1.113036850     15.159634311     19.737121404
C       -0.206454107     16.765627985     17.653733004
H       -0.229228600     17.295168656     18.613085714
H        0.798862641     16.332982304     17.548682799
H       -0.336712995     17.498083149     16.845336169
C       -1.062874583     14.848242780     16.267122946
H       -1.092608793     15.512843477     15.390830976
H       -0.073881245     14.364724374     16.266754269
H       -1.815259335     14.057990595     16.142055439
H       -4.790756142     17.686333652     15.835918760
F        1.754411644     14.598348859      0.622122187
F        2.342562316     12.499975354      0.417484639
F        3.038695759     13.654304576      2.147373678
F       -3.546202031      7.405265893      1.523708797
F       -4.743386690      9.189890083      2.011486827
F       -5.367813956      7.185876677      2.705645701
F       -4.595409716      6.752773164      7.490189477
F       -3.243097371      8.191455677      8.459098999
F       -2.479922417      6.251782066      7.766334164
F        4.358445278     11.572302518      6.858839746
F        2.562355222      4.954449533      5.134374882
C       -0.278848537     11.379944282      3.589144026
C       -1.469349949     12.119411405      3.503710424
H       -2.349609494     11.782635933      4.046396023
C       -1.554570321     13.288336058      2.745824984
C       -2.808841162     14.102340784      2.767233880
C       -0.456864136     13.753169190      2.013401647
H       -0.523269585     14.654423025      1.410478319
C        0.730984956     13.027352760      2.090401300
C        1.947548174     13.451743431      1.330305957
C        0.821374383     11.875889907      2.877252692
H        1.777164350     11.355871300      2.931705190
C       -1.516957493      9.278815565      4.771232004
C       -2.345819723      9.018525190      3.667535259
H       -2.101614379      9.453247712      2.698469235
C       -3.477308027      8.204823582      3.769340831
C       -4.280841851      7.991241168      2.521332034
C       -3.835648680      7.619413983      4.987753527
H       -4.722039171      6.997494086      5.069708745
C       -3.024127738      7.875865981      6.097994009
C       -3.341572294      7.275776216      7.435070997
C       -1.885187988      8.681895833      5.987251955
H       -1.276757796      8.852794701      6.874844297
C        0.352088527     10.796703029      5.982352640
C       -0.583567711     11.521309647      6.745302760
H       -1.629768573     11.510952178      6.444631823
C       -0.210300030     12.302734198      7.842527864
C       -1.262980971     13.091218265      8.564345806
C        1.125080858     12.365106551      8.249895538
H        1.426915191     12.974477792      9.097071048
C        2.064264480     11.644225013      7.508789497
C        3.501213121     11.671147357      7.920398711
C        1.689173263     10.885526767      6.394561068
H        2.467076439     10.383378978      5.823123125
C        0.883843977      8.994351942      3.964282173
C        1.622095351      8.112676335      4.774335370
H        1.581168769      8.207311882      5.858263033
C        2.420288561      7.113293731      4.219910431
C        3.194855285      6.171775441      5.083881372
C        2.481995606      6.911908286      2.837415893
H        3.093245975      6.117968178      2.416998309
C        1.725221454      7.749435678      2.021764033
C        1.711289955      7.553052315      0.533906552
C        0.951293983      8.777305559      2.575496643
H        0.380913395      9.416472341      1.902586153
B       -0.128035034     10.105625475      4.587444837
F       -3.846662713     13.450395703      3.395611088
F       -2.611188848     15.306335486      3.405392024
F       -3.258085914     14.442795321      1.516769474
F       -2.246535753     13.509593971      7.699217134
F       -1.882358527     12.365195970      9.561690404
F       -0.779937545     14.229090611      9.155793861
F        3.830497647     10.623417985      8.746810251
F        3.815754617     12.806574166      8.603663671
F        3.354013527      6.611262208      6.373564707
F        4.447779452      5.959303297      4.578031597
F        2.436691638      6.465278629      0.137739515
F        2.244241285      8.627415911     -0.139509116
F        0.423760430      7.401557032      0.068654749
F        2.880467862      5.406364448      9.359743871
F        2.359230453      3.300067516      9.563835116
F        1.600695659      4.451796737      7.842142715
F        8.223852160     -1.729559331      8.527802550
F        9.480591039     -0.072654346      7.903042919
F        9.989143108     -2.149032803      7.281789070
F        9.281914748     -2.449618460      2.495341497
F        7.945004126     -1.008157081      1.527176936
F        7.127002238     -2.938252580      2.219132968
F        0.340773444      2.372324210      3.131709955
F        2.062118124     -4.302144014      4.850146705
C        4.946370935      2.175800556      6.389361327
C        6.142403339      2.909323085      6.475944769
H        7.026065865      2.560824084      5.945273524
C        6.231553278      4.087063624      7.220159335
C        7.503735447      4.885104967      7.210332651
C        5.128115784      4.565778735      7.941755893
H        5.197285384      5.471291671      8.538757682
C        3.932749855      3.847505684      7.867960718
C        2.712811875      4.261928090      8.642113905
C        3.844236793      2.686172380      7.090940578
H        2.887801133      2.166741381      7.038410459
C        6.186815023      0.056907130      5.220475075
C        7.002662801     -0.228867435      6.329629388
H        6.754109924      0.195675906      7.302410483
C        8.127514467     -1.055049533      6.228067834
C        8.947596104     -1.265083269      7.467920356
C        8.494938266     -1.619869451      5.002861573
H        9.374547797     -2.251110013      4.918140057
C        7.697358753     -1.339892188      3.888717951
C        8.019201009     -1.929699224      2.548658399
C        6.563212342     -0.527847973      4.000267089
H        5.964897104     -0.340163299      3.109239315
C        4.330369192      1.594393421      3.991280304
C        5.269880060      2.318303247      3.231515477
H        6.316568893      2.299842990      3.529616451
C        4.902057905      3.111157272      2.140272398
C        5.962772988      3.894255667      1.422148719
C        3.565150562      3.190855263      1.735510766
H        3.266473400      3.809656920      0.893719272
C        2.621862300      2.469779767      2.470369240
C        1.181582784      2.483941663      2.062859326
C        2.994360147      1.695980587      3.577379636
H        2.213734948      1.190760413      4.142518223
C        3.778354013     -0.221894393      6.002889041
C        3.042955022     -1.112966988      5.197749695
H        3.073619770     -1.014384427      4.114020671
C        2.260921000     -2.127376491      5.755908518
C        1.467733548     -3.059227127      4.897887207
C        2.210557347     -2.331143611      7.136420009
H        1.612141498     -3.132079342      7.562288304
C        2.955949397     -1.478877898      7.943701763
C        2.958237786     -1.654511225      9.429379779
C        3.712590445     -0.438472122      7.391152007
H        4.270677952      0.210622181      8.065027684
B        4.797222647      0.895178913      5.390455447
F        8.546531889      4.246130902      6.584177874
F        7.315426852      6.102676128      6.586147369
F        7.958803172      5.178014148      8.469752001
F        6.947941479      4.310540012      2.286035571
F        6.584025056      3.166514914      0.424692833
F        5.483708220      5.031719963      0.828485806
F        0.871447775      1.426294289      1.239704804
F        0.821690254      3.607207588      1.381712645
F        1.345179659     -2.594345039      3.612575659
F        0.197131631     -3.237610507      5.399118335
F        2.256663141     -2.741316268      9.847716196
F        2.408882475     -0.566721052     10.060891777
F        4.226956649     -1.794281648      9.919451322
F        7.580835574      3.798551584     19.348206662
F        6.992447710      5.896969240     19.552760731
F        6.296324250      4.742858574     17.822523657
F       12.881297018     10.994052848     18.446706269
F       14.152385099      9.271198805     17.958974813
F       14.698888004     11.285803551     17.263025319
F       13.931609501     11.645718024     12.478683537
F       12.577997890     10.205776461     11.511027210
F       11.815105653     12.144716780     12.204118653
F        4.976278974      6.824809893     13.111595832
F        6.772444645     13.441837973     14.835722145
C        9.617387055      7.019811541     16.384665512
C       10.806984467      6.279087941     16.469572765
H       11.687971165      6.615822827     15.928064809
C       10.890446738      5.108695472     17.225003796
C       12.144575460      4.293978729     17.202703393
C        9.791939963      4.643616870     17.955959566
H        9.857484800      3.741649893     18.557911534
C        8.604577151      5.370444382     17.879723472
C        7.387523626      4.945094573     18.638948937
C        8.515918416      6.523566886     17.094765520
H        7.560766105      7.044686696     17.040697633
C       10.866603797      9.121481335     15.209538143
C       11.701149458      9.386924811     16.310186878
H       11.459723890      8.956828863     17.282144192
C       12.832259786     10.203687373     16.202140242
C       13.638524992     10.443326023     17.447210877
C       13.183646727     10.782540464     14.978903653
H       14.070518338     11.402639815     14.889590433
C       12.366795983     10.522862746     13.873361923
C       12.677965085     11.121257702     12.534980002
C       11.229147811      9.717075231     13.991135885
H       10.616070166      9.545260440     13.106981824
C        8.989281188      7.604480104     13.989448716
C        9.922511234      6.878191215     13.224950061
H       10.969155337      6.887564167     13.523983166
C        9.547020569      6.095734722     12.128852380
C       10.598408919      5.306113394     11.405356071
C        8.211171483      6.033437416     11.723473082
H        7.908560968      5.423600454     10.876815251
C        7.272643864      6.755022531     12.464983638
C        5.834887712      6.726523328     12.051665937
C        7.650605559      7.514593407     13.578610911
H        6.873274905      8.016681922     14.150946921
C        8.456125311      9.405037165     16.006731339
C        7.714122769     10.283603358     15.196223690
H        7.756957728     10.189744277     14.112289982
C        6.912471490     11.280972436     15.749963224
C        6.139497136     12.224512189     14.886040033
C        6.849129880     11.481466390     17.132513433
H        6.235889767     12.274029762     17.552638726
C        7.608607336     10.646632205     17.948468811
C        7.623107601     10.843718050     19.436007606
C        8.386735627      9.621723411     17.395430134
H        8.960363037      8.985505492     18.068388719
B        9.472398882      8.295349416     15.387143201
F       13.181575954      4.946659571     16.574212886
F       11.945607175      3.091097116     16.564419307
F       12.593113236      3.954319424     18.453124844
F       11.581196775      4.887302767     12.270927730
F       11.217236592      6.032080003     10.408333950
F       10.114659786      4.168418760     10.814275045
F        5.504126546      7.773410084     11.224018690
F        5.520433956      5.591754766     11.366971136
F        5.980660166     11.785860166     13.595991484
F        4.886771837     12.437786226     15.391827270
F        6.897955025     11.931805718     19.832136285
F        7.090594503      9.769671514     20.109489430
F        8.910879944     10.995631075     19.901065051
F        6.454116713     12.991315654     10.609945370
F        6.975747345     15.097271994     10.405647121
F        7.734269450     13.945205041     12.127556973
F        1.157086370     20.192537616     11.508197676
F       -0.113500436     18.469865961     11.995691232
F       -0.662737199     20.485269538     12.690447912
F        0.051778700     20.844690280     17.474397160
F        1.389530407     19.404475379     18.444379717
F        2.205448970     21.332412856     17.749073660
F        8.993613961     16.025002484     16.839177698
F        7.272821104     22.698727941     15.119510140
C        4.392001274     16.216815285     13.584650330
C        3.196213639     15.482904503     13.498336083
H        2.314357993     15.829825889     14.032589021
C        3.105106891     14.308222677     12.749905534
C        1.833234841     13.510815284     12.758865942
C        4.207442615     13.831030510     12.025675496
H        4.137632763     12.927474728     11.425838093
C        5.403036720     14.548494112     12.101649386
C        6.622334287     14.135358351     11.327230685
C        5.492973257     15.707930292     12.880908436
H        6.449779223     16.226611251     12.933776322
C        3.148017123     18.324842088     14.759574015
C        2.324547825     18.592804283     13.652751770
H        2.575335385     18.167592266     12.680895306
C        1.192659910     19.406586827     13.754642926
C        0.397222762     19.643858374     12.506279862
C        0.826054779     19.980801970     14.975211968
H       -0.062952076     20.598623440     15.057379518
C        1.632488383     19.720361562     16.086836992
C        1.313251214     20.321587120     17.422130445
C        2.773692555     18.916750805     15.976694471
H        3.380678790     18.745256859     16.865234538
C        5.006993273     16.798900255     15.980461458
C        4.065501770     16.076892227     16.739480877
H        3.018974278     16.097542433     16.440188397
C        4.432732474     15.285019603     17.831387742
C        3.371197408     14.502777834     18.548513115
C        5.769490023     15.205517160     18.237454709
H        6.067649949     14.586452903     19.079151702
C        6.713346587     15.926152152     17.502972339
C        8.153004578     15.914432514     17.910199356
C        6.341869763     16.698295191     16.395186972
H        7.122135364     17.203643223     15.829980766
C        5.557726982     18.615960568     13.968429226
C        6.293144643     19.508062069     14.772845095
H        6.261994738     19.410313010     15.856683602
C        7.075186860     20.522335687     14.214185021
C        7.867368623     21.455943931     15.071628665
C        7.126155612     20.724946203     12.833524671
H        7.724594808     21.525721081     12.407340704
C        6.380169718     19.872938952     12.026500209
C        6.376757023     20.050942052     10.540799629
C        5.623387097     18.832493905     12.579792246
H        5.063999076     18.184171300     11.906223857
B        4.540909134     17.497478123     14.583195998
F        0.788484266     14.150929533     13.385342673
F        2.019096063     12.294363392     13.383831983
F        1.375936780     13.219103096     11.500177330
F        2.385989860     14.086790850     17.683965968
F        2.749605824     15.230445669     19.545349012
F        3.850790680     13.365120715     19.141422288
F        8.462263408     16.972686557     18.731257921
F        8.513388719     14.790379539     18.589134277
F        7.989695196     20.991352669     16.357390548
F        9.137664838     21.634556592     14.570644433
F        7.077910076     21.137916285     10.122424085
F        6.926323214     18.963274175      9.908788933
F        5.108069648     20.191242629     10.050620348
H        9.545877404      0.633857223      2.761435069

555
Top left TS(1+-2+)2 @[1][BArF4] [500 Ry cutoff]
Ir       8.200007381     10.801564331      5.337170117
P        7.168265101     11.052940020      3.309514620
P        8.885866369     11.198357094      7.485649735
O        6.282727224     12.504467146      3.539027964
O        7.939878379     12.574018004      7.895627807
N        7.098832221     12.556559807      5.721071513
C        9.415454072      9.147704336      4.903053470
H        9.006521058      8.458609549      4.154646534
H        9.698890429      8.545663365      5.774096331
H       10.357243181      9.544266452      4.480438190
C        6.308924687     13.105549613      4.757798388
C        5.545404855     14.245832930      4.982206278
H        4.926881290     14.642774382      4.183198344
C        5.608649002     14.829159126      6.247262600
H        5.030031324     15.726187946      6.453856280
C        6.410996733     14.284112660      7.249444784
H        6.476390909     14.718547030      8.239814030
C        7.144605219     13.141433211      6.949287271
C        5.772826718      9.912780815      2.786627057
C        4.679507363     10.060659679      3.866339998
H        5.053430608      9.832011015      4.872953880
H        3.875539078      9.347962692      3.638587588
H        4.249045000     11.069005349      3.878730114
C        6.306147663      8.464560546      2.801949564
H        7.108538496      8.299514847      2.072723909
H        5.480831225      7.783755386      2.546538707
H        6.679146852      8.179357932      3.794194170
C        5.169477772     10.260963296      1.415022559
H        4.847525835     11.308287828      1.355341862
H        4.280082178      9.635178097      1.250847980
H        5.860950724     10.055476537      0.589641817
C        8.304475096     11.597562529      1.922654811
C        9.397487859     12.448238882      2.608638053
H        8.982055751     13.316558157      3.135164627
H       10.093524076     12.829729839      1.846085323
H        9.992338754     11.848914551      3.312886933
C        8.938256242     10.334998321      1.322280343
H        9.377150577      9.680669716      2.084158707
H        9.745517575     10.628086937      0.634793619
H        8.199195363      9.763773411      0.752572728
C        7.623300344     12.432737692      0.829297887
H        6.931941964     11.845628152      0.217439420
H        8.405369542     12.824515126      0.163375956
H        7.081754039     13.287555565      1.245228816
C        8.443668154     10.047176711      8.900391376
C        6.903398078      9.974264133      8.914047266
H        6.449770551     10.931537097      9.188760208
H        6.596437797      9.224709401      9.656444611
H        6.495320954      9.664891221      7.942924372
C        8.948653433     10.519206268     10.277353304
H       10.041476735     10.475304630     10.355312406
H        8.538961446      9.839092045     11.040800544
H        8.612289034     11.534325555     10.519911794
C        9.010263134      8.648915652      8.575185547
H        8.601350978      8.251903052      7.638248224
H        8.715386551      7.962638709      9.383253553
H       10.104520916      8.627870720      8.515946415
C       10.602804859     11.949390065      7.601027197
C       10.774734181     12.919549532      8.779451746
H       10.020546314     13.715215627      8.769383152
H       11.764149519     13.388017995      8.688392932
H       10.739961514     12.417042273      9.750358334
C       11.636588498     10.810992260      7.667484062
H       11.611356113     10.281912838      8.626913530
H       12.643828377     11.239641388      7.563696431
H       11.504860347     10.079185691      6.858880166
C       10.791269387     12.732561814      6.281046892
H       10.759439260     12.069157469      5.403980280
H       11.782984795     13.210571265      6.283242849
H       10.042733689     13.526420567      6.156023702
H        7.050315342      9.913839872      5.843425945
Ir      13.044185623      1.675186777      4.654923737
P       13.930445602      1.869126614      6.744760030
P       12.483234680      1.904043866      2.531033995
O       14.950942730      3.241100611      6.506510304
O       13.308041109      3.319722629      2.097172032
N       14.219397786      3.214384290      4.284122945
C       14.963812370      3.807586288      5.277666265
C       15.684103646      4.976534621      5.057079756
H       16.265659668      5.393658453      5.873967956
C       15.607627711      5.579953523      3.804489196
H       16.146650783      6.504968591      3.616228330
C       14.812259903      5.027478916      2.798461765
H       14.705747654      5.490426361      1.823421994
C       14.122727270      3.855837329      3.064545347
C       15.234745533      0.598246420      7.224284601
C       16.302635857      0.657769532      6.108608313
H       15.864637535      0.491652748      5.114369262
H       17.042365033     -0.131840124      6.297234267
H       16.829761114      1.619451774      6.100132000
C       14.571854200     -0.796238121      7.205773344
H       13.793200133     -0.906504496      7.970303374
H       15.340394192     -1.559291113      7.401496287
H       14.127521923     -1.012529039      6.223759997
C       15.909172290      0.868157410      8.578890578
H       16.329674593      1.880253700      8.640780586
H       16.741247328      0.160708704      8.708869673
H       15.227522799      0.719471267      9.424105559
C       12.894782469      2.503512984      8.166497290
C       11.889894244      3.484857655      7.524530285
H       12.396949446      4.314872390      7.021174199
H       11.248784168      3.911437811      8.309317402
H       11.248782259      2.981459453      6.790962301
C       12.135250619      1.293491060      8.727496225
H       11.651596644      0.708200859      7.936403832
H       11.346043687      1.640509443      9.410782002
H       12.804161189      0.631421663      9.286428378
C       13.674667481      3.225343474      9.273341831
H       14.307400139      2.552060267      9.859597022
H       12.948509276      3.680606832      9.960983623
H       14.300571307      4.028685938      8.870656445
C       12.844895896      0.775491515      1.101820447
C       14.381247365      0.654560810      1.078633405
H       14.855673917      1.594531616      0.779282173
H       14.664230011     -0.115817837      0.350395596
H       14.779318130      0.361778044      2.059604804
C       12.326982065      1.302302091     -0.249898776
H       11.232870464      1.340358532     -0.296647949
H       12.670432409      0.614057566     -1.038841798
H       12.727673740      2.296937438     -0.480224234
C       12.228851648     -0.597041182      1.447378904
H       12.625350039     -0.992222074      2.392344991
H       12.499691654     -1.308619060      0.652909501
H       11.133940633     -0.580529540      1.503373503
C       10.665017126      2.213929431      2.911327368
C       10.524212771      3.695147848      3.329361002
H       11.234268983      3.959767644      4.124130378
H        9.505386665      3.872735067      3.703727855
H       10.694125094      4.363511631      2.475404583
C        9.605452584      1.881413695      1.852574663
H        9.671305420      2.564691106      0.996294669
H        8.603521135      2.005199372      2.289454404
H        9.673978684      0.853867219      1.481561629
C       10.538298378      1.281008897      4.179703359
H       10.197405436      1.825219546      5.066640439
H       11.453035953      0.596248192      4.476082787
Ir       1.168164955      7.549124409     14.725615609
P        2.236612688      7.255129658     16.730854262
P        0.458769388      7.201058844     12.576327231
O        3.132275297      5.824006587     16.441924094
O        1.377147753      5.822036294     12.134029165
N        2.276092537      5.812894504     14.281122166
C       -0.054850752      9.181958165     15.212707503
H        0.332263400      9.828610892     16.008667948
H       -0.308320173      9.830062272     14.365278664
H       -1.010573153      8.768072760     15.583881817
C        3.084768414      5.245606668     15.215830571
C        3.841188976      4.107930949     14.959005215
H        4.470648881      3.695182538     15.740901381
C        3.754232920      3.548001871     13.685154542
H        4.325635554      2.653371444     13.451718928
C        2.934885062      4.113504221     12.709005785
H        2.849808003      3.697804018     11.712643992
C        2.203958693      5.246609559     13.046436520
C        3.623900771      8.412219032     17.238396653
C        4.698349577      8.302116399     16.135825977
H        4.301641227      8.538797067     15.139873048
H        5.493557192      9.026024997     16.359320755
H        5.146351916      7.301911559     16.099409096
C        3.060097705      9.848916991     17.257181422
H        2.264836689      9.981926556     18.001264702
H        3.874187456     10.542891698     17.513928380
H        2.665469931     10.143631889     16.276273264
C        4.260357975      8.058446619     18.592360621
H        4.601173745      7.016751622     18.634015878
H        5.141220698      8.697903413     18.747736751
H        3.580778200      8.241575699     19.432463776
C        1.160922353      6.638304857     18.139348498
C        0.102117337      5.748238910     17.449650778
H        0.551822184      4.921807968     16.887865449
H       -0.557132657      5.306921767     18.211919896
H       -0.535971591      6.336425755     16.774170667
C        0.464948145      7.853367378     18.769358762
H       -0.042952805      8.477556015     18.024329209
H       -0.295863655      7.503248104     19.483150948
H        1.181740845      8.473346777     19.316449397
C        1.913554455      5.825035893     19.210183987
H        2.530040841      6.458150144     19.856043075
H        1.172258923      5.321959214     19.847701793
H        2.550707579      5.052155555     18.768424261
C        0.897392932      8.365730509     11.170959084
C        2.438045964      8.431352453     11.146064517
H        2.883599663      7.474920854     10.854462090
H        2.743702336      9.188274772     10.409925677
H        2.856727018      8.725625611     12.117330462
C        0.383304861      7.908320247      9.792270802
H       -0.709745450      7.956828543      9.719139504
H        0.792415873      8.593104660      9.032689754
H        0.715065456      6.893840108      9.539813624
C        0.337714012      9.761435986     11.515285008
H        0.746985241     10.142501389     12.458710261
H        0.636160571     10.459345867     10.718620430
H       -0.756427951      9.784860592     11.573697194
C       -1.261450171      6.461844659     12.471139109
C       -1.452797541      5.512822330     11.279516710
H       -0.699978054      4.716039436     11.263056765
H       -2.440394046      5.043677644     11.380245585
H       -1.435179678      6.031052252     10.316277167
C       -2.292909654      7.602664327     12.437048108
H       -2.277696353      8.145687316     11.485191516
H       -3.299708978      7.174203488     12.546340053
H       -2.149581756      8.321788932     13.254917313
C       -1.429952672      5.654543579     13.779480203
H       -1.379807145      6.300565996     14.669010680
H       -2.423265395      5.180012315     13.786529255
H       -0.683264176      4.854735469     13.875202914
H        2.303922465      8.460949806     14.231218664
Ir      -3.637336773     16.786567380     15.315683022
P       -4.669773735     16.538954482     13.288416609
P       -2.956674626     16.386297169     17.464968874
O       -5.561832991     15.092397414     13.519966487
O       -3.907463451     15.017498494     17.876634804
N       -4.743916809     15.034935821     15.700364032
C       -2.412462466     18.434442394     14.879862217
H       -2.815821539     19.122825790     14.127518307
H       -2.131133173     19.038031878     15.750593528
H       -1.470208574     18.033402313     14.462417015
C       -5.529805140     14.484613785     14.734834058
C       -6.283319852     13.336595959     14.952656695
H       -6.895318593     12.937149724     14.149927181
C       -6.218078887     12.749034906     16.215637247
H       -6.788022634     11.845334346     16.417163803
C       -5.424151005     13.298486646     17.221984005
H       -5.357734475     12.860681237     18.210724526
C       -4.697408761     14.446694059     16.927001407
C       -6.057950331     17.687015959     12.763814523
C       -7.151942339     17.551433038     13.844457582
H       -6.776160304     17.782083554     14.849906903
H       -7.951541342     18.268256805     13.613871989
H       -7.588610426     16.545753803     13.861413790
C       -5.514904960     19.131678566     12.771842994
H       -4.714637583     19.288739527     12.038454192
H       -6.336696215     19.817041883     12.516978059
H       -5.136573038     19.418152313     13.761665588
C       -6.664369924     17.338256864     11.393971263
H       -6.989322792     16.291843061     11.335825783
H       -7.551748571     17.966563535     11.230132897
H       -5.972630821     17.540792019     10.568127564
C       -3.535039129     15.986704383     11.903671647
C       -2.463280210     15.111257169     12.592105835
H       -2.897974597     14.245095444     13.105892521
H       -1.766108450     14.725676270     11.832632299
H       -1.865515316     15.694000331     13.307767795
C       -2.871307071     17.241116062     11.319045798
H       -2.421575015     17.876510927     12.090203944
H       -2.068561073     16.936972610     10.631259453
H       -3.592980448     17.837863624     10.752533419
C       -4.221222395     15.171119354     10.798924703
H       -4.888940164     15.776362700     10.178493758
H       -3.439329377     14.761705123     10.143305741
H       -4.789308698     14.328578504     11.204963078
C       -3.401362326     17.538397810     18.877144803
C       -4.941943868     17.610414800     18.886134289
H       -5.395176818     16.653495449     19.162506373
H       -5.251787927     18.362131294     19.624872287
H       -5.347414863     17.915802415     17.912648779
C       -2.900946305     17.065954191     20.255536014
H       -1.808000711     17.106053247     20.335233787
H       -3.310592360     17.746984123     21.018118734
H       -3.240867915     16.051771273     20.497005813
C       -2.834243303     18.936159741     18.552377312
H       -3.241696487     19.331797733     17.614171819
H       -3.130584437     19.623571032     19.358825283
H       -1.739802284     18.956295815     18.494217121
C       -1.244481319     15.625462771     17.584412708
C       -1.082604533     14.650316967     18.760780431
H       -1.838773041     13.856533004     18.741701362
H       -0.093871560     14.179218836     18.674925057
H       -1.124280419     15.148905289     19.733510063
C       -0.205846827     16.759236443     17.655540003
H       -0.232817046     17.288303555     18.615058267
H        0.799866994     16.326683103     17.554374264
H       -0.332801332     17.492212210     16.847076956
C       -1.057396454     14.843694088     16.263242516
H       -1.083298888     15.509235447     15.387578606
H       -0.068701074     14.359534575     16.266180974
H       -1.809587261     14.053833866     16.134346116
H       -4.781690139     17.682882814     15.818711969
F        1.754602298     14.598710401      0.621984932
F        2.342772594     12.500078287      0.417335382
F        3.039054101     13.654386288      2.147337564
F       -3.545734148      7.404416712      1.523046310
F       -4.742699981      9.188846875      2.011919789
F       -5.367246674      7.184909725      2.705870596
F       -4.594267799      6.754008071      7.489614468
F       -3.242810663      8.191678679      8.458926930
F       -2.479401422      6.252300358      7.766340343
F        4.358851093     11.572397347      6.858715660
F        2.562747714      4.955467779      5.133965195
C       -0.276525256     11.379700565      3.587678847
C       -1.467670701     12.118089507      3.501826715
H       -2.347854640     11.779832309      4.043646172
C       -1.553609361     13.287699386      2.744983550
C       -2.808127984     14.101626950      2.767276728
C       -0.455920698     13.753393913      2.013019795
H       -0.521926740     14.654936034      1.410534100
C        0.731998661     13.027869039      2.089825735
C        1.948149395     13.452022522      1.330005474
C        0.823505303     11.876641451      2.876520684
H        1.779947440     11.357718083      2.931113489
C       -1.510690417      9.274969417      4.768646739
C       -2.338730606      9.013073647      3.664509762
H       -2.093218008      9.446052953      2.694925022
C       -3.471828062      8.201352934      3.767190795
C       -4.278877478      7.988806927      2.520789489
C       -3.830337851      7.617901055      4.986392756
H       -4.717960410      6.998004034      5.068713327
C       -3.019551726      7.874844170      6.096978423
C       -3.339420106      7.276049050      7.434426496
C       -1.879705260      8.679778316      5.985395288
H       -1.271322448      8.851628541      6.872880226
C        0.354718782     10.798099846      5.980745909
C       -0.581586073     11.521917399      6.743684995
H       -1.627515624     11.511050153      6.442156792
C       -0.209425913     12.303008620      7.841669176
C       -1.262495177     13.091327082      8.563704279
C        1.125830648     12.365433035      8.249579730
H        1.427594698     12.974536025      9.096954973
C        2.065426289     11.645375959      7.508301544
C        3.501842695     11.671633960      7.920382676
C        1.691553079     10.887751197      6.393106962
H        2.470319407     10.387244873      5.821310820
C        0.893242130      8.999023898      3.963146699
C        1.633324731      8.118915502      4.772988877
H        1.593361890      8.213805017      5.856878318
C        2.427769191      7.116667167      4.218808746
C        3.196739853      6.172025414      5.083632446
C        2.487985955      6.913564637      2.836524477
H        3.097120558      6.117844883      2.416320059
C        1.730560044      7.750840493      2.021179856
C        1.712767782      7.553153936      0.533771469
C        0.958778021      8.780154842      2.574682948
H        0.387292070      9.418101743      1.901567465
B       -0.123333513     10.105819809      4.585851141
F       -3.846336540     13.450108353      3.395579147
F       -2.610651158     15.305352786      3.405475067
F       -3.257906558     14.442389673      1.516732298
F       -2.246211248     13.509564230      7.699091546
F       -1.882116624     12.365044599      9.561337858
F       -0.779902706     14.228988236      9.155769414
F        3.830873536     10.623599235      8.746698432
F        3.816160994     12.807051166      8.603727586
F        3.354409396      6.611098868      6.373780755
F        4.449411184      5.958535357      4.578220238
F        2.437038674      6.465140702      0.137412938
F        2.244546748      8.627606822     -0.139953264
F        0.424588964      7.401583141      0.069109303
F        2.880712790      5.406049840      9.359727645
F        2.359064223      3.299768877      9.563603926
F        1.600976002      4.451772986      7.842138436
F        8.223961377     -1.729853717      8.527942662
F        9.480509136     -0.073088470      7.902616597
F        9.989525892     -2.149612497      7.282096752
F        9.283495868     -2.449040539      2.494923160
F        7.944890771     -1.008538028      1.527135418
F        7.128171582     -2.937918070      2.219516254
F        0.343514367      2.371263026      3.130254880
F        2.062565729     -4.302358818      4.850142382
C        4.947601002      2.176861505      6.388695434
C        6.142672024      2.910922875      6.476310821
H        7.025970121      2.563372003      5.944798613
C        6.231508976      4.088019629      7.221102317
C        7.502542295      4.886594307      7.211506684
C        5.127761989      4.565469749      7.942854749
H        5.196686425      5.470441271      8.540721432
C        3.932434265      3.847161556      7.867535487
C        2.711734904      4.261367918      8.641918415
C        3.844432715      2.686501158      7.089347868
H        2.887846535      2.167210639      7.034783886
C        6.195226662      0.064558791      5.218336262
C        7.009761412     -0.225001069      6.327826558
H        6.762716078      0.200954098      7.300490133
C        8.129299620     -1.058305758      6.228315389
C        8.949302197     -1.267398493      7.468943631
C        8.491882779     -1.631137715      5.005092131
H        9.365165785     -2.272181360      4.923677437
C        7.701871229     -1.338765863      3.887593904
C        8.020109105     -1.930072663      2.547277757
C        6.575485168     -0.515314971      3.996713648
H        5.982279662     -0.320902143      3.103697051
C        4.334974781      1.595272056      3.990065925
C        5.274619743      2.319102883      3.230484458
H        6.321707598      2.302472553      3.528673999
C        4.905721662      3.111387348      2.139310859
C        5.966240839      3.895529147      1.422462595
C        3.568942305      3.189961781      1.734239650
H        3.271152787      3.808609671      0.892005166
C        2.625294666      2.469517822      2.469377217
C        1.184176130      2.483169255      2.062555271
C        2.998501914      1.696801041      3.577015782
H        2.218256412      1.192229626      4.143579810
C        3.783952963     -0.223172072      6.001394393
C        3.046650705     -1.112765013      5.196254197
H        3.077470659     -1.014216522      4.112457159
C        2.264345800     -2.127341028      5.754526452
C        1.468645674     -3.058904921      4.897726003
C        2.214415597     -2.330853371      7.135052395
H        1.614258539     -3.130478757      7.560780201
C        2.959244774     -1.478712295      7.942757950
C        2.958668444     -1.653426468      9.428954948
C        3.717804608     -0.439568327      7.389766145
H        4.277201230      0.208537835      8.063575741
B        4.801855422      0.896802128      5.389147288
F        8.546951502      4.245978771      6.584119409
F        7.315746813      6.102661016      6.586121182
F        7.958950710      5.178187169      8.469650395
F        6.949805610      4.310514740      2.285549831
F        6.585494805      3.166517519      0.424006967
F        5.484170938      5.031858394      0.828456088
F        0.873915331      1.425650349      1.239067943
F        0.822764225      3.606185394      1.381230065
F        1.345448230     -2.594289247      3.612220600
F        0.198293971     -3.237134207      5.399085910
F        2.257037669     -2.740823302      9.847312778
F        2.408808480     -0.566617869     10.060167959
F        4.227510763     -1.794223540      9.919722963
F        7.580703194      3.798592659     19.347721703
F        6.992641904      5.896764658     19.553038385
F        6.296421264      4.742921622     17.822523754
F       12.881440363     10.994034661     18.446684413
F       14.152656456      9.270999300     17.959199192
F       14.699089320     11.285751106     17.263086579
F       13.931900961     11.645654374     12.478689225
F       12.578086371     10.205753338     11.511073711
F       11.815218845     12.144344938     12.204325164
F        4.976525250      6.824890197     13.111581609
F        6.772456116     13.441650421     14.835785669
C        9.618151003      7.019889695     16.385128514
C       10.807650656      6.279053374     16.469983742
H       11.688753902      6.615580259     15.928571325
C       10.890822349      5.108709662     17.225398166
C       12.144802804      4.293941030     17.202887303
C        9.792319885      4.643874371     17.956536339
H        9.858236081      3.742096141     18.558676402
C        8.605021184      5.370880202     17.880405566
C        7.387731154      4.946438535     18.639998373
C        8.516675776      6.523913624     17.095382412
H        7.561686879      7.045280023     17.041460238
C       10.867509468      9.121076482     15.209954194
C       11.702008980      9.386438845     16.310657245
H       11.460714187      8.956402411     17.282655341
C       12.832925081     10.203355708     16.202455539
C       13.639038208     10.443017394     17.447444750
C       13.184488276     10.782310827     14.979339569
H       14.071337382     11.402515744     14.890442272
C       12.367723303     10.522578393     13.873744686
C       12.678460377     11.120931009     12.535204364
C       11.230269356      9.716567468     13.991552500
H       10.617449679      9.544527293     13.107338488
C        8.990090862      7.604240208     13.989952357
C        9.923442531      6.877936490     13.225614171
H       10.970091183      6.887132747     13.524710370
C        9.547785878      6.095662615     12.129476214
C       10.598815637      5.305736382     11.406030815
C        8.212006926      6.033554530     11.723892467
H        7.909776256      5.423568234     10.877268044
C        7.273257163      6.755137892     12.465174534
C        5.835311094      6.726726275     12.051778598
C        7.651370891      7.514404890     13.579005126
H        6.874149533      8.016470534     14.151486982
C        8.456637817      9.404726589     16.007021918
C        7.714336657     10.283014082     15.196384943
H        7.757654421     10.189213903     14.112508448
C        6.912520230     11.280387952     15.749969823
C        6.139545536     12.224124707     14.886112967
C        6.848960546     11.480621206     17.132553187
H        6.235096703     12.272594232     17.552742347
C        7.608833926     10.646252628     17.948582314
C        7.623194141     10.843448630     19.436124677
C        8.387328991      9.621548759     17.395740725
H        8.961225400      8.985651772     18.068753838
B        9.473200950      8.295244044     15.387555030
F       13.181656360      4.946567344     16.574281759
F       11.945671231      3.091178272     16.564309525
F       12.593205324      3.954207983     18.453277370
F       11.581599374      4.887304492     12.270812806
F       11.217141066      6.032148848     10.408376941
F       10.114656010      4.168451564     10.814381339
F        5.504374143      7.773417945     11.223949176
F        5.520662155      5.591919925     11.367019341
F        5.980705906     11.785807224     13.596009758
F        4.886783850     12.437665924     15.391876975
F        6.897905224     11.931733768     19.832127952
F        7.090568791      9.769685701     20.109540066
F        8.910910759     10.995603278     19.901074956
F        6.454225375     12.991131789     10.609924690
F        6.975778894     15.097182844     10.405670445
F        7.734505772     13.945142760     12.127607429
F        1.157057921     20.192515692     11.507885260
F       -0.113536282     18.469831650     11.995553205
F       -0.662632553     20.485218846     12.690467913
F        0.051755663     20.844147739     17.474368248
F        1.389670341     19.404504356     18.444915988
F        2.205398083     21.331620849     17.749428397
F        8.994380615     16.024252773     16.837619116
F        7.272973149     22.698279856     15.119431147
C        4.392762889     16.215776551     13.585392804
C        3.196835160     15.482129781     13.498716732
H        2.314970191     15.829140357     14.032800308
C        3.105528909     14.307780959     12.749829355
C        1.833371632     13.510712089     12.758685428
C        4.207821033     13.830749359     12.025435493
H        4.138081237     12.927538139     11.425064987
C        5.403515251     14.547938203     12.101970752
C        6.622628244     14.135024131     11.327362220
C        5.493862720     15.706813659     12.881952117
H        6.450875760     16.225021725     12.935396567
C        3.148482735     18.324369776     14.759274302
C        2.325378862     18.592774532     13.652124416
H        2.576518455     18.167901414     12.680226431
C        1.193229270     19.406267340     13.753906903
C        0.397165002     19.643637198     12.505333442
C        0.826387991     19.980000081     14.974665734
H       -0.062809455     20.597556268     15.056590049
C        1.632246766     19.719180866     16.086664701
C        1.312866500     20.319893439     17.422156147
C        2.773361072     18.915423159     15.976548410
H        3.379304500     18.743356090     16.865560835
C        5.007439546     16.798474423     15.980549155
C        4.065783556     16.077181761     16.740270541
H        3.018986290     16.099535841     16.442110978
C        4.433152607     15.283579085     17.830803267
C        3.371309893     14.502156766     18.548338626
C        5.770332281     15.201174825     18.235008694
H        6.068654748     14.580112885     19.075258653
C        6.714060100     15.922154233     17.500636584
C        8.153609721     15.910093799     17.907160048
C        6.342584149     16.696197631     16.394183694
H        7.122958290     17.201224413     15.828774418
C        5.559286215     18.614546120     13.968415592
C        6.295064709     19.506422282     14.772693561
H        6.263883528     19.408753175     15.856494979
C        7.076579549     20.521187701     14.214248047
C        7.867884751     21.455653029     15.071563468
C        7.127455602     20.723916612     12.833628702
H        7.725850057     21.524839837     12.407703565
C        6.381333895     19.872002347     12.026612249
C        6.376900637     20.050724207     10.541039230
C        5.624907653     18.831180085     12.579744252
H        5.065361264     18.182996709     11.906210794
B        4.541486689     17.496993431     14.583276378
F        0.788691716     14.150892085     13.385362166
F        2.019222550     12.294318735     13.383774846
F        1.376029401     13.219073680     11.500148209
F        2.386098969     14.086592346     17.683934287
F        2.749666652     15.230527909     19.545167674
F        3.850740431     13.364960399     19.141587290
F        8.463275965     16.969372857     18.728424879
F        8.513674123     14.788486054     18.588745003
F        7.989719980     20.991246736     16.357642643
F        9.137910961     21.634524559     14.570671085
F        7.078046747     21.137833761     10.122418382
F        6.926410074     18.963116865      9.908604847
F        5.108333997     20.191231656     10.050810838
H        9.837131657      0.451610525      3.992598896

560
Top left TS(1+-2+)2b @[1][BArF4] [500 Ry cutoff]
Ir       8.195175172     10.805645145      5.332557629
P        7.160348818     11.056482297      3.306151737
P        8.882909247     11.202812786      7.480592277
O        6.279182147     12.508231275      3.539017137
O        7.936630344     12.576185659      7.894064824
N        7.093870067     12.559805559      5.720490826
C        9.409640225      9.153069071      4.893366201
H        8.998252069      8.464579703      4.145723546
H        9.696453490      8.550657139      5.762981878
H       10.349517190      9.550773170      4.467527798
C        6.303091084     13.108279674      4.757904693
C        5.537844580     14.247357977      4.983364640
H        4.919723517     14.645253835      4.184249425
C        5.600836889     14.829695045      6.248947027
H        5.021543010     15.725968205      6.456364034
C        6.403971779     14.284804294      7.250567307
H        6.468449930     14.718607745      8.241344651
C        7.139377423     13.143488635      6.949308026
C        5.760472334      9.920201839      2.785266744
C        4.670520876     10.068215728      3.868315257
H        5.045989492      9.835879982      4.873475404
H        3.863787758      9.358553731      3.640551992
H        4.242930764     11.077767250      3.884589044
C        6.290782003      8.471016509      2.795792899
H        7.090390252      8.306239952      2.063405238
H        5.463241371      7.792459015      2.541539475
H        6.666476650      8.182957066      3.786202523
C        5.153167466     10.272307930      1.416354440
H        4.834011617     11.320570492      1.359248469
H        4.261175515      9.649529015      1.254796436
H        5.840695316     10.065784786      0.587992235
C        8.291300206     11.604671675      1.916307628
C        9.382760126     12.459289438      2.599913402
H        8.964657742     13.325765024      3.127298957
H       10.075557891     12.843351359      1.835702955
H        9.981038187     11.862230715      3.303175616
C        8.927113695     10.344772316      1.312979531
H        9.371443156      9.691490795      2.072685455
H        9.730088727     10.640957731      0.621773208
H        8.187101789      9.771608888      0.746411335
C        7.604372401     12.438381380      0.825259377
H        6.917318822     11.848338041      0.211386619
H        8.383680755     12.837977071      0.160767695
H        7.056450086     13.288029441      1.243347114
C        8.441858700     10.050305494      8.894073475
C        6.901493356      9.976648582      8.908182402
H        6.447406082     10.933226200      9.184578783
H        6.595166449      9.225838566      9.649638313
H        6.492884558      9.668520177      7.936871690
C        8.946841788     10.522429769     10.270889961
H       10.039789391     10.480511804     10.348178816
H        8.538575571      9.841516045     11.034355691
H        8.608734644     11.536908284     10.513744375
C        9.009212538      8.653008771      8.566816853
H        8.599293253      8.256959675      7.629866351
H        8.716126704      7.965389684      9.374367016
H       10.103431539      8.633334065      8.505829827
C       10.597483210     11.959671939      7.594120153
C       10.768455641     12.930179783      8.773016057
H       10.012183403     13.723893239      8.763475667
H       11.756603205     13.401673775      8.681840506
H       10.735166947     12.427336592      9.743882182
C       11.634417468     10.824056659      7.656673106
H       11.612314155     10.293629868      8.615500603
H       12.640391281     11.255072087      7.550902856
H       11.502174607     10.092927969      6.847452080
C       10.779547565     12.745129250      6.274514004
H       10.746027495     12.083420364      5.396131268
H       11.769906455     13.225698600      6.275025229
H       10.030329439     13.538819558      6.153304530
H        7.045381594      9.918477183      5.839597752
Ir      13.055837244      1.711065970      4.627027292
P       13.993324134      1.907808797      6.701174013
P       12.395462107      1.990583849      2.544171780
O       14.971662722      3.310794886      6.452763699
O       13.139100209      3.460469727      2.143535608
N       14.187381213      3.296441206      4.256743683
C       14.950065592      3.889745161      5.232666945
C       15.658924722      5.063919791      5.003436056
H       16.261309803      5.477824629      5.806326189
C       15.550414791      5.669814089      3.755032574
H       16.089935704      6.591218399      3.551960800
C       14.716377286      5.128867684      2.774576124
H       14.576378693      5.600050816      1.809187659
C       14.025797790      3.963217051      3.061439341
C       15.388086096      0.725121438      7.161993959
C       16.334856073      0.736477850      5.938987843
H       15.805807678      0.481156143      5.009315832
H       17.122383517     -0.010792660      6.106465265
H       16.817144008      1.712340220      5.805594926
C       14.829392093     -0.698346187      7.340852953
H       14.135412073     -0.780299055      8.185317000
H       15.667554848     -1.384683472      7.533713415
H       14.317736787     -1.046449455      6.437006477
C       16.171344705      1.160108055      8.411894763
H       16.467952010      2.215321897      8.375875416
H       17.090808549      0.560147952      8.477975312
H       15.609546739      0.982965388      9.336003048
C       12.939956203      2.494760578      8.131359328
C       11.940496406      3.495826773      7.511379870
H       12.451091441      4.345909822      7.047917711
H       11.286529011      3.889630246      8.302830792
H       11.312088112      3.019365307      6.749866867
C       12.172237232      1.263153004      8.633863012
H       11.703035963      0.708732825      7.811755111
H       11.370200662      1.585103805      9.314577549
H       12.829317221      0.578619410      9.179294126
C       13.698942640      3.178026354      9.275719335
H       14.317016487      2.482510299      9.851910210
H       12.962092343      3.614971131      9.964223528
H       14.336170081      3.990895484      8.910371123
C       12.701222921      0.983393916      1.009767609
C       14.236126264      0.899099485      0.884996466
H       14.690752254      1.881153062      0.727292627
H       14.485375307      0.267324863      0.021467981
H       14.686844338      0.449497483      1.779590167
C       12.082791909      1.632782786     -0.243099380
H       10.987500338      1.640000170     -0.213500898
H       12.387503917      1.044262682     -1.122962357
H       12.440565345      2.658347693     -0.393450221
C       12.139398778     -0.434042288      1.246343310
H       12.568387640     -0.897212948      2.144367097
H       12.418062816     -1.062892253      0.386731700
H       11.046618426     -0.463408589      1.323618371
C       10.596288109      2.191353333      3.071984438
C       10.394847267      3.645907961      3.551035851
H       11.146987672      3.936338717      4.295710119
H        9.400100900      3.742040351      4.010202805
H       10.448476839      4.347515905      2.708630870
C        9.470291066      1.822177195      2.097714575
H        9.391532340      2.554357253      1.284366439
H        8.510072463      1.828827959      2.635057580
H        9.586949933      0.827402079      1.658782854
C       10.638872333      1.210967623      4.313566435
H       10.261658407      1.676483557      5.230044468
H       11.608729397      0.552622174      4.573165414
Ir       1.163076898      7.548346963     14.725429529
P        2.234951893      7.256364571     16.728948131
P        0.451100383      7.199349117     12.577027224
O        3.131223518      5.824759599     16.440998276
O        1.374287216      5.823104930     12.133445372
N        2.272658379      5.813285039     14.280775155
C       -0.061092592      9.179987161     15.213812701
H        0.326934101      9.827858498     16.008351350
H       -0.317379459      9.827152453     14.366537475
H       -1.015503520      8.765295699     15.587415618
C        3.082035026      5.246029032     15.215121266
C        3.837714262      4.107966688     14.957586732
H        4.467362847      3.694914962     15.739284385
C        3.749969431      3.548055807     13.683922770
H        4.320637580      2.653155796     13.450075694
C        2.930564110      4.114010634     12.708126920
H        2.844592220      3.698692457     11.711755456
C        2.200145929      5.247358176     13.046034143
C        3.622233854      8.414700113     17.233112795
C        4.694384920      8.304068928     16.128332266
H        4.295328942      8.539802065     15.133095389
H        5.489769488      9.028472383     16.349483327
H        5.142666593      7.304024171     16.091659094
C        3.058026752      9.851243143     17.251626975
H        2.264230233      9.984834258     17.997145035
H        3.872437693     10.545714346     17.505970281
H        2.661294932     10.144883029     16.271230303
C        4.261446889      8.062157677     18.586128098
H        4.601959350      7.020368533     18.628063954
H        5.142790443      8.701569519     18.738988733
H        3.583635479      8.246302020     19.427465409
C        1.160306199      6.641710050     18.138721966
C        0.098730878      5.753105572     17.451383971
H        0.545817431      4.925299382     16.889483044
H       -0.560341724      5.313787648     18.214988417
H       -0.539413505      6.342108046     16.776589403
C        0.467453547      7.858209464     18.769416950
H       -0.040275367      8.483392246     18.025100148
H       -0.293154090      7.509486475     19.484119754
H        1.186262905      8.476641388     19.315507599
C        1.913661534      5.828177122     19.208555252
H        2.536463316      6.460052772     19.849517773
H        1.172462017      5.331864291     19.851218196
H        2.544553377      5.050273436     18.766713481
C        0.884379121      8.366755713     11.171968732
C        2.424799406      8.436793281     11.143621914
H        2.872550106      7.481898971     10.850184046
H        2.726396191      9.195346657     10.407477084
H        2.844691202      8.731518730     12.114256848
C        0.368182077      7.910070226      9.793842705
H       -0.725102338      7.956834730      9.723133420
H        0.774246291      8.596626312      9.034203938
H        0.701022999      6.896474119      9.539164906
C        0.321634601      9.760739930     11.518782096
H        0.732311951     10.142627019     12.461255379
H        0.615845227     10.459918674     10.721645228
H       -0.772352923      9.781175292     11.580036700
C       -1.269008963      6.458200048     12.472729058
C       -1.462189193      5.511036025     11.279693562
H       -0.709058334      4.714564017     11.260727111
H       -2.449642674      5.041318713     11.380601198
H       -1.446309826      6.031121830     10.317382383
C       -2.301166143      7.598699489     12.442076307
H       -2.288771982      8.142768308     11.490819342
H       -3.307371155      7.169377859     12.553271801
H       -2.156748761      8.317084016     13.260418422
C       -1.435866054      5.649295177     13.780219533
H       -1.384991508      6.294369384     14.670386879
H       -2.429126916      5.174682372     13.787813876
H       -0.688892238      4.849607343     13.874354136
H        2.296242527      8.462000314     14.228485098
Ir      -3.652414241     16.801016767     15.330644630
P       -4.683793430     16.554766161     13.301620102
P       -2.965859252     16.394388616     17.477211776
O       -5.560277753     15.095586824     13.521940077
O       -3.909775717     15.019077230     17.881308690
N       -4.747370904     15.039963747     15.705456415
C       -2.440211745     18.460999473     14.903635153
H       -2.853132971     19.154454802     14.161081333
H       -2.156726539     19.057744088     15.778341121
H       -1.498463377     18.069881355     14.475725875
C       -5.530260685     14.488461668     14.737859606
C       -6.282714938     13.339528343     14.954452529
H       -6.893862947     12.940014237     14.151114366
C       -6.218445979     12.751304452     16.217223154
H       -6.788405464     11.847411606     16.417955423
C       -5.425486723     13.300401857     17.224460743
H       -5.359272106     12.861695418     18.212774284
C       -4.700036097     14.449796993     16.931023712
C       -6.082731451     17.694049000     12.786658280
C       -7.172130155     17.543003211     13.869549413
H       -6.796354750     17.775517311     14.874493810
H       -7.980115405     18.251447629     13.642756659
H       -7.597945359     16.532689644     13.885415331
C       -5.554201636     19.144106148     12.801112173
H       -4.760488696     19.314974310     12.063784700
H       -6.384893199     19.822164585     12.556241566
H       -5.172941882     19.428281917     13.790496109
C       -6.690129783     17.347208243     11.416776178
H       -7.005184791     16.298053761     11.353800427
H       -7.584063327     17.967852423     11.259809154
H       -6.003231960     17.561285591     10.589748152
C       -3.544200372     16.030479834     11.910311356
C       -2.456751786     15.165559315     12.587428689
H       -2.876903636     14.286948331     13.092664593
H       -1.755012137     14.799103362     11.822659665
H       -1.867047217     15.750043583     13.308262367
C       -2.903739300     17.303502073     11.337888393
H       -2.463530279     17.937723281     12.115810298
H       -2.095465592     17.021073365     10.647319825
H       -3.635774971     17.895370592     10.779376161
C       -4.219631382     15.211785288     10.800576541
H       -4.907809016     15.806997629     10.192988586
H       -3.433711395     14.829160249     10.133373130
H       -4.763026947     14.350650710     11.202269363
C       -3.402594323     17.538351260     18.900853758
C       -4.942862949     17.614604307     18.923800258
H       -5.396891043     16.656358213     19.194434908
H       -5.244895903     18.360705222     19.672688551
H       -5.355399384     17.931208408     17.956866580
C       -2.891776731     17.057254558     20.272456606
H       -1.798248587     17.095553178     20.343723380
H       -3.293927865     17.735031511     21.041949759
H       -3.231168428     16.042354254     20.511511328
C       -2.835084691     18.937271927     18.580628400
H       -3.250011813     19.340489189     17.648968039
H       -3.122773615     19.619764372     19.394472648
H       -1.741151293     18.955690262     18.513008330
C       -1.251760296     15.634616343     17.585528023
C       -1.083241938     14.654553016     18.756868395
H       -1.841238855     13.862474407     18.740828386
H       -0.096292375     14.181564080     18.661327747
H       -1.115776614     15.149428860     19.731766617
C       -0.211783722     16.767029012     17.655504255
H       -0.233141314     17.292432462     18.617169818
H        0.793005811     16.333811484     17.547603273
H       -0.342218565     17.503267513     16.850606109
C       -1.072131096     14.857337742     16.260704477
H       -1.104502410     15.525482928     15.387158821
H       -0.082692050     14.374647244     16.255836429
H       -1.824031889     14.066849428     16.134217479
H       -4.803458975     17.685260985     15.840116630
F        1.756924911     14.596451931      0.622252703
F        2.348199952     12.497869856      0.413093082
F        3.044370634     13.653517838      2.147247918
F       -3.546612816      7.405722785      1.523132072
F       -4.743479820      9.189534741      2.011702492
F       -5.367890385      7.184810435      2.705825013
F       -4.594502187      6.754247630      7.489735447
F       -3.242977376      8.191968666      8.459412446
F       -2.479571647      6.252868380      7.766077258
F        4.358137686     11.572197922      6.858919311
F        2.562259759      4.955875358      5.133797576
C       -0.283127775     11.380903534      3.570272648
C       -1.485307428     12.090448981      3.409667734
H       -2.384027883     11.753370254      3.921356862
C       -1.555529694     13.229475476      2.605439899
C       -2.812161317     14.015104039      2.479095657
C       -0.441741534     13.699591859      1.914442236
H       -0.503232000     14.577887012      1.279137731
C        0.752240502     13.010262972      2.073511266
C        1.961757262     13.447135852      1.327188465
C        0.837078483     11.884441271      2.894518677
H        1.800905032     11.388617625      3.003324792
C       -1.516817762      9.283077124      4.768641584
C       -2.343600496      9.015952340      3.664750151
H       -2.096934819      9.443697578      2.693231428
C       -3.476107154      8.204077652      3.768542852
C       -4.280927869      7.989628702      2.521404736
C       -3.833877858      7.621066045      4.987973151
H       -4.720133333      6.999256939      5.070623137
C       -3.022580447      7.879408743      6.097895379
C       -3.339867082      7.277340233      7.434716108
C       -1.885795993      8.689086452      5.986269165
H       -1.278941179      8.864191736      6.874122280
C        0.351657924     10.807698204      5.973970254
C       -0.583276649     11.534933400      6.734598068
H       -1.627514040     11.532932381      6.426753623
C       -0.210856787     12.305657960      7.839666236
C       -1.262841010     13.092207096      8.564065848
C        1.123328822     12.360019247      8.252368057
H        1.424117723     12.963184028      9.104366799
C        2.062904837     11.641907749      7.509306351
C        3.500262779     11.669786911      7.920463084
C        1.687835113     10.889006706      6.391258471
H        2.465583483     10.386810288      5.819688821
C        0.888725203      9.005024080      3.960913052
C        1.625672143      8.122260047      4.772421984
H        1.582585789      8.216853556      5.856286638
C        2.421673203      7.119107956      4.220064244
C        3.193903553      6.173680386      5.083586050
C        2.481830651      6.915668188      2.837797862
H        3.088246091      6.117760437      2.418091550
C        1.728619837      7.754772431      2.020850718
C        1.712134689      7.553917263      0.533663471
C        0.959629584      8.787766984      2.572188505
H        0.393377231      9.429014955      1.897730675
B       -0.130391245     10.115211307      4.581457508
F       -3.814478875     13.511341051      3.258071859
F       -2.626003565     15.319643223      2.846366182
F       -3.282666546     14.082063321      1.184857698
F       -2.247158289     13.510121478      7.699062056
F       -1.882078612     12.365211973      9.561128503
F       -0.780079171     14.229261379      9.155922698
F        3.830835627     10.622790446      8.747040019
F        3.814964379     12.805762411      8.603351872
F        3.353979652      6.611381875      6.373780030
F        4.447476035      5.959682879      4.577842059
F        2.436807261      6.465929041      0.137730882
F        2.244435266      8.627955321     -0.140258766
F        0.424177185      7.401675057      0.068947750
F        2.880776155      5.405958184      9.359452028
F        2.359194930      3.300169990      9.563708723
F        1.599632130      4.452531939      7.842003302
F        8.222366528     -1.729563283      8.529527483
F        9.479302335     -0.072859217      7.901752194
F        9.983223067     -2.147666772      7.282600737
F        9.282124173     -2.448078043      2.495967797
F        7.944137701     -1.009185048      1.527014212
F        7.127137155     -2.938913788      2.218830954
F        0.372059771      2.726901352      3.049832049
F        1.996381178     -4.453404121      5.062677750
C        4.927322095      2.172123198      6.376199563
C        6.128079578      2.902627344      6.466178942
H        7.009849221      2.551827635      5.933923665
C        6.226335181      4.079684619      7.214065841
C        7.499425151      4.882122955      7.209337838
C        5.124947585      4.558374477      7.938907349
H        5.197307758      5.461063420      8.539826071
C        3.926920763      3.845348519      7.863116197
C        2.710136939      4.261651226      8.641460353
C        3.829362663      2.688269937      7.080320137
H        2.868229168      2.177443945      7.024767648
C        6.165224601      0.051700558      5.213193866
C        6.981581905     -0.231559411      6.326147424
H        6.728891125      0.194217153      7.297507136
C        8.110226610     -1.056279184      6.230543004
C        8.940152388     -1.264624778      7.469091821
C        8.474969491     -1.627983453      5.007325917
H        9.350291055     -2.265456014      4.929480827
C        7.688719649     -1.339730150      3.886918817
C        8.016482696     -1.929909407      2.547555738
C        6.555403767     -0.524512879      3.992430291
H        5.964644737     -0.332204295      3.097197424
C        4.316852688      1.605505824      3.968356296
C        5.288486459      2.327084412      3.242066609
H        6.327982864      2.291130782      3.564197797
C        4.957423992      3.136314335      2.154794413
C        6.010868245      3.903680935      1.417838954
C        3.633351201      3.247296687      1.726152559
H        3.368405731      3.884144435      0.888212600
C        2.656054339      2.546053806      2.427121070
C        1.230409740      2.687510692      1.986651954
C        2.987893592      1.738882862      3.527591819
H        2.186000202      1.239979141      4.069975812
C        3.739378831     -0.238103553      5.981081012
C        3.017112341     -1.156391984      5.187672981
H        3.045005742     -1.069149106      4.102464363
C        2.266171789     -2.193557456      5.758820771
C        1.502928532     -3.178374329      4.921257395
C        2.219838404     -2.373279215      7.142905849
H        1.648042378     -3.187606672      7.580206013
C        2.942296839     -1.490423403      7.939389963
C        2.954035120     -1.655156091      9.427967513
C        3.677719767     -0.442421359      7.372330445
H        4.227509435      0.221547937      8.038597981
B        4.765158539      0.888308430      5.371863249
F        8.546442126      4.244828011      6.583842920
F        7.314886282      6.100549041      6.586038477
F        7.957035161      5.176607746      8.467783095
F        7.042418318      4.313180904      2.221074629
F        6.588050087      3.162231816      0.413081828
F        5.490963217      5.032225650      0.829804174
F        0.822740537      1.646025556      1.180123639
F        1.016588227      3.816383434      1.247919395
F        1.563933257     -2.871029576      3.597500848
F        0.171214961     -3.234176511      5.268857950
F        2.255740162     -2.742469872      9.849139657
F        2.408428981     -0.566947958     10.059414386
F        4.225071001     -1.794201200      9.917482453
F        7.580973946      3.800637981     19.346897475
F        6.992451376      5.897511691     19.552146333
F        6.296160234      4.743084534     17.822290104
F       12.881423627     10.993976898     18.446478398
F       14.152575242      9.271008767     17.959084184
F       14.698983359     11.285709819     17.262987225
F       13.931872856     11.646003971     12.478579466
F       12.578065867     10.205875673     11.510989156
F       11.815136872     12.144752222     12.204047273
F        4.976504019      6.824901320     13.111399025
F        6.772395013     13.441646998     14.835779104
C        9.617778456      7.019778457     16.381769138
C       10.807253071      6.278915078     16.466855192
H       11.688386639      6.615500773     15.925455729
C       10.890211334      5.108592170     17.222477909
C       12.144544052      4.293978561     17.202325074
C        9.791127013      4.643608138     17.952371499
H        9.856866396      3.741705429     18.553919351
C        8.604491415      5.371741069     17.877449052
C        7.388149906      4.948055570     18.638386487
C        8.516209054      6.524681621     17.092385588
H        7.561511145      7.046668421     17.038689262
C       10.867311710      9.121398379     15.208290232
C       11.701738013      9.386167820     16.309235284
H       11.460290177      8.955296472     17.280831696
C       12.832573089     10.203382401     16.201826926
C       13.638789151     10.442926416     17.447047366
C       13.183964677     10.782868003     14.978855167
H       14.070606785     11.403343856     14.889858423
C       12.367341608     10.523367386     13.873150369
C       12.678354023     11.121602597     12.534887649
C       11.229845737      9.717482019     13.990285749
H       10.617016150      9.545998666     13.105899592
C        8.989770003      7.605625254     13.987206464
C        9.922838367      6.879160417     13.222910144
H       10.969539529      6.888660400     13.521677914
C        9.547116014      6.095977823     12.127594634
C       10.598538876      5.305703525     11.405259738
C        8.211241439      6.033507961     11.722298596
H        7.908553267      5.423223090     10.876013346
C        7.272847723      6.755493238     12.463654241
C        5.834894133      6.726883217     12.051248691
C        7.651023323      7.515580673     13.576757854
H        6.873765930      8.017883073     14.148996351
C        8.456704559      9.404631535     16.004775058
C        7.714188394     10.283234854     15.194894820
H        7.757026254     10.190179167     14.110904435
C        6.912415297     11.280124667     15.749437462
C        6.139401490     12.224193451     14.886135646
C        6.849108676     11.479172732     17.132150351
H        6.235098068     12.270581595     17.553282675
C        7.609506613     10.644356275     17.947420943
C        7.623587646     10.841896373     19.434873721
C        8.387994672      9.620448992     17.393605494
H        8.962373615      8.984243189     18.065938520
B        9.473074139      8.295617993     15.384892225
F       13.181696048      4.946698611     16.574098344
F       11.945753248      3.090923584     16.563979459
F       12.592776717      3.954336685     18.452641681
F       11.581153595      4.887385510     12.270740491
F       11.217268002      6.032132005     10.408041169
F       10.114645707      4.168293191     10.814138863
F        5.504024387      7.773659390     11.223646084
F        5.520371614      5.591781060     11.366820647
F        5.980614303     11.785854637     13.595891357
F        4.886731307     12.437687679     15.391858677
F        6.898837831     11.928770679     19.830188068
F        7.090719176      9.768840670     20.109487882
F        8.911290457     10.995120462     19.900769312
F        6.454056575     12.991606170     10.610024684
F        6.975783064     15.097347789     10.405625821
F        7.734263791     13.945255407     12.127605306
F        1.156920323     20.192516968     11.508151459
F       -0.113870355     18.469848242     11.995423861
F       -0.663214313     20.485463036     12.690369734
F        0.051305063     20.844297305     17.474540286
F        1.389476850     19.404576793     18.444965575
F        2.204616823     21.331749001     17.749244402
F        8.995429681     16.024803512     16.836908206
F        7.272793969     22.698926841     15.119557825
C        4.391131748     16.218285217     13.583733366
C        3.195612080     15.483824707     13.497795845
H        2.313579435     15.830723946     14.031764330
C        3.104933859     14.308679451     12.750015723
C        1.833133175     13.511017452     12.758898358
C        4.207470227     13.831502563     12.026082235
H        4.137878940     12.927696805     11.426566313
C        5.402939128     14.549201450     12.101860998
C        6.622232083     14.135490903     11.327613502
C        5.492447628     15.709155231     12.880591774
H        6.449152144     16.228013784     12.933499974
C        3.146300091     18.326010377     14.758528758
C        2.323048360     18.594112400     13.651973616
H        2.573990352     18.169624165     12.679864983
C        1.190940238     19.407083014     13.754393844
C        0.396352381     19.644034627     12.505491367
C        0.823815272     19.980576733     14.975176810
H       -0.065626098     20.597767009     15.057658898
C        1.630427792     19.719846561     16.086665381
C        1.312136999     20.320263758     17.422237862
C        2.771518245     18.916579848     15.975932192
H        3.377250818     18.744224494     16.865019722
C        5.005582637     16.803435475     15.978547631
C        4.063351223     16.082050421     16.737849884
H        3.015942025     16.108419907     16.442077614
C        4.432443454     15.282897913     17.823630359
C        3.372408275     14.501669556     18.546084096
C        5.771623295     15.196528535     18.218228349
H        6.075033592     14.567896328     19.047492731
C        6.714563844     15.925234949     17.492533614
C        8.152888849     15.912824311     17.905542874
C        6.341496086     16.704604671     16.390731213
H        7.119749672     17.214718512     15.827091795
C        5.555464134     18.618399510     13.967427813
C        6.290751126     19.510406442     14.771914471
H        6.258505653     19.413232170     15.855703633
C        7.074700490     20.523347751     14.213853934
C        7.867416537     21.456359735     15.071478569
C        7.126828803     20.725305694     12.833173487
H        7.726399348     21.525352954     12.407197119
C        6.380228952     19.873797186     12.026154494
C        6.376655416     20.051281792     10.540734159
C        5.622302648     18.834123790     12.578942068
H        5.062741780     18.186032629     11.905305226
B        4.538991595     17.500011184     14.581555024
F        0.788409724     14.150975077     13.385420656
F        2.019195073     12.294425227     13.383812997
F        1.376023961     13.219159412     11.500313185
F        2.385482567     14.086423624     17.683497350
F        2.750514814     15.230531615     19.543800700
F        3.850602504     13.365307269     19.140725059
F        8.462261309     16.970089516     18.729094583
F        8.512841197     14.790401825     18.587706576
F        7.989556399     20.991269125     16.357461721
F        9.137489294     21.634595230     14.570778382
F        7.077998904     21.138078148     10.122204911
F        6.926280553     18.963364796      9.908731670
F        5.107987291     20.191310450     10.050464650
H       10.024811423      0.317172322      4.111239920
C       12.334674862     -2.069525461      5.111730653
H       11.591784837     -2.408326867      4.380428723
H       12.897966540     -2.934953391      5.480685875
H       11.844219759     -1.566988781      5.949934968
H       13.028162018     -1.374527802      4.618317982

555
Top left 2+ @[1][BArF4] [500 Ry cutoff]
Ir       8.191091696     10.799066702      5.337426721
P        7.156391494     11.048509502      3.310718260
P        8.878647423     11.198345901      7.485357568
O        6.279622264     12.504173135      3.538768190
O        7.936050348     12.575035956      7.895090420
N        7.093072122     12.555821447      5.721352963
C        9.402794834      9.142715797      4.901960412
H        8.989832330      8.452718490      4.156491834
H        9.688237871      8.541989394      5.773245914
H       10.343336852      9.537277585      4.474888110
C        6.304509102     13.105138798      4.757416680
C        5.542383685     14.246530299      4.980270272
H        4.926752665     14.644599981      4.179587416
C        5.606300232     14.831073689      6.244627137
H        5.030449233     15.730033066      6.449758848
C        6.407412703     14.285817679      7.247699810
H        6.474301678     14.722484442      8.237031293
C        7.139834441     13.142033951      6.948921365
C        5.756376768      9.909690117      2.794389125
C        4.666674512     10.060821736      3.877158833
H        5.042399162      9.830633621      4.882700467
H        3.859815824      9.350743896      3.651322208
H        4.239191772     11.070449752      3.890952809
C        6.286805372      8.460337664      2.810197177
H        7.086349767      8.292312601      2.078532820
H        5.459259769      7.780919718      2.558367247
H        6.662217351      8.175519032      3.801632768
C        5.147790055     10.255389052      1.424436817
H        4.825889198     11.302630435      1.363667648
H        4.257457102      9.629537368      1.265568909
H        5.835315212     10.047606014      0.596386780
C        8.287990286     11.588191710      1.918693370
C        9.383400602     12.440011986      2.599196769
H        8.969767148     13.310730030      3.123231880
H       10.077671661     12.818546580      1.833582965
H        9.979259887     11.842549429      3.304189974
C        8.917597816     10.323477553      1.318721465
H        9.360508056      9.671080308      2.080085926
H        9.720689793     10.613912618      0.625286631
H        8.174545146      9.750912346      0.755597222
C        7.603384953     12.422361248      0.826395090
H        6.906304752     11.836189665      0.220100486
H        8.383176286     12.809340191      0.154923211
H        7.067780769     13.280712037      1.243088706
C        8.434748697     10.047177438      8.899549183
C        6.894437106      9.975467418      8.912673465
H        6.441471917     10.933122975      9.187046316
H        6.586557887      9.226321341      9.655099922
H        6.486323047      9.666145613      7.941558804
C        8.939404337     10.518501833     10.276776708
H       10.032248086     10.474944363     10.354791131
H        8.529693882      9.838024924     11.039886932
H        8.602705680     11.533443097     10.519546698
C        9.000148968      8.648641596      8.573910787
H        8.590146949      8.251965205      7.637304228
H        8.705682948      7.962262180      9.382023357
H       10.094371734      8.627240404      8.513656123
C       10.594505389     11.951663095      7.600501479
C       10.765976850     12.922093094      8.779480082
H       10.012280016     13.718250284      8.767703937
H       11.755910938     13.390263937      8.690257697
H       10.729037312     12.419773157      9.750488362
C       11.629220132     10.814195975      7.664813755
H       11.605181828     10.284310902      8.623897569
H       12.636106281     11.243286244      7.559767410
H       11.496212888     10.082968261      6.855817445
C       10.778376846     12.735733608      6.280290636
H       10.744339691     12.072667666      5.402889394
H       11.769531266     13.214818242      6.279316651
H       10.029081082     13.529255499      6.157680128
H        7.041552430      9.912098895      5.845297369
Ir      13.028793976      1.472467184      4.697951588
P       13.979545351      1.768352407      6.747898861
P       12.358669458      1.848511271      2.584246667
O       14.877449253      3.218148229      6.523110178
O       13.281973199      3.234699618      2.151550333
N       14.130066884      3.236454250      4.318419957
C       14.866577703      3.818149288      5.301156910
C       15.588036496      4.988564970      5.089240810
H       16.175995143      5.412434189      5.897502966
C       15.513334681      5.575335626      3.824429571
H       16.057524121      6.497461492      3.629990141
C       14.738413060      5.009172991      2.811351946
H       14.654520250      5.454313767      1.826099831
C       14.054268871      3.831945580      3.098797672
C       15.343161811      0.479283363      6.758326977
C       15.532797038      0.228104872      5.239672743
H       14.557152207     -0.024256763      4.724078615
H       16.142707632     -0.672869331      5.072503424
H       16.019962329      1.064607907      4.733321592
C       14.847590198     -0.819222135      7.421504756
H       14.734963841     -0.707062804      8.506138247
H       15.591215195     -1.610346264      7.246238850
H       13.893202671     -1.161910215      6.998770135
C       16.665071040      0.953799789      7.378425175
H       16.973440760      1.926614522      6.976810692
H       17.450518583      0.221863157      7.143497562
H       16.611563707      1.038574543      8.470352277
C       13.188636471      2.107313520      8.389122607
C       12.418260688      3.432111944      8.234213228
H       13.091569169      4.280870151      8.103714827
H       11.824802674      3.600987344      9.142511298
H       11.718135327      3.403655840      7.388629999
C       12.164981730      0.978211335      8.594353799
H       11.485441353      0.916369122      7.738822247
H       11.561713048      1.202655519      9.486218229
H       12.623559113     -0.006634059      8.727679396
C       14.201730052      2.201975803      9.541405015
H       14.711868583      1.250514450      9.732155825
H       13.670060639      2.478525734     10.464183816
H       14.961962776      2.971052778      9.353595170
C       12.409552342      0.949525982      0.959048839
C       13.899953854      0.679286442      0.666301017
H       14.475201258      1.603920171      0.548637059
H       13.971337164      0.110787442     -0.271244620
H       14.365234395      0.074947857      1.457036685
C       11.770734795      1.800949954     -0.153214751
H       10.701990340      1.973103773      0.023690871
H       11.862765473      1.259024385     -1.107139391
H       12.272216424      2.769059194     -0.270599942
C       11.668870797     -0.392564752      1.127857151
H       12.058577208     -0.974519825      1.974212878
H       11.821967295     -0.988625627      0.215670682
H       10.588892868     -0.266355208      1.257925239
C       10.746838982      2.566988765      3.218599210
C       10.349675870      3.933577871      2.652159919
H       11.179826784      4.648245705      2.676304161
H        9.526316864      4.348698832      3.252340364
H        9.997219441      3.853220557      1.615070697
C        9.598688433      1.555317238      3.098609571
H        9.241032812      1.449918849      2.066843239
H        8.754534394      1.909692590      3.709141321
H        9.882352991      0.566286116      3.479710460
C       11.274762204      2.623117905      4.687593885
H       11.529319998      3.649638697      4.979232663
H       12.154596872      0.159217132      4.995978178
Ir       1.131702198      7.527039023     14.726336616
P        2.217053882      7.253629086     16.725952259
P        0.426962492      7.173880657     12.572122657
O        3.127412287      5.828347269     16.441969976
O        1.375095177      5.816817580     12.131802043
N        2.264599155      5.807471386     14.282546302
C       -0.114346880      9.140955370     15.215334593
H        0.269609468      9.799762446     16.002892127
H       -0.387790371      9.778712482     14.366454302
H       -1.059345706      8.713604057     15.598424122
C        3.078511259      5.246764562     15.217298711
C        3.840253948      4.112465423     14.961253302
H        4.471832452      3.703983118     15.743885114
C        3.755980826      3.550794026     13.688239932
H        4.330622520      2.658049372     13.455991015
C        2.935867152      4.112898737     12.710620145
H        2.854486904      3.697151960     11.714030614
C        2.199262347      5.242636535     13.047114753
C        3.594564220      8.425946772     17.225730249
C        4.667418466      8.321087962     16.121041336
H        4.265729502      8.548641740     15.124916163
H        5.455889650      9.054133055     16.338783529
H        5.125371779      7.325294831     16.088699975
C        3.018553784      9.857988932     17.240176559
H        2.227105791      9.988612660     17.988694713
H        3.828372869     10.560362112     17.487607891
H        2.614929258     10.143963785     16.260283485
C        4.236590456      8.082457515     18.580128920
H        4.587379525      7.044062364     18.624618894
H        5.111589901      8.730929637     18.731904668
H        3.556593307      8.261408601     19.420871069
C        1.145349593      6.638545768     18.137039210
C        0.087193572      5.745332164     17.449959021
H        0.537907078      4.914865885     16.895077713
H       -0.574890590      5.309611346     18.213094437
H       -0.548973758      6.329953766     16.768819823
C        0.448742220      7.854748355     18.764193729
H       -0.059919852      8.476991775     18.018389516
H       -0.311398390      7.505702719     19.479257893
H        1.165337417      8.476345107     19.309499577
C        1.899613711      5.830656721     19.209989296
H        2.520242467      6.465630128     19.850032969
H        1.158837217      5.334854292     19.853761996
H        2.532929771      5.052430980     18.772154593
C        0.869378867      8.359929796     11.183620500
C        2.409650475      8.440614256     11.170569218
H        2.866806159      7.491429453     10.872949310
H        2.712873892      9.207728366     10.443803524
H        2.819037645      8.729696637     12.147395484
C        0.371678006      7.913443823      9.795412848
H       -0.721289817      7.948393190      9.714310701
H        0.777372301      8.612931794      9.047502920
H        0.719183462      6.906718236      9.533176693
C        0.293743843      9.746770413     11.537616451
H        0.694295911     10.123378894     12.486591763
H        0.588806089     10.455225622     10.749026256
H       -0.800805984      9.758571478     11.590748807
C       -1.285001286      6.409380532     12.425375670
C       -1.443276088      5.461567751     11.222709481
H       -0.686997611      4.667752737     11.230198685
H       -2.433658615      4.988285542     11.288335536
H       -1.395092773      5.981205466     10.261037403
C       -2.326050056      7.541964423     12.380514366
H       -2.300228218      8.092976123     11.433435215
H       -3.330587900      7.104674037     12.470756400
H       -2.201800696      8.256276236     13.206022204
C       -1.468868694      5.595078534     13.727519308
H       -1.441668656      6.238369053     14.619823378
H       -2.456336132      5.108830080     13.714417268
H       -0.714126492      4.804262481     13.834388590
H        2.250086443      8.455580981     14.224132865
Ir      -3.651784329     16.800918489     15.329542766
P       -4.689360530     16.556250968     13.304444986
P       -2.960139561     16.393023270     17.474330632
O       -5.561512956     15.094948495     13.523029707
O       -3.907039912     15.019595178     17.880864738
N       -4.746138966     15.039872255     15.705657132
C       -2.442231896     18.463377823     14.902769225
H       -2.860569775     19.160410501     14.166466923
H       -2.153583771     19.056277077     15.778355001
H       -1.502829844     18.075394239     14.467133707
C       -5.530626415     14.488271092     14.739313985
C       -6.283660987     13.340098658     14.957452823
H       -6.896129136     12.940658460     14.155092634
C       -6.218722800     12.752819305     16.220674891
H       -6.789431365     11.849743210     16.422820024
C       -5.424356071     13.302010350     17.226640501
H       -5.357576592     12.864425556     18.215409009
C       -4.698088073     14.450481611     16.931604437
C       -6.091938257     17.690783488     12.792128085
C       -7.173547697     17.546401661     13.883536605
H       -6.792046146     17.788247673     14.884083741
H       -7.984826781     18.250690428     13.655835060
H       -7.596794112     16.535229172     13.910351336
C       -5.564148266     19.141056724     12.793621161
H       -4.769831055     19.303967703     12.054925412
H       -6.394517595     19.817390081     12.543045992
H       -5.181632923     19.433873924     13.780043564
C       -6.708316175     17.332267455     11.429436973
H       -7.018975239     16.281286846     11.376149819
H       -7.605924408     17.947926188     11.274112485
H       -6.028623034     17.542479152     10.595741805
C       -3.547471640     16.035190611     11.915749227
C       -2.470841735     15.158258509     12.595603074
H       -2.900022715     14.278916022     13.091530736
H       -1.765152698     14.793078948     11.833811750
H       -1.882778615     15.734135077     13.324941676
C       -2.891354595     17.308273092     11.362097096
H       -2.463902698     17.935773123     12.152237656
H       -2.066977302     17.020342295     10.693357749
H       -3.600991326     17.909068751     10.785768686
C       -4.218340681     15.228098433     10.795004301
H       -4.901103927     15.829776020     10.187613393
H       -3.429829236     14.847226314     10.129764320
H       -4.767141819     14.365648494     11.187039119
C       -3.399847835     17.539572074     18.893157213
C       -4.940134056     17.611988438     18.908332790
H       -5.393373510     16.654006828     19.180867859
H       -5.246507316     18.359855560     19.652171404
H       -5.349077163     17.923557941     17.938284759
C       -2.893338818     17.063315557     20.268053022
H       -1.800206518     17.104884109     20.344194390
H       -3.300476557     17.742071267     21.034041006
H       -3.230868050     16.048101889     20.508322974
C       -2.834153354     18.939070816     18.572223011
H       -3.248411139     19.340931662     17.639754070
H       -3.124035667     19.621509356     19.385268130
H       -1.740145641     18.959525947     18.506548831
C       -1.246057477     15.635122121     17.586037148
C       -1.077686693     14.659284546     18.760985816
H       -1.835037433     13.866555813     18.746917675
H       -0.090192856     14.186865169     18.668167732
H       -1.111125868     15.157659662     19.734127465
C       -0.208415712     16.769953909     17.654435622
H       -0.230672545     17.296605370     18.615389218
H        0.797268074     16.338599570     17.547373400
H       -0.339994752     17.504568580     16.848219807
C       -1.063323578     14.855216887     16.263317817
H       -1.093889556     15.521940276     15.388718260
H       -0.073884780     14.372631990     16.261745801
H       -1.815026382     14.064591831     16.136453141
H       -4.799500801     17.686418337     15.843904904
F        1.754446529     14.598340831      0.622138902
F        2.342578418     12.499960016      0.417412094
F        3.038674331     13.654267813      2.147399578
F       -3.546086117      7.404905207      1.523728897
F       -4.743407706      9.189959106      2.011366404
F       -5.367646357      7.186036990      2.705877413
F       -4.594855420      6.751967507      7.489876558
F       -3.243407093      8.191740539      8.459208831
F       -2.477592310      6.255097132      7.765994615
F        4.358416742     11.572293523      6.858953352
F        2.562241535      4.954658324      5.134193751
C       -0.278724674     11.380396974      3.589458496
C       -1.469307625     12.119864150      3.503922296
H       -2.349621823     11.783316311      4.046692030
C       -1.555020890     13.288246219      2.745311415
C       -2.809603613     14.102842884      2.766764235
C       -0.457458608     13.752148409      2.012040040
H       -0.524825085     14.651460928      1.406305527
C        0.730871023     13.027047138      2.089997513
C        1.947436145     13.451337907      1.329987710
C        0.821643250     11.876265777      2.877794879
H        1.777472613     11.356339489      2.932679902
C       -1.516582561      9.279204617      4.771007706
C       -2.344308612      9.017548811      3.666685424
H       -2.098844705      9.450632774      2.697218068
C       -3.476599282      8.204986244      3.768526796
C       -4.280566092      7.991230977      2.520649570
C       -3.836183943      7.621615736      4.987424390
H       -4.724206396      7.002267629      5.070175545
C       -3.025158369      7.878203127      6.097835974
C       -3.342696786      7.277894004      7.434266708
C       -1.885933559      8.683802735      5.987396107
H       -1.278196605      8.855381222      6.875320730
C        0.352217293     10.797161490      5.982483416
C       -0.583509853     11.521603706      6.745462582
H       -1.629699904     11.511391235      6.444747196
C       -0.210309961     12.302720982      7.842928054
C       -1.263174166     13.090986553      8.564779060
C        1.125052766     12.364890669      8.250544899
H        1.426828743     12.973878267      9.098037187
C        2.064350053     11.644291846      7.509224917
C        3.501413732     11.670850457      7.920764518
C        1.689297399     10.886067101      6.394700159
H        2.467232139     10.384156698      5.823101109
C        0.884788293      8.995159956      3.964650006
C        1.624415552      8.114569317      4.774622394
H        1.584456789      8.209806436      5.858514835
C        2.421249634      7.114101291      4.220159107
C        3.194987985      6.171920281      5.084025401
C        2.481860693      6.912042787      2.837756060
H        3.093168695      6.118161624      2.417293018
C        1.724392980      7.748996834      2.022121072
C        1.711010227      7.552993458      0.534062437
C        0.950500695      8.776780588      2.575971409
H        0.379124774      9.415202414      1.903199968
B       -0.127642715     10.106065282      4.587637504
F       -3.846605541     13.450583106      3.395675880
F       -2.610865856     15.306412099      3.405040573
F       -3.258226716     14.442941748      1.516746944
F       -2.246335334     13.509656304      7.699175512
F       -1.882439935     12.365072925      9.561740916
F       -0.780021273     14.229063872      9.155911280
F        3.830591238     10.623155077      8.747014870
F        3.815645911     12.806632617      8.603667375
F        3.354087456      6.611068475      6.373785154
F        4.447864188      5.959167319      4.578089616
F        2.436622509      6.465298679      0.137677979
F        2.244166763      8.627328548     -0.139350081
F        0.423644864      7.401511180      0.068566805
F        2.880541674      5.406644100      9.359939981
F        2.358921993      3.299901941      9.563788767
F        1.601273464      4.452197174      7.842195259
F        8.223683522     -1.729906050      8.527420493
F        9.478897704     -0.073317152      7.903507342
F        9.988986428     -2.149137585      7.282014881
F        9.282382516     -2.449178470      2.495214394
F        7.944983302     -1.007780848      1.526991292
F        7.127452317     -2.937805139      2.219235683
F        0.342649668      2.373802274      3.128882846
F        2.062319451     -4.300977265      4.850660410
C        4.948298632      2.176236465      6.389854535
C        6.143678080      2.910153982      6.476137950
H        7.027150864      2.561689309      5.945376773
C        6.232202160      4.087624423      7.220595534
C        7.503737771      4.885868614      7.211239790
C        5.128841107      4.566478876      7.942332148
H        5.198178383      5.472254422      8.538919177
C        3.933762968      3.847822189      7.869022691
C        2.712937772      4.261665777      8.642846088
C        3.847027768      2.686145468      7.092551899
H        2.892015065      2.165280561      7.040948429
C        6.186269871      0.055252029      5.220650537
C        7.002779138     -0.230330810      6.329421929
H        6.754195427      0.193123271      7.302657533
C        8.129146276     -1.054435760      6.226980764
C        8.949853264     -1.265390853      7.466663580
C        8.498205617     -1.616567616      5.001359235
H        9.384303825     -2.238605913      4.915158734
C        7.698332943     -1.339298438      3.888326108
C        8.021425491     -1.928186688      2.548266113
C        6.562476568     -0.529571941      4.000363988
H        5.962981760     -0.344000974      3.109702617
C        4.331952900      1.595410740      3.991172678
C        5.273120534      2.315591557      3.229222027
H        6.321323081      2.292880766      3.522281292
C        4.905254917      3.109872990      2.139108970
C        5.967229795      3.894504863      1.423123740
C        3.568824759      3.190177534      1.733308625
H        3.271598351      3.808685326      0.890776100
C        2.624306386      2.470436823      2.467835196
C        1.185788152      2.484365785      2.056485888
C        2.996005487      1.700159268      3.577921146
H        2.215863085      1.198415531      4.147071106
C        3.775564363     -0.217985971      6.004708600
C        3.028256622     -1.100117226      5.200707576
H        3.052033569     -0.996197960      4.117345972
C        2.255665714     -2.122533744      5.758344701
C        1.470883032     -3.060020279      4.898925384
C        2.214947666     -2.333912318      7.138302538
H        1.619594372     -3.136736912      7.564917398
C        2.964249968     -1.484464081      7.944534425
C        2.959520077     -1.654597393      9.430742281
C        3.721901459     -0.444975295      7.392065828
H        4.286013437      0.199299207      8.065599460
B        4.797537247      0.895852113      5.390871207
F        8.547216720      4.245996084      6.584142585
F        7.315671624      6.102698719      6.586044717
F        7.958817325      5.178260320      8.469727456
F        6.948979751      4.310154890      2.285587852
F        6.585595784      3.166260969      0.424107075
F        5.483966090      5.031508047      0.828628942
F        0.870359475      1.425630776      1.239256966
F        0.822327846      3.607048268      1.380603071
F        1.345115396     -2.594168051      3.613006663
F        0.196488980     -3.238178541      5.399128813
F        2.256835097     -2.741475628      9.847935409
F        2.408379454     -0.567101650     10.059170694
F        4.228165021     -1.794355659      9.920826171
F        7.580398409      3.798794847     19.347828974
F        6.992559582      5.896877749     19.553092766
F        6.296254244      4.742960192     17.822550029
F       12.881359058     10.994068557     18.446675312
F       14.152280966      9.271193776     17.959056520
F       14.698941844     11.285750959     17.263037108
F       13.931456240     11.645827276     12.478738581
F       12.578095807     10.205668326     11.511007094
F       11.815030713     12.144746658     12.204040809
F        4.976120268      6.824897065     13.111638736
F        6.772360672     13.441790229     14.835747986
C        9.617258437      7.020087133     16.384734559
C       10.806842231      6.279278526     16.469310150
H       11.687679470      6.615920903     15.927504752
C       10.890366827      5.108877712     17.224718254
C       12.144520959      4.294158924     17.202617891
C        9.791752726      4.643902066     17.955598964
H        9.857211323      3.741626696     18.557018474
C        8.604496937      5.370952904     17.879893973
C        7.387525019      4.946080099     18.639624995
C        8.515871563      6.524138931     17.095119635
H        7.560853316      7.045646803     17.041526458
C       10.866199012      9.121669862     15.209554398
C       11.700610703      9.387299421     16.310316834
H       11.459027875      8.957436644     17.282338510
C       12.831661801     10.204089908     16.202286962
C       13.638555026     10.443258337     17.447114359
C       13.182850139     10.783027918     14.979061990
H       14.069051748     11.404035873     14.889957868
C       12.366626287     10.522679472     13.873265580
C       12.677813024     11.121322308     12.534965431
C       11.229221881      9.716427162     13.990900321
H       10.616512308      9.544060232     13.106600375
C        8.988741859      7.604558770     13.989923735
C        9.922208301      6.878332198     13.225677016
H       10.968768477      6.887927408     13.524985292
C        9.546912135      6.096039426     12.129464870
C       10.598090594      5.306396938     11.405978448
C        8.211128932      6.033697161     11.723762730
H        7.908832815      5.423986735     10.876900934
C        7.272470035      6.755260046     12.465092935
C        5.834743300      6.726717382     12.051725270
C        7.650111740      7.514588218     13.579006974
H        6.872620138      8.016593893     14.151278521
C        8.455166469      9.404635283     16.007006917
C        7.712839645     10.282852967     15.196500540
H        7.755554749     10.188994425     14.112567225
C        6.911938238     11.280849785     15.750178820
C        6.139344236     12.224426238     14.886101194
C        6.848654065     11.481595658     17.132706154
H        6.235574276     12.274261276     17.552856542
C        7.608079242     10.646660367     17.948580163
C        7.622894289     10.843764371     19.436045563
C        8.385983780      9.621583587     17.395632761
H        8.959893592      8.985697052     18.068653765
B        9.471962068      8.295592963     15.387357741
F       13.181503054      4.946677762     16.574211277
F       11.945619724      3.091151072     16.564266000
F       12.592951878      3.954250012     18.453099707
F       11.581339175      4.887218280     12.270969631
F       11.216890077      6.032371613     10.408809048
F       10.113983829      4.168796896     10.815127711
F        5.503886181      7.773432863     11.223974460
F        5.520427589      5.591843515     11.367026336
F        5.980642087     11.785900391     13.596016825
F        4.886578056     12.437797516     15.391826073
F        6.897892585     11.931837271     19.832199817
F        7.090569892      9.769736740     20.109533703
F        8.910876482     10.995645369     19.900995226
F        6.454073288     12.991235378     10.609934145
F        6.975670784     15.097167593     10.405627278
F        7.734273889     13.945230145     12.127607454
F        1.156896257     20.192513243     11.507510700
F       -0.113661321     18.469929270     11.995198897
F       -0.662665342     20.485293308     12.690704007
F        0.051251308     20.844178263     17.474391125
F        1.389316204     19.404539444     18.444760417
F        2.204098841     21.331957796     17.748419411
F        8.993898882     16.024659123     16.838499667
F        7.272890787     22.698683262     15.119454875
C        4.392059487     16.216587407     13.584721599
C        3.196234099     15.482778457     13.498349297
H        2.314341577     15.829728004     14.032524015
C        3.105160873     14.308134703     12.749887778
C        1.833250421     13.510785242     12.758881552
C        4.207527400     13.831033498     12.025635295
H        4.137763337     12.927514149     11.425740552
C        5.403127814     14.548451150     12.101641529
C        6.622444910     14.135379819     11.327036217
C        5.493103439     15.707758359     12.881085838
H        6.449967835     16.226325314     12.934021417
C        3.147070866     18.323849661     14.759103188
C        2.324714727     18.593404620     13.651848450
H        2.576185144     18.169347718     12.679664573
C        1.192610398     19.406818759     13.754114437
C        0.396929102     19.643993646     12.505913869
C        0.825617479     19.980870941     14.974768068
H       -0.063121578     20.599102131     15.056834496
C        1.630834850     19.718905192     16.086879072
C        1.312343507     20.319732768     17.422726633
C        2.770532992     18.913562654     15.976347527
H        3.374017049     18.738063261     16.866317348
C        5.006798656     16.798961615     15.980655015
C        4.065410879     16.076487071     16.739477510
H        3.018770274     16.097368550     16.440557989
C        4.432900768     15.283882584     17.830844380
C        3.371098528     14.502439535     18.548832141
C        5.769672065     15.204185050     18.236792182
H        6.067187094     14.587792957     19.080623639
C        6.713534169     15.924790658     17.502322964
C        8.153472906     15.913300093     17.909825288
C        6.341827465     16.697815667     16.395145158
H        7.122000209     17.203350892     15.829978842
C        5.556917262     18.616316055     13.968335748
C        6.292445985     19.508471695     14.772520908
H        6.261725092     19.410560815     15.856284584
C        7.074979095     20.522484150     14.214043745
C        7.867351246     21.456021729     15.071462721
C        7.126334558     20.724670873     12.833342861
H        7.724930194     21.525247001     12.406975780
C        6.380169065     19.872760648     12.026342930
C        6.376916070     20.050769007     10.540482129
C        5.623085991     18.832517923     12.579624688
H        5.063821162     18.184115137     11.906020827
B        4.540517584     17.497315299     14.583200246
F        0.788457722     14.150905789     13.385331659
F        2.019081999     12.294318024     13.383752312
F        1.375944333     13.219034447     11.500172810
F        2.386007467     14.086629811     17.683888271
F        2.749590661     15.230318984     19.545022307
F        3.850718970     13.364975387     19.141526187
F        8.463104128     16.970733951     18.730340769
F        8.513461124     14.789474306     18.588954777
F        7.989603856     20.991314277     16.357394238
F        9.137641767     21.634590017     14.570618319
F        7.077858382     21.137873715     10.122312311
F        6.926260156     18.963274047      9.908729178
F        5.107888811     20.191235203     10.050633091
H       10.553353543      2.206149349      5.399929608

555
Top right TS(1+-2+)2 @[1][BArF4] [500 Ry cutoff]
Ir       8.197181136     10.794749542      5.349601518
P        7.162404042     11.038723222      3.322966672
P        8.889287498     11.204298410      7.494101796
O        6.284412781     12.498217041      3.540092885
O        7.934477232     12.573424648      7.899552107
N        7.094404999     12.550060704      5.724948432
C        9.409566214      9.136318683      4.924574969
H        9.000037368      8.443861479      4.179485205
H        9.690194048      8.538135951      5.799128864
H       10.353253484      9.527925172      4.501881049
C        6.307403824     13.099063006      4.759075486
C        5.544811485     14.240504907      4.980313143
H        4.933545062     14.640198167      4.177200427
C        5.597982729     14.819198322      6.247835842
H        5.019308872     15.716142284      6.453298426
C        6.390179679     14.268994065      7.254542279
H        6.443832229     14.696433848      8.248099476
C        7.133482680     13.133117367      6.953895523
C        5.765354379      9.895321555      2.810556872
C        4.676428264     10.048734483      3.893982950
H        5.053637495      9.820608489      4.899472707
H        3.869531678      9.337817493      3.670739631
H        4.248663047     11.058211651      3.906405049
C        6.297220835      8.446302648      2.832279353
H        7.093521070      8.273677583      2.098221026
H        5.468707240      7.765207454      2.588546122
H        6.677135627      8.167468262      3.823734187
C        5.156848191     10.235812084      1.439379742
H        4.833905542     11.282588811      1.375329561
H        4.267468657      9.608278590      1.281835976
H        5.845650233     10.026669200      0.612709117
C        8.302652990     11.566005583      1.934556907
C        9.397753696     12.419581799      2.613266966
H        8.985319745     13.296882268      3.127200555
H       10.098506755     12.787407293      1.848281271
H        9.987204233     11.825603989      3.326633784
C        8.931766885     10.292258528      1.354033539
H        9.374036569      9.652719457      2.126272747
H        9.735594300     10.571236199      0.656906397
H        8.189536938      9.709274254      0.801152134
C        7.627841122     12.392656481      0.830850222
H        6.925572118     11.805988403      0.230999486
H        8.412203157     12.763785380      0.155562655
H        7.099997625     13.261004675      1.237170568
C        8.467490360     10.055174941      8.917878210
C        6.928499274      9.957166717      8.934430237
H        6.458952320     10.909493486      9.199882390
H        6.635540654      9.210523189      9.685377841
H        6.524511520      9.629931615      7.967406256
C        8.966731962     10.544122939     10.291011033
H       10.060045647     10.515628260     10.368264483
H        8.567276008      9.863384954     11.059385326
H        8.616492849     11.555868301     10.527474316
C        9.056282772      8.663291825      8.603717642
H        8.652562262      8.250841466      7.671340912
H        8.773199897      7.979473773      9.418197561
H       10.150709295      8.659415158      8.544387605
C       10.595753812     11.979985366      7.599497101
C       10.757805274     12.958863961      8.772216420
H        9.991169944     13.742508007      8.763089221
H       11.739627926     13.441793605      8.674139705
H       10.735829702     12.459636715      9.745327640
C       11.644197758     10.857137979      7.670514533
H       11.630068022     10.338153376      8.635222887
H       12.645351280     11.296750345      7.556173829
H       11.516740209     10.115100764      6.870788843
C       10.769634273     12.757205494      6.274429187
H       10.744050005     12.087550294      5.401945321
H       11.755422784     13.247225931      6.270217673
H       10.010372954     13.540163254      6.145794780
H        7.050240718      9.907850317      5.863624791
Ir      13.017317391      1.625311037      4.798230518
P       14.141869562      1.744997461      6.705304810
P       12.190048317      1.911837976      2.699837454
O       14.942153324      3.241813190      6.515957017
O       13.232824693      3.165720581      2.146183629
N       14.184607988      3.135937955      4.281838008
C       14.924318616      3.772964857      5.255654168
C       15.623031744      4.942966911      5.000441927
H       16.203180241      5.392044937      5.801053911
C       15.528142667      5.510649225      3.728445077
H       16.053823119      6.437898820      3.511772636
C       14.733062673      4.918479278      2.748836205
H       14.605194748      5.354306988      1.764337261
C       14.061880903      3.740491267      3.054320880
C       15.575874315      0.742887734      7.356176073
C       16.669819043      0.874190712      6.273067622
H       16.316739487      0.526383335      5.292654806
H       17.521708169      0.248901686      6.570982674
H       17.025501318      1.905825068      6.169667174
C       15.169545962     -0.740839600      7.467178353
H       14.453961387     -0.930043883      8.273777922
H       16.071112264     -1.332223043      7.684819340
H       14.750316324     -1.119555136      6.524559089
C       16.096477935      1.300330928      8.692004557
H       16.356887070      2.363417346      8.617466666
H       17.009157862      0.757098036      8.975947929
H       15.380369450      1.172125468      9.511949033
C       12.651853215      1.961543637      7.846220245
C       11.494926091      1.809918818      6.815058645
H       11.262264366      2.743455042      6.294543503
H       10.573068246      1.453195529      7.295290279
H       11.660359036      0.915417941      6.076304702
C       12.530284270      0.851698493      8.893139155
H       12.474331662     -0.148449082      8.443914608
H       11.602452325      1.005967449      9.463618708
H       13.368224406      0.877640750      9.595040956
C       12.609756984      3.338100545      8.516252854
H       13.408831244      3.434993546      9.263716425
H       11.647843456      3.469155202      9.031126936
H       12.724343955      4.153096398      7.794094333
C       12.596620078      0.559338210      1.456376213
C       14.013264141      0.072330498      1.841278645
H       14.766672278      0.857988262      1.707951771
H       14.283932187     -0.769918486      1.186949249
H       14.054992847     -0.271178639      2.885665082
C       12.607121268      1.024313103     -0.011978308
H       11.604715530      1.251764838     -0.389177131
H       13.013987168      0.205219062     -0.625639961
H       13.245509556      1.902621908     -0.160783309
C       11.587889333     -0.586921406      1.652655424
H       11.516623345     -0.901058871      2.702855520
H       11.921035449     -1.460696425      1.073199216
H       10.585478436     -0.324196637      1.295672951
C       10.519596969      2.730998552      2.475229195
C       10.147611550      3.033995701      1.018313027
H       10.934154657      3.599087215      0.502336959
H        9.231628253      3.639428245      1.003903080
H        9.936470214      2.122792668      0.448710048
C        9.465889961      1.810801269      3.124018968
H        9.313511566      0.882774410      2.563935159
H        8.504623691      2.344421730      3.142149370
H        9.722995862      1.550993346      4.160006829
C       10.595150128      4.048031473      3.278006517
H        9.600645729      4.518210536      3.281209850
H       11.302006657      4.755416065      2.832182072
Ir       1.129026266      7.563538237     14.694157119
P        2.206052615      7.318480149     16.698662043
P        0.420249333      7.172408690     12.547768912
O        3.123609893      5.893470336     16.440667484
O        1.374842773      5.813239684     12.130067689
N        2.255569618      5.830217954     14.283613335
C       -0.110194561      9.191453836     15.153645114
H        0.283895597      9.871219902     15.918252440
H       -0.394024984      9.806087216     14.291449463
H       -1.050591554      8.775051481     15.559436248
C        3.068086206      5.284644605     15.228664625
C        3.824470608      4.142048201     14.992807506
H        4.455220197      3.744831953     15.782115916
C        3.736586963      3.557111739     13.730187906
H        4.306925055      2.657007395     13.514706869
C        2.919308778      4.105304989     12.741837577
H        2.835531434      3.672019716     11.752523017
C        2.189858261      5.246141663     13.057515917
C        3.582322213      8.485846702     17.209211371
C        4.661778470      8.371612946     16.111804328
H        4.268198673      8.601497504     15.112924011
H        5.453937231      9.098426703     16.334784199
H        5.112653245      7.372620856     16.083548219
C        3.016806935      9.921922081     17.216302639
H        2.225067990     10.062515228     17.962410588
H        3.831327090     10.619336430     17.461736425
H        2.617925823     10.206392663     16.233945510
C        4.213467800      8.139027482     18.568338936
H        4.558334863      7.098448190     18.615298938
H        5.091283987      8.782378443     18.725445951
H        3.529292838      8.322151226     19.404834552
C        1.103251344      6.731303416     18.095281018
C        0.039509868      5.844130726     17.408954736
H        0.483381074      4.990665430     16.882871423
H       -0.645304322      5.440321939     18.170143859
H       -0.574113365      6.423949859     16.703388265
C        0.423162643      7.969148113     18.696123523
H       -0.055961970      8.594716740     17.934671530
H       -0.358791482      7.646240879     19.399717947
H        1.143775247      8.580527952     19.247155200
C        1.821362340      5.920716675     19.185524706
H        2.485072686      6.534523122     19.802276133
H        1.057659800      5.491005657     19.849614182
H        2.401153674      5.092816828     18.765938259
C        0.860089071      8.343040537     11.145335590
C        2.400300497      8.425807494     11.130342379
H        2.859880419      7.473084056     10.849071698
H        2.701974516      9.181755469     10.391524505
H        2.808534297      8.731855359     12.102496217
C        0.358739406      7.882159507      9.763430006
H       -0.734537843      7.915078405      9.685800602
H        0.761387403      8.574089045      9.006934265
H        0.705167117      6.873178993      9.509696078
C        0.284802425      9.734032064     11.484694453
H        0.691305246     10.123694178     12.425800494
H        0.574236246     10.431593968     10.684332045
H       -0.809476428      9.745820845     11.544791165
C       -1.288749566      6.397713901     12.406417384
C       -1.439967425      5.429901634     11.217291599
H       -0.679811973      4.639764749     11.237042174
H       -2.428919456      4.953952838     11.291734320
H       -1.394001502      5.935860208     10.248293050
C       -2.332594093      7.527082100     12.340933240
H       -2.305652771      8.064413181     11.385997200
H       -3.336537781      7.089671146     12.435790696
H       -2.211356428      8.253724146     13.156148498
C       -1.476436990      5.603860033     13.720317881
H       -1.458429008      6.262193463     14.601426014
H       -2.461195686      5.112166794     13.708898456
H       -0.718289216      4.819052784     13.845778888
H        2.251899938      8.476680800     14.173700420
Ir      -3.636155946     16.785583075     15.333983491
P       -4.661111667     16.524168512     13.307596803
P       -2.957016026     16.392217061     17.485660040
O       -5.567592977     15.089621151     13.535263233
O       -3.904943273     15.018714940     17.887254539
N       -4.747531776     15.035855681     15.715335071
C       -2.407998124     18.433914602     14.906506461
H       -2.794365984     19.109931268     14.134333567
H       -2.153863567     19.051244699     15.776149848
H       -1.451654278     18.033150467     14.522094894
C       -5.536075048     14.484068764     14.752214762
C       -6.289964738     13.337470855     14.973337150
H       -6.904026445     12.937411821     14.172450852
C       -6.223017276     12.752001600     16.237262602
H       -6.793723191     11.849551645     16.441936412
C       -5.426441224     13.302516763     17.240699775
H       -5.358597412     12.867012991     18.230106478
C       -4.698804885     14.449240145     16.941912109
C       -6.036249636     17.675310779     12.757549408
C       -7.128102930     17.576398829     13.844987877
H       -6.747821252     17.832186390     14.842650963
H       -7.923281199     18.292578173     13.597188386
H       -7.572105362     16.574917995     13.890626837
C       -5.480620511     19.114658527     12.732186000
H       -4.677972887     19.247417251     11.996674258
H       -6.295576983     19.802957993     12.463032378
H       -5.098600734     19.419207767     13.715323925
C       -6.650126450     17.295278444     11.399560803
H       -6.981480995     16.249537787     11.370684268
H       -7.533364739     17.925318732     11.219971771
H       -5.957623970     17.467307388     10.567994465
C       -3.509224159     15.925230099     11.960788353
C       -2.502663892     15.004606181     12.686322474
H       -2.989573366     14.154576028     13.177947582
H       -1.789687226     14.597614192     11.953247776
H       -1.911608687     15.560544208     13.428984201
C       -2.774434520     17.153039966     11.416717800
H       -2.326054408     17.755229142     12.213727792
H       -1.963046174     16.829999585     10.747981068
H       -3.454737645     17.785513499     10.843028377
C       -4.189698641     15.147216373     10.827082619
H       -4.788307036     15.791357877     10.175575352
H       -3.405553622     14.686084787     10.209943976
H       -4.829022070     14.343996506     11.206037512
C       -3.412093319     17.546819715     18.894082566
C       -4.952488767     17.614400152     18.896408475
H       -5.404410011     16.656820166     19.172461612
H       -5.267774626     18.366308792     19.632507105
H       -5.354929435     17.917389809     17.920964026
C       -2.916403636     17.081041905     20.276637157
H       -1.823946091     17.123273177     20.361591243
H       -3.330353576     17.765548156     21.033822928
H       -3.256217809     16.067773625     20.521809602
C       -2.848222330     18.946467725     18.569888406
H       -3.255005379     19.341290351     17.631158580
H       -3.149153069     19.632730270     19.375719123
H       -1.753770925     18.971180153     18.514765336
C       -1.240060464     15.643167998     17.622997416
C       -1.087419433     14.663418081     18.797091146
H       -1.831285308     13.858825828     18.758348396
H       -0.089949615     14.208065977     18.728217610
H       -1.155604883     15.155144750     19.771772719
C       -0.210812753     16.784062892     17.715135486
H       -0.252747473     17.306806163     18.677445743
H        0.799376955     16.359726427     17.623516869
H       -0.332923873     17.521145536     16.909743242
C       -1.025063349     14.871091014     16.300940562
H       -1.029321781     15.545333182     15.432100732
H       -0.037926085     14.384391987     16.322771666
H       -1.775947367     14.084227468     16.147858308
H       -4.776393734     17.687934082     15.835693858
F        1.753750743     14.596299521      0.623417366
F        2.342656472     12.499363314      0.417988694
F        3.039044083     13.654060985      2.147746453
F       -3.545915009      7.404800803      1.523496027
F       -4.743427184      9.190687606      2.010434125
F       -5.368999672      7.186772100      2.704433118
F       -4.612389414      6.613798736      7.422937015
F       -3.466745080      8.194900942      8.458732322
F       -2.436800712      6.387978352      7.833890949
F        4.358371491     11.572083119      6.858958312
F        2.562451554      4.954161794      5.134482286
C       -0.283861419     11.374029793      3.595818328
C       -1.472700817     12.116379900      3.507270865
H       -2.354546198     11.781064506      4.048125112
C       -1.555010754     13.285711680      2.748969186
C       -2.808357674     14.102387334      2.768789061
C       -0.455574857     13.748794318      2.018276121
H       -0.519726320     14.650387136      1.415574330
C        0.731412572     13.021357402      2.095495858
C        1.947214220     13.448968890      1.332690422
C        0.818717140     11.869187893      2.883893318
H        1.773679092     11.347637096      2.939481620
C       -1.536267040      9.277209478      4.791151225
C       -2.349976059      9.010932949      3.677234907
H       -2.087625916      9.433827611      2.707756867
C       -3.486999770      8.206044829      3.769452480
C       -4.281650903      7.991284419      2.518707291
C       -3.868490007      7.631914541      4.985304322
H       -4.756448930      7.011706636      5.054969364
C       -3.076416086      7.891309996      6.106851783
C       -3.409675009      7.277462401      7.435714940
C       -1.929697693      8.693118792      6.007763135
H       -1.331446509      8.863470078      6.902697714
C        0.349348352     10.789033249      5.989201998
C       -0.584272189     11.517897684      6.750442305
H       -1.630406869     11.508208592      6.450106948
C       -0.209455000     12.302662099      7.844364667
C       -1.262097611     13.091854751      8.564541812
C        1.126385154     12.365936815      8.249936076
H        1.429778267     12.977601788      9.094889274
C        2.064052127     11.641622054      7.510178397
C        3.501284649     11.669779541      7.920694282
C        1.687198289     10.877822519      6.399799705
H        2.464003178     10.371891194      5.830162782
C        0.869916529      8.984138825      3.969661104
C        1.612446400      8.104308039      4.777745667
H        1.569396455      8.195198226      5.861852650
C        2.418178990      7.112195902      4.221083197
C        3.194235601      6.171536472      5.083917560
C        2.483306896      6.915135585      2.838227566
H        3.099966916      6.126071946      2.416701747
C        1.721683264      7.749154685      2.023562254
C        1.710152661      7.553307867      0.534816987
C        0.940388658      8.770666308      2.579893737
H        0.367994056      9.408859368      1.907932201
B       -0.139264045     10.096466615      4.598198970
F       -3.847041759     13.450225917      3.395845919
F       -2.610934098     15.305374084      3.405537552
F       -3.257539163     14.442557609      1.517141790
F       -2.246080667     13.509655737      7.699349596
F       -1.882327740     12.365124199      9.561795048
F       -0.779914147     14.229321877      9.156188844
F        3.831261589     10.622651253      8.747163024
F        3.815394035     12.805954859      8.603579724
F        3.354078682      6.611109653      6.373684404
F        4.447696234      5.959283636      4.578017339
F        2.436513044      6.465742763      0.138087308
F        2.244190681      8.627407819     -0.139158703
F        0.423550512      7.401497378      0.068515105
F        2.875457523      5.452231142      9.355369108
F        2.360731531      3.311228025      9.566026825
F        1.600128422      4.455390199      7.844342696
F        8.173932215     -1.870160576      8.462204824
F        9.354058780     -0.086240662      8.042296697
F        9.997886532     -2.079970596      7.280598866
F        9.279493939     -2.450034312      2.496830886
F        7.944836035     -1.007608397      1.526068440
F        7.127589032     -2.935598768      2.221425595
F        0.338874127      2.370727984      3.133482360
F        2.071348781     -4.307865566      4.848036648
C        4.946648520      2.199497129      6.407782986
C        6.141051254      2.933314516      6.504546645
H        7.027270318      2.586947819      5.977289763
C        6.225350466      4.107671260      7.255062522
C        7.500250039      4.892876867      7.272097322
C        5.121328533      4.587988993      7.969318547
H        5.188501308      5.490653319      8.570447705
C        3.928440405      3.871434999      7.883724222
C        2.709256803      4.287301479      8.651448973
C        3.842280164      2.709826050      7.106126596
H        2.885327009      2.192432997      7.048920073
C        6.194701037      0.093620495      5.214215926
C        7.007097674     -0.191461272      6.324650284
H        6.754323259      0.231539517      7.297021803
C        8.128451415     -1.020611189      6.226637921
C        8.907745955     -1.274331352      7.481807517
C        8.495251352     -1.595039250      5.004563595
H        9.370420679     -2.233329816      4.925493009
C        7.699532164     -1.319385084      3.887329845
C        8.019610270     -1.924903582      2.550082915
C        6.570451623     -0.496983580      3.995286825
H        5.972446025     -0.309378496      3.103826798
C        4.328776883      1.632227422      4.008415947
C        5.259544898      2.382074915      3.261676516
H        6.305221055      2.382325025      3.565230933
C        4.878931676      3.168640790      2.171621633
C        5.911990312      3.948505504      1.416743597
C        3.544692253      3.218729356      1.757641608
H        3.239494531      3.829955231      0.913319784
C        2.612936126      2.476674984      2.481081041
C        1.177302480      2.482668648      2.064819057
C        2.993713576      1.705441742      3.586226534
H        2.220867306      1.179153656      4.142541610
C        3.795968903     -0.207682461      6.006654837
C        3.074321743     -1.104853606      5.194311272
H        3.107469554     -1.002546384      4.110811798
C        2.301052499     -2.128053977      5.745772318
C        1.500305368     -3.058310031      4.892431710
C        2.245104819     -2.335825106      7.126198569
H        1.652023186     -3.144137067      7.545739053
C        2.972120630     -1.476375350      7.941460326
C        2.961890309     -1.653843492      9.427886040
C        3.723023155     -0.427408784      7.394542631
H        4.267484890      0.228399408      8.073079784
B        4.802706121      0.924959318      5.398992303
F        8.533260070      4.240591428      6.653157333
F        7.359320279      6.111154537      6.652383000
F        7.935502856      5.176162985      8.540273655
F        6.898024059      4.456385270      2.223102228
F        6.560084276      3.167214039      0.483499108
F        5.368507509      5.026100944      0.758783071
F        0.870536202      1.425335157      1.240280880
F        0.821215179      3.605485491      1.381818748
F        1.349646818     -2.593434188      3.610332233
F        0.246847580     -3.236367766      5.407204349
F        2.257603257     -2.739854240      9.846049951
F        2.409001912     -0.566977772     10.059499067
F        4.228641397     -1.794266351      9.920886857
F        7.580544025      3.741853528     19.346845271
F        6.992121249      5.871955767     19.544976986
F        6.296968285      4.674555969     17.824961423
F       12.881203018     10.994157774     18.447199169
F       14.151749271      9.271171032     17.959181219
F       14.698195823     11.285222732     17.262831607
F       13.928888213     11.643995568     12.480025657
F       12.577784231     10.204996124     11.510910490
F       11.814683786     12.143639911     12.204634755
F        4.975657924      6.824704269     13.112112412
F        6.772596743     13.441604926     14.835821261
C        9.605692464      7.006341362     16.398783557
C       10.799100882      6.271933014     16.482268143
H       11.679534950      6.615766300     15.944483747
C       10.887681387      5.098247633     17.230106054
C       12.144924815      4.291231727     17.204358473
C        9.791279491      4.618706640     17.955016881
H        9.861788690      3.712129665     18.549642077
C        8.599173910      5.336848209     17.882207329
C        7.384611145      4.896889391     18.641481253
C        8.505939307      6.497917399     17.105645226
H        7.547919335      7.014596938     17.055351728
C       10.863113865      9.111601451     15.216296036
C       11.698482182      9.381261659     16.315608244
H       11.459060929      8.952212000     17.288686965
C       12.827991557     10.200619172     16.204781786
C       13.636905539     10.442701718     17.447828134
C       13.177015024     10.779098823     14.980929593
H       14.062516784     11.401016760     14.891638126
C       12.361404427     10.516226543     13.875081799
C       12.675108262     11.117728637     12.536633294
C       11.225674037      9.706085333     13.995741959
H       10.613190233      9.530184153     13.111912613
C        8.985819180      7.592889103     14.000090347
C        9.920323295      6.868888246     13.235016892
H       10.966201990      6.876077039     13.536885387
C        9.546589900      6.092225006     12.134128338
C       10.598633511      5.305804012     11.407753047
C        8.211019848      6.031791196     11.727628809
H        7.908522382      5.423613927     10.880390901
C        7.271528765      6.751928838     12.469044204
C        5.834506937      6.725712084     12.052949648
C        7.647950840      7.506572962     13.586383386
H        6.870300799      8.007517903     14.159379757
C        8.449586790      9.396566690     16.011715811
C        7.712233580     10.277839773     15.199195365
H        7.755416600     10.181816884     14.115436759
C        6.914444313     11.280070525     15.750567912
C        6.140763676     12.223797656     14.886411009
C        6.852684886     11.483192047     17.132951856
H        6.244001873     12.279639161     17.552357763
C        7.606405494     10.644586939     17.950169107
C        7.622393062     10.843270227     19.436990450
C        8.377906242      9.613402797     17.399904613
H        8.945620367      8.973316849     18.074351890
B        9.465997191      8.283620983     15.398348918
F       13.180603517      4.946238235     16.574673403
F       11.946359756      3.089715038     16.563987462
F       12.593909472      3.953466810     18.454057643
F       11.581616179      4.886899457     12.271142720
F       11.216343967      6.032062985     10.409536684
F       10.113654248      4.168409492     10.815063003
F        5.504125634      7.772576770     11.224706119
F        5.520131119      5.591204860     11.367199226
F        5.980932909     11.785638195     13.596235662
F        4.887446023     12.437326465     15.391966562
F        6.897818483     11.931800252     19.832375625
F        7.090421158      9.769439795     20.110027544
F        8.910676766     10.995559815     19.901059715
F        6.454201071     12.990498714     10.610067310
F        6.975407459     15.096678458     10.406216059
F        7.734798736     13.944915465     12.127736767
F        1.162779121     20.132318734     11.504217022
F       -0.119038649     18.460532518     11.997890414
F       -0.657979802     20.482762942     12.688972198
F        0.052190444     20.844871719     17.474518604
F        1.389699284     19.404691169     18.445097690
F        2.205678173     21.333142295     17.748981680
F        8.993649440     16.025083837     16.839475345
F        7.273168334     22.697668988     15.119250108
C        4.394039450     16.214115863     13.587342108
C        3.198167431     15.480391703     13.500860234
H        2.316778865     15.826613091     14.036348183
C        3.106077184     14.306745196     12.750977513
C        1.833688474     13.510217747     12.759266182
C        4.208058598     13.829642081     12.026190610
H        4.138034966     12.926552407     11.425667665
C        5.403903295     14.546522831     12.103094907
C        6.622545467     14.134107429     11.327963318
C        5.494773625     15.705023221     12.883569166
H        6.452215235     16.222589979     12.937523344
C        3.150490291     18.321176394     14.764213872
C        2.322999605     18.582585548     13.659281995
H        2.573238587     18.155303210     12.688230722
C        1.188550422     19.392935964     13.761251040
C        0.394821909     19.624698833     12.511718206
C        0.823791580     19.971103239     14.979965197
H       -0.066157145     20.587411486     15.062190957
C        1.634237865     19.717512163     16.089864369
C        1.314145115     20.321532334     17.423413317
C        2.777726238     18.916660073     15.980226237
H        3.387561002     18.750095758     16.867919810
C        5.009318982     16.796250561     15.982015011
C        4.067212005     16.075554099     16.741102418
H        3.020609312     16.096543863     16.442068596
C        4.433890471     15.284135655     17.833279688
C        3.371625396     14.502575085     18.549254083
C        5.770367940     15.204851935     18.240339955
H        6.068104408     14.587299031     19.083307946
C        6.714378804     15.924358779     17.505070983
C        8.153711116     15.914979189     17.912089241
C        6.343828311     16.694897147     16.396298059
H        7.124847842     17.198914232     15.830902664
C        5.561119547     18.612734738     13.969981067
C        6.298275577     19.503693141     14.774120515
H        6.269506645     19.404615787     15.857956232
C        7.077589419     20.519871919     14.215086439
C        7.868381550     21.454905956     15.072156695
C        7.126962233     20.723585248     12.834569999
H        7.725344026     21.524647417     12.408882857
C        6.380426966     19.871826594     12.027711789
C        6.376444552     20.050379538     10.542200566
C        5.624578117     18.830716187     12.581463851
H        5.064581153     18.182386467     11.908378535
B        4.543823763     17.494824474     14.585655471
F        0.788851138     14.150823347     13.385494028
F        2.019075679     12.293843123     13.383810938
F        1.376176492     13.219036875     11.500338942
F        2.386340299     14.086691901     17.684070212
F        2.749398715     15.230301978     19.545540085
F        3.850723246     13.364758805     19.141799913
F        8.461848139     16.972696902     18.732072856
F        8.513840613     14.789727099     18.589625125
F        7.990022367     20.990938595     16.357496077
F        9.138371064     21.634319652     14.570434366
F        7.077931568     21.137202216     10.122686286
F        6.926455351     18.962720677      9.908902099
F        5.108360009     20.191146563     10.050818993
H       10.890974409      3.874328643      4.321764551

555
Top right 2+ @[1][BArF4] [500 Ry cutoff]
Ir       8.185873256     10.802711050      5.292854031
P        7.161140776     11.040703121      3.261763044
P        8.864490508     11.220775446      7.439275791
O        6.300076201     12.506740430      3.468005626
O        7.890244172     12.575331627      7.839092850
N        7.073943601     12.555742457      5.661059189
C        9.402642494      9.147667207      4.871600447
H        8.991880185      8.451139212      4.130901081
H        9.688125524      8.554268657      5.747654633
H       10.342836028      9.540999613      4.443107134
C        6.297929546     13.104741384      4.687873237
C        5.527745696     14.242011483      4.903606660
H        4.922141575     14.640900390      4.095761463
C        5.569829824     14.822045245      6.171582922
H        4.987993838     15.718092321      6.371213487
C        6.356794204     14.275960800      7.184660578
H        6.406502827     14.706122135      8.178207540
C        7.100686263     13.138956552      6.889162530
C        5.750762317      9.908474563      2.758862498
C        4.665478337     10.077170917      3.844249180
H        5.042127150      9.851694393      4.850503007
H        3.851717668      9.372075304      3.626411933
H        4.246080056     11.090348073      3.851507594
C        6.268535740      8.454755650      2.783565908
H        7.059604006      8.272738064      2.046064556
H        5.432710655      7.780523135      2.545696360
H        6.650691374      8.175739210      3.774114831
C        5.141664525     10.250678319      1.388847365
H        4.827313802     11.299909903      1.323340506
H        4.246617962      9.630683892      1.234403806
H        5.826092891     10.033643530      0.560850272
C        8.300395685     11.557070956      1.868278475
C        9.403238466     12.405370300      2.540993048
H        8.997330465     13.284766815      3.056635784
H       10.100324017     12.770415850      1.771420449
H        9.994045251     11.808878782      3.250822875
C        8.918265435     10.279348344      1.285455947
H        9.357527988      9.635228736      2.055727000
H        9.721625242     10.552436661      0.585592172
H        8.168666677      9.703832933      0.734775397
C        7.626702059     12.388045538      0.766867003
H        6.906964365     11.810967438      0.178587203
H        8.409383136     12.740844668      0.080076123
H        7.119466940     13.268245881      1.174285407
C        8.453383979     10.069965297      8.863939623
C        6.915001458      9.964880553      8.887539449
H        6.443724024     10.913231981      9.163861003
H        6.628319573      9.210173195      9.633147616
H        6.507027804      9.645518994      7.919488214
C        8.956903234     10.560462248     10.234807752
H       10.050714568     10.536381316     10.307416738
H        8.563230432      9.878350026     11.004849713
H        8.603552406     11.570782011     10.472575375
C        9.048171457      8.682182457      8.543957051
H        8.638035529      8.267968205      7.615188984
H        8.778157876      7.995603046      9.360523755
H       10.142038170      8.686502601      8.473465182
C       10.560984143     12.018919557      7.544845475
C       10.716383846     12.993418538      8.722928404
H        9.934835504     13.762382222      8.725768011
H       11.687322005     13.497250172      8.618348539
H       10.713682991     12.488004522      9.693153240
C       11.624259585     10.908311620      7.601082756
H       11.621235998     10.379724720      8.560946037
H       12.618587038     11.363067478      7.486421188
H       11.502596261     10.171989116      6.794918225
C       10.715845414     12.808214342      6.224161773
H       10.687387167     12.146134389      5.345688895
H       11.697113713     13.307148513      6.214402339
H        9.949048420     13.585917758      6.109518071
H        7.039408514      9.912307361      5.801996499
Ir      13.061357043      1.462252482      4.787455104
P       14.240251603      1.666880667      6.677448831
P       12.112073526      1.939612355      2.764568266
O       15.050313810      3.163623725      6.446863056
O       13.113305701      3.234892848      2.221835087
N       14.115231271      3.228914411      4.320798279
C       14.932998814      3.793227837      5.247780330
C       15.632970513      4.969734642      4.998093848
H       16.278725204      5.385657067      5.765344836
C       15.474012762      5.561147767      3.744274504
H       16.007170985      6.482194984      3.515999947
C       14.633241810      4.997740277      2.781362180
H       14.491877095      5.443350410      1.803861537
C       13.957785364      3.828272315      3.112152522
C       15.600423636      0.719280643      7.494535815
C       16.789799163      0.790263934      6.515928957
H       16.535127572      0.368241068      5.534227957
H       17.615492555      0.199981353      6.930553113
H       17.139745971      1.819087314      6.373191043
C       15.141316111     -0.744949334      7.645626210
H       14.277748651     -0.848099940      8.312587160
H       15.968244217     -1.328485297      8.076238991
H       14.883743050     -1.192714281      6.676501230
C       15.970883096      1.345065980      8.847901504
H       16.260587178      2.398436034      8.746692928
H       16.828941048      0.803749693      9.268379553
H       15.149647906      1.275363742      9.572452055
C       12.721168828      2.183787934      7.612329971
C       11.952676842      2.458162482      6.279644741
H       11.935799097      3.530889353      6.050598004
H       10.930318463      2.063236076      6.300059489
H       12.245798279      0.129603851      5.153654578
C       12.136704176      0.992600561      8.376906054
H       12.002446239      0.107689030      7.742784150
H       11.154657690      1.275861684      8.777419519
H       12.779527700      0.729804396      9.224427214
C       12.845608562      3.402201623      8.527824732
H       13.395532164      3.155218810      9.445963053
H       11.841889370      3.743718209      8.818879817
H       13.357457765      4.233398138      8.037422961
C       12.703864051      0.566453527      1.638018593
C       14.056788986      0.209140142      2.309273020
H       14.812328341      0.990018449      2.173911579
H       14.452914607     -0.729330300      1.890236054
H       13.933322392     -0.016029003      3.408038838
C       12.935152248      0.938085554      0.166294732
H       11.992392543      1.112474973     -0.365141641
H       13.446585367      0.100810340     -0.333540285
H       13.562362600      1.829614155      0.061228551
C       11.731750774     -0.620793184      1.756312994
H       11.526032510     -0.884657870      2.801932808
H       12.181692738     -1.500719995      1.273783331
H       10.780293989     -0.421935657      1.248566379
C       10.426070762      2.645289442      2.432353117
C       10.148726701      2.813802811      0.931604556
H       10.915284978      3.424821879      0.438141485
H        9.180199055      3.315034471      0.800169183
H       10.082370441      1.849189553      0.416203739
C        9.403607396      1.693411598      3.081152730
H        9.390162148      0.709099931      2.604467588
H        8.400934311      2.126959843      2.960958671
H        9.592847382      1.553419429      4.153519044
C       10.380711819      4.013321023      3.145105237
H        9.364709075      4.423108014      3.048175022
H       11.077798420      4.729395819      2.697737630
Ir       1.109756672      7.546480757     14.699844209
P        2.192318285      7.305301105     16.701694264
P        0.410845166      7.163309378     12.548854427
O        3.127289177      5.893447223     16.437060465
O        1.375180808      5.812472256     12.128385414
N        2.257323607      5.829417675     14.280895761
C       -0.154346004      9.152066115     15.168841286
H        0.230573920      9.834899708     15.935315127
H       -0.450273643      9.765490904     14.309851308
H       -1.087406837      8.719485784     15.575298313
C        3.074710834      5.286997237     15.223474318
C        3.837109410      4.149280476     14.984415368
H        4.472282426      3.754795374     15.771413852
C        3.749606138      3.565381829     13.721148413
H        4.323968731      2.668548803     13.503299671
C        2.928259510      4.110935223     12.734978055
H        2.845322937      3.678783985     11.745055295
C        2.193812168      5.247659574     13.053554705
C        3.553417705      8.492699954     17.207863350
C        4.628561557      8.399224134     16.103988537
H        4.226082742      8.624671018     15.107645726
H        5.409774195      9.138730117     16.324199756
H        5.096004042      7.408005852     16.070781097
C        2.963569130      9.918959716     17.221952341
H        2.169992596     10.042340412     17.969299935
H        3.765993011     10.629709206     17.469443776
H        2.558474542     10.200390074     16.241273533
C        4.198020363      8.153166841     18.562456247
H        4.559543289      7.118005889     18.605059313
H        5.066328354      8.810288166     18.715845839
H        3.515543121      8.323288612     19.403012685
C        1.106548298      6.685641608     18.097979251
C        0.076255079      5.765265271     17.404481207
H        0.550468384      4.931712902     16.874163738
H       -0.596055269      5.333870301     18.161388162
H       -0.555060328      6.327553848     16.700206553
C        0.380188372      7.898271822     18.694390994
H       -0.123708072      8.500361853     17.929973562
H       -0.387229509      7.549748769     19.401740657
H        1.077468024      8.540501970     19.240086150
C        1.850452176      5.900407578     19.191066162
H        2.476405230      6.542271889     19.818856030
H        1.102746668      5.428388995     19.844469886
H        2.475497238      5.105518255     18.771986454
C        0.849650127      8.345554777     11.155541948
C        2.389510130      8.435796455     11.143653039
H        2.853954188      7.487709352     10.854380541
H        2.688499418      9.199609758     10.411735173
H        2.795442666      8.735167072     12.118864078
C        0.353954118      7.892130396      9.769018569
H       -0.739331878      7.918444566      9.689257808
H        0.753710700      8.592558058      9.018808558
H        0.707565883      6.887343016      9.508409199
C        0.266128341      9.730992025     11.503504742
H        0.666607362     10.115361612     12.449422121
H        0.554797703     10.436578846     10.709936101
H       -0.828405456      9.736317438     11.559233160
C       -1.292253812      6.379534458     12.395811091
C       -1.432325740      5.417922477     11.200622286
H       -0.669332822      4.630577981     11.220175954
H       -2.419683240      4.937412398     11.264637550
H       -1.382253188      5.929243385     10.234791852
C       -2.342667138      7.503125576     12.332698131
H       -2.314689629      8.046793582     11.381361829
H       -3.343872471      7.058140929     12.419388939
H       -2.230055553      8.225230258     13.153128874
C       -1.479734539      5.576802372     13.704476631
H       -1.469780089      6.230216678     14.589472520
H       -2.460847493      5.078132584     13.685884000
H       -0.716502529      4.796607237     13.827958467
H        2.217914892      8.481156005     14.186326420
Ir      -3.653821548     16.801587969     15.323053181
P       -4.690607327     16.554479012     13.296656388
P       -2.961785556     16.394569595     17.468272589
O       -5.561411852     15.093638492     13.520866185
O       -3.907603830     15.021015484     17.878597312
N       -4.747225224     15.040684121     15.703260730
C       -2.447119829     18.464576951     14.891619998
H       -2.868560212     19.161191925     14.156664758
H       -2.155669422     19.057738730     15.766089146
H       -1.509422569     18.076717311     14.452406039
C       -5.532148949     14.488907246     14.737611738
C       -6.287733525     13.342587332     14.956952371
H       -6.899441740     12.942614288     14.154277203
C       -6.226983362     12.758875403     16.221955338
H       -6.800273039     11.857770662     16.425667776
C       -5.433623559     13.309484855     17.227910096
H       -5.371028661     12.875402931     18.218301258
C       -4.701891877     14.453748101     16.930495022
C       -6.096705565     17.682436114     12.777956324
C       -7.176017911     17.542542663     13.872361842
H       -6.794035004     17.795285778     14.870079846
H       -7.990702471     18.241344666     13.639794522
H       -7.594956370     16.529909138     13.908969327
C       -5.575635987     19.134943534     12.765620734
H       -4.798728164     19.300767664     12.009656479
H       -6.414382224     19.806081647     12.529161153
H       -5.176526699     19.432982720     13.743904504
C       -6.712891104     17.310480736     11.418577096
H       -7.020289912     16.258158882     11.373794728
H       -7.612354978     17.922333831     11.258727471
H       -6.033933413     17.517332522     10.583376516
C       -3.548995634     16.032156936     11.906360153
C       -2.452419007     15.182089983     12.588066794
H       -2.863910866     14.304128382     13.101735772
H       -1.749692663     14.814684628     11.824633456
H       -1.865605796     15.777795524     13.302172520
C       -2.920053938     17.306674375     11.323550316
H       -2.507919721     17.964429717     12.097629028
H       -2.091264120     17.025993244     10.657936305
H       -3.650631081     17.871265655     10.734824152
C       -4.217651967     15.199460784     10.802994722
H       -4.912935522     15.784042729     10.193159981
H       -3.429488753     14.819359155     10.136961439
H       -4.751982254     14.335757941     11.211114221
C       -3.400042509     17.542363288     18.886738566
C       -4.940327452     17.615295284     18.902515130
H       -5.393317063     16.657663058     19.176891530
H       -5.246083132     18.364515400     19.645319011
H       -5.349844244     17.925267293     17.932197246
C       -2.893603632     17.066292093     20.261716219
H       -1.800485035     17.108335051     20.337998428
H       -3.301316624     17.744656140     21.027728699
H       -3.230804459     16.050883034     20.501788383
C       -2.833869608     18.941450002     18.564991386
H       -3.247011880     19.342325846     17.631580179
H       -3.124458466     19.625105193     19.376812109
H       -1.739793646     18.961276823     18.500273100
C       -1.247771702     15.636689356     17.579013790
C       -1.076872101     14.663850207     18.756070306
H       -1.834122163     13.870944712     18.745464227
H       -0.089420722     14.191567782     18.662485786
H       -1.108546884     15.164553103     19.728111762
C       -0.209982545     16.771621513     17.642558736
H       -0.230772570     17.300491326     18.602338754
H        0.795557741     16.340123567     17.534588965
H       -0.343129249     17.504421657     16.834927905
C       -1.067894619     14.852998440     16.258108447
H       -1.101976475     15.516474888     15.381164446
H       -0.077873613     14.371608266     16.255154152
H       -1.819106430     14.061148655     16.136193029
H       -4.803159197     17.685889340     15.835891481
F        1.753569380     14.596425544      0.623433679
F        2.342334777     12.499665106      0.417995854
F        3.038620902     13.654020141      2.147714191
F       -3.546324162      7.405557661      1.523360232
F       -4.744015526      9.190927841      2.010161288
F       -5.369136165      7.186156534      2.704389916
F       -4.612534479      6.613564901      7.423101089
F       -3.467413920      8.195641027      8.458852427
F       -2.435853292      6.391112629      7.833406907
F        4.358300473     11.572044569      6.858681185
F        2.562484002      4.954452793      5.134359278
C       -0.285071411     11.373673410      3.595801248
C       -1.473805461     12.115883590      3.507746591
H       -2.355414473     11.781424075      4.049687997
C       -1.556266206     13.284274721      2.748253442
C       -2.809237895     14.100340206      2.769296927
C       -0.457402810     13.746482921      2.016096110
H       -0.522638330     14.645271107      1.409447064
C        0.730470089     13.020666923      2.094789969
C        1.946912749     13.448554570      1.332349014
C        0.817479468     11.869018730      2.883942124
H        1.772503149     11.347642997      2.939974624
C       -1.538524734      9.278381463      4.791414190
C       -2.352708187      9.012788041      3.677767427
H       -2.090419529      9.435155436      2.707946823
C       -3.489935072      8.208283503      3.770117916
C       -4.283101185      7.992386444      2.519079796
C       -3.872417898      7.635044329      4.986027885
H       -4.761328657      7.016143822      5.056143331
C       -3.079732670      7.893622886      6.107200289
C       -3.413085312      7.279367294      7.435858786
C       -1.932281869      8.694339293      6.007884725
H       -1.333592468      8.863601831      6.902766923
C        0.348381288     10.789386812      5.989073013
C       -0.585336828     11.517326197      6.750855896
H       -1.631818988     11.506847405      6.451493154
C       -0.210433797     12.302249584      7.844588448
C       -1.263456746     13.091415502      8.565003407
C        1.125506914     12.365545688      8.249706684
H        1.428705480     12.976942753      9.094919920
C        2.063563064     11.642071687      7.509462209
C        3.501036112     11.669968345      7.920318645
C        1.686509587     10.879162650      6.398469316
H        2.463442526     10.374644171      5.827628809
C        0.868424732      8.984154214      3.969457464
C        1.612538225      8.105570794      4.777547536
H        1.570305872      8.197620057      5.861659023
C        2.418079403      7.113098083      4.221114618
C        3.194679294      6.172321496      5.084002607
C        2.482125302      6.915612106      2.838225430
H        3.099051917      6.126916450      2.416454763
C        1.720062243      7.749109556      2.023464996
C        1.709601848      7.553353145      0.534685605
C        0.937968522      8.770145730      2.579759106
H        0.364579086      9.407581370      1.907739693
B       -0.140672838     10.096512070      4.598400663
F       -3.847164554     13.450345162      3.395747038
F       -2.610781585     15.305365775      3.405153287
F       -3.257624705     14.442409205      1.516877748
F       -2.246277038     13.509646875      7.699308842
F       -1.882539459     12.365165750      9.561868403
F       -0.779942385     14.229219446      9.156124704
F        3.830815202     10.622896376      8.746937318
F        3.815253886     12.805989272      8.603378339
F        3.354016165      6.611188152      6.373621533
F        4.447595145      5.959416955      4.577846126
F        2.436339262      6.465824120      0.138164800
F        2.243966386      8.627398056     -0.139099243
F        0.423179522      7.401468863      0.068335535
F        2.875557137      5.452162426      9.355273658
F        2.360616882      3.311110134      9.566061404
F        1.600319558      4.455287225      7.844353034
F        8.174017105     -1.869519089      8.461467890
F        9.353358368     -0.082430159      8.038448143
F        9.997563793     -2.079005606      7.280557365
F        9.279837056     -2.449447424      2.496651922
F        7.944788300     -1.008032506      1.525875225
F        7.127521880     -2.936417093      2.220686317
F        0.336135021      2.371559245      3.136179607
F        2.062154784     -4.300255248      4.850512928
C        4.945956249      2.194037555      6.410632534
C        6.140529118      2.929444199      6.504409131
H        7.027090354      2.582266791      5.978135395
C        6.225251474      4.105661213      7.252854109
C        7.500886232      4.891378543      7.271035148
C        5.121196436      4.587950420      7.965894138
H        5.188371978      5.492901599      8.563623135
C        3.929029491      3.869940744      7.884458239
C        2.709786900      4.286883805      8.651616362
C        3.843756978      2.704923187      7.111679972
H        2.888510120      2.184652229      7.060673155
C        6.188784862      0.086749233      5.214055708
C        7.004390548     -0.193504983      6.323636489
H        6.753388862      0.231964406      7.295266271
C        8.129022354     -1.017790761      6.226206404
C        8.911924250     -1.265667738      7.482576548
C        8.496886232     -1.590430142      5.003940919
H        9.379662083     -2.217942977      4.923709015
C        7.697095194     -1.321728895      3.887941494
C        8.018750676     -1.925346425      2.550958139
C        6.563430127     -0.505269045      3.995869550
H        5.963163669     -0.322426317      3.104924232
C        4.325941838      1.632542086      4.011159854
C        5.256865264      2.383884361      3.265299001
H        6.301360032      2.386652513      3.572680394
C        4.877713276      3.169442021      2.173568911
C        5.910586421      3.949445923      1.417933495
C        3.543859889      3.219221446      1.758094101
H        3.239467766      3.828693047      0.912164627
C        2.611671141      2.479163772      2.483213032
C        1.177773695      2.485087614      2.065434944
C        2.991053569      1.708433843      3.589116454
H        2.217640122      1.184833111      4.147183587
C        3.784693872     -0.213610766      6.005134184
C        3.042239359     -1.100739807      5.199194899
H        3.066448781     -0.996036870      4.115820409
C        2.265229891     -2.121851719      5.754613917
C        1.469776899     -3.056780203      4.898658513
C        2.223113705     -2.333048720      7.134258998
H        1.624525511     -3.134525640      7.558878911
C        2.971481668     -1.484461092      7.942702716
C        2.963260340     -1.656352287      9.428754215
C        3.729842064     -0.443240899      7.392352360
H        4.289887817      0.202699691      8.067725831
B        4.797372735      0.918644401      5.399858647
F        8.533272297      4.240633626      6.652919046
F        7.359090165      6.110984769      6.652202070
F        7.935061814      5.175902750      8.539643568
F        6.897731823      4.456335079      2.222998279
F        6.559617641      3.167216082      0.483770581
F        5.368259172      5.026031539      0.758907471
F        0.869950791      1.426195348      1.241427244
F        0.820273982      3.605895352      1.382516396
F        1.345326177     -2.593554557      3.611999695
F        0.198608733     -3.236334499      5.399415272
F        2.257378425     -2.740845138      9.847126177
F        2.409127622     -0.567679829     10.058668786
F        4.229287359     -1.794372343      9.921495200
F        7.582695814      3.732216528     19.345231067
F        6.990160898      5.827451149     19.554239378
F        6.296152115      4.671800310     17.822294797
F       12.881213673     11.062498397     18.445385023
F       14.120912368      9.291274227     18.022023302
F       14.700885544     11.283605219     17.263013624
F       13.929273006     11.645019090     12.480654766
F       12.577797853     10.205443914     11.512850701
F       11.814827603     12.143554949     12.205204555
F        4.975965096      6.825031516     13.111892827
F        6.772509402     13.441865369     14.835732857
C        9.603702523      7.005653338     16.399813853
C       10.798510646      6.273142149     16.482800306
H       11.678239934      6.619350550     15.945306821
C       10.888622706      5.098601509     17.228928057
C       12.145643544      4.291721102     17.203327882
C        9.792700711      4.615829253     17.951884904
H        9.865040119      3.707901000     18.544014937
C        8.598834710      5.330644909     17.879111574
C        7.386136127      4.882112466     18.636876768
C        8.503848255      6.493766133     17.105032990
H        7.544944200      7.008905732     17.053991582
C       10.864797332      9.112389626     15.222857219
C       11.697781576      9.382229144     16.324913349
H       11.455678958      8.952500773     17.296941159
C       12.826976871     10.202778701     16.218605254
C       13.629234804     10.460015090     17.467044047
C       13.175942496     10.782310248     14.992519564
H       14.059372670     11.407454916     14.904218321
C       12.363869148     10.518569176     13.882700048
C       12.675873123     11.118795230     12.539869538
C       11.228845448      9.707094919     14.002748428
H       10.617354747      9.530698031     13.118296421
C        8.987414663      7.594855931     13.999157894
C        9.921625810      6.871114209     13.233201953
H       10.967787447      6.878983529     13.533987818
C        9.547417603      6.093777096     12.132683893
C       10.598318552      5.304353758     11.406251154
C        8.211809783      6.034201392     11.726419560
H        7.909359105      5.426353668     10.878874081
C        7.272388964      6.754270995     12.468147989
C        5.835098442      6.727026085     12.052393506
C        7.649214868      7.508665915     13.585632065
H        6.871583480      8.009509874     14.158744419
C        8.449008648      9.397054236     16.011393803
C        7.711556982     10.278185477     15.198699989
H        7.754653935     10.182407438     14.114932624
C        6.914263763     11.280706528     15.750180216
C        6.140650009     12.224181230     14.885921120
C        6.852584673     11.484505905     17.132469784
H        6.243827939     12.281192811     17.551307692
C        7.606139554     10.645736648     17.949726011
C        7.622348435     10.843675409     19.436438766
C        8.377387038      9.614446580     17.399433151
H        8.945578405      8.974775693     18.073743303
B        9.466197562      8.284054115     15.399558585
F       13.181083668      4.946633464     16.574444900
F       11.946606809      3.089938466     16.563842546
F       12.594057517      3.953589990     18.453820825
F       11.581569553      4.886948369     12.271072806
F       11.216530983      6.032327032     10.409043713
F       10.114181853      4.168603617     10.814597337
F        5.504090970      7.773478484     11.224139562
F        5.520557436      5.592085246     11.367224793
F        5.980867509     11.785738602     13.596157321
F        4.887270712     12.437401644     15.391902086
F        6.897793059     11.932071669     19.832415255
F        7.090464676      9.769628536     20.109865450
F        8.910666865     10.995644346     19.900940497
F        6.454059419     12.990453458     10.609698128
F        6.975152299     15.096363526     10.404944066
F        7.734139749     13.945172448     12.127395941
F        1.162648181     20.131895198     11.505827298
F       -0.120763800     18.458813307     11.998352427
F       -0.658565756     20.482721023     12.688847517
F        0.051717654     20.844522163     17.474682101
F        1.389294868     19.404375992     18.444723466
F        2.205139915     21.332809206     17.748822317
F        8.993567798     16.025232323     16.839602038
F        7.272821385     22.698440450     15.119215719
C        4.392307541     16.216067726     13.584743630
C        3.196794093     15.481619951     13.499095674
H        2.315185415     15.827646492     14.034305536
C        3.105375839     14.307457888     12.749995290
C        1.833303336     13.510469510     12.758875724
C        4.207564224     13.830489827     12.025372708
H        4.137767062     12.926948966     11.425497892
C        5.403040494     14.548133694     12.101045425
C        6.622376317     14.135325048     11.326096326
C        5.492990260     15.707701289     12.880148656
H        6.449683127     16.226663379     12.932338911
C        3.147651753     18.320907791     14.763309056
C        2.319443276     18.581778295     13.658961596
H        2.568910184     18.154569336     12.687740155
C        1.185141586     19.391881383     13.761640627
C        0.392256775     19.623461324     12.511989996
C        0.820447824     19.970687390     14.980006286
H       -0.069919915     20.586494647     15.062156916
C        1.631997520     19.717690684     16.089230193
C        1.313283639     20.320942100     17.422901386
C        2.775279562     18.916950764     15.978953025
H        3.385351286     18.750354233     16.866245058
C        5.008073707     16.797343268     15.980141176
C        4.066312679     16.075798557     16.739132193
H        3.019899248     16.096243572     16.439451197
C        4.433081557     15.284715225     17.831670537
C        3.371195859     14.503237606     18.548738132
C        5.769727376     15.205459619     18.238016580
H        6.067597425     14.586748342     19.080009873
C        6.713725195     15.925413305     17.503079993
C        8.152999433     15.914773668     17.910422983
C        6.342729729     16.696867184     16.394791753
H        7.123011781     17.202055957     15.829540876
C        5.556365519     18.616480606     13.968868474
C        6.293160067     19.507726608     14.773044666
H        6.263657404     19.408940762     15.856759689
C        7.075064156     20.522042093     14.214141240
C        7.867624113     21.455661417     15.071214036
C        7.125578436     20.724775301     12.833523926
H        7.724883035     21.524777041     12.407024129
C        6.378453527     19.873504933     12.026780184
C        6.376420305     20.050796517     10.540951428
C        5.620530165     18.833992077     12.580332516
H        5.060226027     18.186224819     11.907015735
B        4.541388315     17.496314109     14.583900982
F        0.788573076     14.150885423     13.385391912
F        2.019062174     12.294023185     13.383726868
F        1.376016642     13.218996238     11.500171223
F        2.386172295     14.086674942     17.683915418
F        2.749508692     15.230482201     19.545350427
F        3.850765253     13.365093584     19.141508359
F        8.461791433     16.973135541     18.732392565
F        8.513471397     14.790450866     18.589331903
F        7.989739917     20.990965188     16.357103619
F        9.137691825     21.634527297     14.570555296
F        7.077718380     21.137453319     10.122494729
F        6.926046013     18.963103737      9.909036708
F        5.107639995     20.191257291     10.050420118
H       10.601349613      3.926173132      4.217228003

555
Bottom left TS(1+-2+)2 @[1][BArF4] [500 Ry cutoff]
Ir       8.188020303     10.788599981      5.355032871
P        7.157001706     11.036413471      3.327034641
P        8.873757897     11.190807725      7.503248414
O        6.282124980     12.497432984      3.542161555
O        7.935866928     12.574139757      7.900231782
N        7.092075581     12.549193056      5.727235044
C        9.396013565      9.125309355      4.934938567
H        8.986401348      8.433445772      4.189383776
H        9.672260717      8.526878598      5.810782382
H       10.342005421      9.513976405      4.514330218
C        6.303943137     13.097729291      4.761929542
C        5.539688504     14.237639870      4.983717211
H        4.924082591     14.634225340      4.182364098
C        5.597856875     14.820566505      6.249267764
H        5.017543943     15.716831745      6.454486818
C        6.396943497     14.275120537      7.253632601
H        6.457954136     14.708511156      8.244353394
C        7.135652062     13.135537894      6.954537715
C        5.760627889      9.892966014      2.813141877
C        4.669953346     10.048686207      3.894126204
H        5.044172199      9.819101816      4.900401741
H        3.862179547      9.339828738      3.668603225
H        4.244494570     11.059158038      3.906137970
C        6.291494130      8.443590406      2.838311864
H        7.090938504      8.270041214      2.107875639
H        5.463582005      7.762972201      2.591108453
H        6.666739453      8.164744373      3.831519739
C        5.154208458     10.230372300      1.440328729
H        4.832756439     11.277329766      1.372506000
H        4.264240267      9.603447185      1.283695492
H        5.843598390     10.017552995      0.615123058
C        8.296571749     11.567022573      1.940127642
C        9.381348760     12.432201057      2.620911096
H        8.959115430     13.309564340      3.126532883
H       10.084350692     12.799314212      1.857782691
H        9.969524686     11.846849009      3.342631159
C        8.938164171     10.295830146      1.369011702
H        9.383865629      9.665211159      2.146518789
H        9.740472110     10.576418057      0.670924230
H        8.201729480      9.702510908      0.819500204
C        7.619423155     12.383673759      0.829913992
H        6.930932656     11.786198998      0.224720120
H        8.403597101     12.765829932      0.160559625
H        7.075301734     13.244576655      1.230899057
C        8.424979178     10.046155695      8.922290749
C        6.884782604      9.977623298      8.932663254
H        6.432960161     10.938046083      9.198811859
H        6.574066676      9.234810518      9.680089898
H        6.478314588      9.661228833      7.963174428
C        8.927559136     10.521351285     10.299203910
H       10.020060231     10.475615472     10.380370419
H        8.514759247      9.843772830     11.063299692
H        8.592346686     11.537513312     10.538480506
C        8.987607760      8.644093358      8.605701905
H        8.577855943      8.241722054      7.671490576
H        8.689713035      7.964131066      9.418058710
H       10.081856393      8.618504490      8.547772815
C       10.592388908     11.936739283      7.625108124
C       10.758678435     12.914952157      8.798224012
H       10.008856308     13.714576246      8.775322757
H       11.751593529     13.377337699      8.713307483
H       10.712058053     12.419746819      9.772390851
C       11.622091136     10.795933756      7.706546688
H       11.588021398     10.272726551      8.668941480
H       12.631731906     11.220092363      7.607462819
H       11.493351698     10.059537377      6.901694152
C       10.791596717     12.710708589      6.301379344
H       10.763702498     12.040871420      5.429061693
H       11.784305241     13.186443167      6.307890300
H       10.045555641     13.505371765      6.166110400
H        7.036210162      9.906388876      5.866161344
Ir      13.181290977      1.738562497      4.790155891
P       14.090341974      1.954677334      6.864459912
P       12.333979182      2.091318768      2.779233836
O       14.803681049      3.520350747      6.719226116
O       13.249949330      3.446173934      2.284772124
N       13.955733643      3.543893134      4.539560863
C       14.768168785      4.104319142      5.496018867
C       15.561827989      5.212340928      5.222580948
H       16.195096155      5.609810488      6.009572037
C       15.534394393      5.750572444      3.938327479
H       16.147796041      6.614733942      3.702693738
C       14.740079613      5.178703882      2.943197342
H       14.721612076      5.553688571      1.925381609
C       13.976999551      4.068386242      3.264258991
C       15.570800760      0.948838231      7.424603050
C       16.654878997      1.207929822      6.356385707
H       16.282340659      1.008634089      5.342032771
H       17.500686568      0.531648141      6.545968450
H       17.021719343      2.240935591      6.389381017
C       15.161153857     -0.539370193      7.359793462
H       14.405460177     -0.807396997      8.107676843
H       16.050979613     -1.156813545      7.552688224
H       14.775600424     -0.814707326      6.368578210
C       16.118903522      1.299071309      8.813248128
H       16.330074883      2.369739912      8.918900908
H       17.062802904      0.760804665      8.975777247
H       15.436786085      0.992797546      9.614398973
C       12.825609091      2.304763284      8.207328104
C       11.698265637      3.129120874      7.545239800
H       12.057709232      4.106328510      7.200862882
H       10.906771401      3.308988709      8.288357881
H       11.261356664      2.598667214      6.686432305
C       12.267149020      0.950818507      8.666138435
H       11.877746439      0.358221158      7.829548575
H       11.435879837      1.122704438      9.365516536
H       13.029993270      0.361752200      9.182742958
C       13.386641414      3.099792514      9.396617801
H       14.116194209      2.537930862      9.987519465
H       12.549296164      3.356281605     10.061556115
H       13.848716874      4.037491343      9.068263850
C       12.974229309      0.515266871      1.957756160
C       13.662242667     -0.116632277      3.206547722
H       14.671530068      0.269801436      3.387179353
H       13.727903638     -1.207216663      3.108875660
H       12.979911895     -0.098454076      4.175556033
C       13.997029503      0.792933326      0.850129946
H       13.505544876      1.204684461     -0.041269211
H       14.491399863     -0.144476080      0.557485502
H       14.769320408      1.502060684      1.168489410
C       11.881150589     -0.451567411      1.470394118
H       11.199492548     -0.747514368      2.277010771
H       12.368948712     -1.370193668      1.110487798
H       11.287954232     -0.048729649      0.642030255
C       10.637080439      2.662807549      2.279096139
C       10.553352262      2.840421454      0.753269219
H       11.304769805      3.550966658      0.384516697
H        9.559562981      3.231144632      0.493781014
H       10.676017175      1.893686385      0.214292936
C        9.590928626      1.655308519      2.794351531
H        9.636366750      0.693133831      2.277731529
H        8.590533435      2.071874861      2.608485341
H        9.689859264      1.481367289      3.874790637
C       10.428207531      4.015235342      2.992501900
H        9.410469491      4.369515239      2.777711711
H       11.130691664      4.775083504      2.636976435
Ir       1.136800769      7.604839854     14.695598816
P        2.197751953      7.364475969     16.710857793
P        0.438463433      7.202917490     12.551244884
O        3.131129217      5.956379693     16.443318963
O        1.372631601      5.823271008     12.137699211
N        2.264339974      5.872547619     14.288118884
C       -0.103658952      9.233506148     15.148346533
H        0.279375008      9.904116907     15.926330027
H       -0.369007629      9.857326392     14.286632177
H       -1.052500894      8.817629924     15.534264485
C        3.077856735      5.336935987     15.237362866
C        3.836071558      4.193280649     15.013181946
H        4.469061476      3.806890844     15.805981062
C        3.747345469      3.594062786     13.757129644
H        4.319446752      2.692864601     13.550466643
C        2.926594447      4.129658608     12.764785559
H        2.841294458      3.685600264     11.780144383
C        2.195064270      5.272276280     13.069127368
C        3.558881114      8.547238950     17.229151565
C        4.644892164      8.446213428     16.136748318
H        4.254225160      8.672799846     15.135954624
H        5.427505534      9.181298465     16.364584640
H        5.106905256      7.452284324     16.110851047
C        2.976125032      9.976510096     17.237368935
H        2.174128735     10.103425997     17.975203668
H        3.778881696     10.682614858     17.496566766
H        2.585233667     10.262038398     16.252215694
C        4.189480778      8.207876914     18.590281950
H        4.552279625      7.173575771     18.636761216
H        5.055560229      8.865567715     18.752293861
H        3.499073112      8.378012573     19.424216318
C        1.115257557      6.744668523     18.112620525
C        0.064191676      5.841770009     17.428209973
H        0.520776034      5.002215987     16.890751617
H       -0.604605371      5.417472543     18.192316375
H       -0.566658645      6.414654571     16.733044658
C        0.414467017      7.963899099     18.726741472
H       -0.083080608      8.582875839     17.971646692
H       -0.355106147      7.622257663     19.435170542
H        1.126492854      8.588122994     19.274364479
C        1.861374052      5.938706559     19.190418170
H        2.500778595      6.565220352     19.819899488
H        1.115144468      5.466205739     19.845422028
H        2.473828059      5.142810501     18.754727824
C        0.882695884      8.351091117     11.134962747
C        2.423544653      8.418123545     11.117786660
H        2.872566342      7.458419550     10.843177727
H        2.732415010      9.165227084     10.373216778
H        2.835707083      8.726863541     12.087431368
C        0.374041859      7.876208530      9.760555872
H       -0.718980801      7.920037763      9.684493635
H        0.782882334      8.553036598      8.993823696
H        0.709522645      6.859856418      9.521258807
C        0.321040592      9.750709687     11.460338212
H        0.727423571     10.143696383     12.400190150
H        0.621434294     10.438576538     10.655690260
H       -0.773186786      9.774603446     11.515715459
C       -1.279013723      6.453284372     12.443817794
C       -1.456527357      5.476045214     11.271152158
H       -0.707301562      4.675711151     11.287986001
H       -2.448795083      5.013877613     11.364316770
H       -1.416858112      5.971033865     10.296066770
C       -2.310617457      7.592893730     12.375429416
H       -2.286962488      8.117402878     11.413457440
H       -3.318307181      7.166764385     12.484487322
H       -2.174714034      8.327871519     13.180446894
C       -1.461627433      5.677834784     13.769496863
H       -1.427157747      6.347092407     14.642239057
H       -2.452637761      5.198496540     13.774902643
H       -0.712448838      4.884784795     13.897062530
H        2.263137617      8.520867500     14.187529918
Ir      -3.650437722     16.798664398     15.327731906
P       -4.675683564     16.540630786     13.298277375
P       -2.970719197     16.404513489     17.479282093
O       -5.564911320     15.092866655     13.526075948
O       -3.908491722     15.023060482     17.883036291
N       -4.750221820     15.042233129     15.708671535
C       -2.432388149     18.453351985     14.896029963
H       -2.829218473     19.131378584     14.130942880
H       -2.170142325     19.067559451     15.765354864
H       -1.479662637     18.056496813     14.498564273
C       -5.535116554     14.489095614     14.743376169
C       -6.288562129     13.341627459     14.963374304
H       -6.901039908     12.941056920     14.161556116
C       -6.223386317     12.756514063     16.227364677
H       -6.794231935     11.854098119     16.431149304
C       -5.428427477     13.306889165     17.232073576
H       -5.361318543     12.870454906     18.221263700
C       -4.701792005     14.454565877     16.935225233
C       -6.062492691     17.682852506     12.757138708
C       -7.155856276     17.562561490     13.840429413
H       -6.780944046     17.812289036     14.841644609
H       -7.957397254     18.273059027     13.597161343
H       -7.590040338     16.556270917     13.874675518
C       -5.521027201     19.128185462     12.744821640
H       -4.723033177     19.277262307     12.007155576
H       -6.344443379     19.809268289     12.483664222
H       -5.140118542     19.428197591     13.729686021
C       -6.669610225     17.312834717     11.393152524
H       -6.991420037     16.264743131     11.350119064
H       -7.558546652     17.936665049     11.220480165
H       -5.978538935     17.504442194     10.564522147
C       -3.526278085     15.974317826     11.934350236
C       -2.492112518     15.067935203     12.639482389
H       -2.957619136     14.204585634     13.129548525
H       -1.781339049     14.679496755     11.894258323
H       -1.902555518     15.628558271     13.379671781
C       -2.822109282     17.222444745     11.388914877
H       -2.360034374     17.818353777     12.182976930
H       -2.023674335     16.916481240     10.696702811
H       -3.521339951     17.859839239     10.840900189
C       -4.204700640     15.185924696     10.805330151
H       -4.830860876     15.815811210     10.166289574
H       -3.417783627     14.750142916     10.173188750
H       -4.814439630     14.362576973     11.190720530
C       -3.425466551     17.560251292     18.888323953
C       -4.965863201     17.631209369     18.895502394
H       -5.418589589     16.673616961     19.170672016
H       -5.277869421     18.382605314     19.634945962
H       -5.370728971     17.937277125     17.921982753
C       -2.926946178     17.095733238     20.269963788
H       -1.834337699     17.137869519     20.352231652
H       -3.338545677     17.780889024     21.027897425
H       -3.266318831     16.082629686     20.516445331
C       -2.860831161     18.958567905     18.559803104
H       -3.269370188     19.351610135     17.621122460
H       -3.158837227     19.647071600     19.364738977
H       -1.766521016     18.981869442     18.501986259
C       -1.252683108     15.657297819     17.612073645
C       -1.093189168     14.682104043     18.789304363
H       -1.839092931     13.879033117     18.759338895
H       -0.097263853     14.223849173     18.715637415
H       -1.153300533     15.178344968     19.762282102
C       -0.222514179     16.797779158     17.692689804
H       -0.258775411     17.324496353     18.653061079
H        0.787007942     16.372738833     17.596720813
H       -0.349458017     17.531491220     16.884897108
C       -1.048814215     14.879186849     16.291495848
H       -1.063990916     15.548463421     15.418582954
H       -0.060093392     14.395383571     16.305545347
H       -1.799075225     14.089605275     16.150138218
H       -4.798094410     17.692563863     15.827803112
F        1.753865773     14.597722380      0.622526919
F        2.342841570     12.499695702      0.417290535
F        3.038202565     13.654059835      2.147330492
F       -3.546397815      7.405255496      1.523183027
F       -4.743596918      9.191130212      2.010287234
F       -5.367054184      7.187390445      2.705730179
F       -4.590912735      6.751273447      7.489619980
F       -3.240665479      8.186984579      8.458200115
F       -2.460183245      6.256753681      7.702421193
F        4.358338442     11.572279357      6.859154061
F        2.562438358      4.954706549      5.134309517
C       -0.270186688     11.372456246      3.591543613
C       -1.467094557     12.098129535      3.499132823
H       -2.345162877     11.756183375      4.042165987
C       -1.560983539     13.258941573      2.732291279
C       -2.816930143     14.063663023      2.770775189
C       -0.466026886     13.731460350      1.999488708
H       -0.539556497     14.625211052      1.386479773
C        0.730651853     13.021238101      2.088696506
C        1.947895118     13.450526600      1.330089128
C        0.828892887     11.875993960      2.883613250
H        1.789406988     11.365569772      2.947128764
C       -1.515312925      9.282988469      4.767070653
C       -2.338572885      9.016055536      3.660456994
H       -2.083617585      9.434747650      2.687199002
C       -3.477143072      8.212696097      3.764310443
C       -4.279421926      7.992794134      2.518531640
C       -3.846526130      7.640242271      4.984099075
H       -4.732929627      7.018545912      5.066258350
C       -3.039576840      7.902390611      6.093657419
C       -3.340938839      7.282120420      7.421478157
C       -1.896240254      8.701126624      5.985216464
H       -1.290660192      8.870703842      6.874871914
C        0.354134575     10.794338570      5.985615177
C       -0.582208395     11.519575902      6.747197814
H       -1.628479426     11.507979310      6.446833426
C       -0.209651240     12.302508793      7.843582093
C       -1.262688320     13.091627245      8.564556059
C        1.125606697     12.365830958      8.251160667
H        1.427196106     12.976026041      9.097853462
C        2.065007208     11.644460807      7.511017808
C        3.501854952     11.671344295      7.921476367
C        1.690798032     10.884198737      6.398066061
H        2.469324237     10.381804067      5.827782932
C        0.895336924      8.997318987      3.967255275
C        1.636479622      8.118151407      4.776466572
H        1.598092297      8.213135230      5.860396960
C        2.427081763      7.114268701      4.220725246
C        3.196631577      6.170207311      5.084828023
C        2.483902835      6.909582672      2.838686445
H        3.090097101      6.111153489      2.419303971
C        1.728926331      7.748919699      2.023125269
C        1.711944718      7.552691591      0.534551836
C        0.959621874      8.779187451      2.578313239
H        0.387418459      9.417497203      1.906276911
B       -0.121039553     10.102061847      4.590296096
F       -3.855125858     13.434978246      3.394879496
F       -2.629486470     15.237730448      3.471224324
F       -3.256204114     14.444586790      1.524360244
F       -2.246310949     13.509434195      7.699162499
F       -1.882295327     12.365052814      9.561598241
F       -0.779989835     14.228999129      9.155930597
F        3.830801111     10.623305271      8.747101865
F        3.816109596     12.807017261      8.603992268
F        3.354356170      6.610880163      6.374168724
F        4.449236650      5.958234731      4.578531975
F        2.436962727      6.465144638      0.137733784
F        2.244345333      8.627250760     -0.139312778
F        0.424513095      7.401686630      0.069508665
F        2.878689920      5.408630039      9.361222485
F        2.357633634      3.300555082      9.567132592
F        1.597735143      4.452901975      7.842915369
F        8.177769227     -1.795588732      8.461908971
F        9.448541410     -0.072560919      7.974259220
F        9.997825001     -2.087547044      7.278542785
F        9.269279393     -2.443207600      2.491661939
F        7.878197829     -1.009617015      1.527562964
F        7.121048872     -2.944442713      2.221417194
F        0.389268187      2.589146104      3.194249789
F        2.073450639     -4.307378376      4.847730143
C        4.933010276      2.178614751      6.399957973
C        6.123805267      2.919475176      6.485503658
H        7.007659270      2.576468600      5.952767563
C        6.208313351      4.098396127      7.230159020
C        7.478573802      4.892149478      7.216099317
C        5.108095747      4.573960804      7.951508985
H        5.173151852      5.480006976      8.547775270
C        3.920174257      3.848274985      7.876448484
C        2.706034756      4.262670178      8.647324556
C        3.832647791      2.684374089      7.105314900
H        2.878192721      2.162336818      7.059738005
C        6.177058166      0.070859917      5.220954544
C        7.006712908     -0.193016522      6.323944745
H        6.761738208      0.234956841      7.296147435
C        8.139488553     -1.006163400      6.217905579
C        8.936768905     -1.243249793      7.466065138
C        8.501362791     -1.582503200      4.996804337
H        9.385045683     -2.208383137      4.914482153
C        7.687777167     -1.327164500      3.887974366
C        7.997147942     -1.926500526      2.548945291
C        6.546059749     -0.525462891      4.003960754
H        5.933720950     -0.357022411      3.118782601
C        4.335820569      1.618577611      3.996211990
C        5.292294086      2.336925089      3.247786467
H        6.337677571      2.301607869      3.551157286
C        4.939093780      3.138688150      2.160031833
C        5.998736860      3.902081845      1.416888135
C        3.601894024      3.238423724      1.749349867
H        3.316557537      3.863090580      0.907629432
C        2.643506867      2.529667803      2.473333023
C        1.194704400      2.573901370      2.089584329
C        3.004045621      1.740721877      3.576605777
H        2.216619227      1.241377846      4.138166443
C        3.761610459     -0.217850425      6.000088212
C        3.014207181     -1.102557860      5.197950452
H        3.039015111     -0.999104396      4.114624102
C        2.237311238     -2.124387652      5.755144931
C        1.469935708     -3.072686987      4.886294116
C        2.194980510     -2.331558732      7.135844509
H        1.601778471     -3.135710287      7.563625719
C        2.947894810     -1.482125404      7.941581083
C        2.956261740     -1.656187548      9.428240458
C        3.707031143     -0.444231771      7.387874579
H        4.275153440      0.196767366      8.061335304
B        4.785242384      0.902764928      5.393655741
F        8.490995700      4.239813817      6.577659161
F        7.311543558      6.107817972      6.587008565
F        7.956821516      5.178454865      8.469944476
F        7.037476018      4.311691603      2.220471621
F        6.585894619      3.162001337      0.415018306
F        5.488765466      5.032301860      0.829412023
F        0.822441029      1.440948192      1.384003979
F        0.851016994      3.655326333      1.320242683
F        1.348720263     -2.594114735      3.605678656
F        0.203648696     -3.304014786      5.342741253
F        2.255952464     -2.742330584      9.848332790
F        2.408629652     -0.567199559     10.060499035
F        4.225671767     -1.794460446      9.918401629
F        7.572831461      3.869989722     19.346285564
F        6.996109169      5.972655059     19.559431087
F        6.296062231      4.878036357     17.821457523
F       12.881332972     10.994473425     18.447236837
F       14.151528121      9.271869141     17.958852314
F       14.700334782     11.286732286     17.264126500
F       13.975163363     11.641203840     12.475845976
F       12.582209655     10.208546897     11.512257569
F       11.825157858     12.143744094     12.205488402
F        4.976233832      6.825174880     13.112373363
F        6.772177309     13.443179745     14.835294788
C        9.637408142      7.041081166     16.371543019
C       10.819731364      6.288832813     16.457735461
H       11.701635626      6.612496978     15.909876124
C       10.894598552      5.123213544     17.223824226
C       12.143518652      4.297434012     17.203034750
C        9.794372394      4.681196450     17.966948725
H        9.852047889      3.786825844     18.580627099
C        8.615642859      5.422743715     17.888556754
C        7.390585409      5.025974947     18.646975970
C        8.534853407      6.563835279     17.089375414
H        7.583755994      7.091623370     17.032058348
C       10.877657809      9.137216061     15.197288195
C       11.705733147      9.399194531     16.303076891
H       11.457722868      8.969364782     17.273488694
C       12.838595964     10.212275564     16.201174507
C       13.639697140     10.445856106     17.448108304
C       13.200091278     10.791586240     14.981107890
H       14.088701603     11.409743488     14.898189716
C       12.391451377     10.532220251     13.870829783
C       12.704981718     11.126954886     12.532581212
C       11.249822351      9.730007816     13.981589764
H       10.641767721      9.558985246     13.093979308
C        8.994394310      7.619131329     13.980472741
C        9.926008000      6.889132256     13.217287744
H       10.973482317      6.901650295     13.513387483
C        9.548018660      6.098299624     12.128163053
C       10.598594081      5.306865864     11.404836425
C        8.210919990      6.031783579     11.727771020
H        7.906685239      5.416599170     10.885584977
C        7.273510170      6.757494814     12.466756914
C        5.835413202      6.727024649     12.053237455
C        7.653914529      7.524681578     13.574942452
H        6.877537689      8.029061725     14.146996642
C        8.468544426      9.418554925     16.002414168
C        7.721940338     10.294543497     15.194353977
H        7.764285511     10.202465850     14.110323589
C        6.916121212     11.287008920     15.750089992
C        6.139735148     12.226297670     14.885997153
C        6.850554506     11.485032196     17.132781872
H        6.232259307     12.273093114     17.553867546
C        7.612818631     10.651171862     17.947289998
C        7.624133824     10.843755795     19.435415879
C        8.397915763      9.632782616     17.391850868
H        8.974729383      8.999179275     18.064476303
B        9.485311141      8.313130736     15.374146490
F       13.182382821      4.946642599     16.574253103
F       11.944471007      3.093255474     16.564981056
F       12.592150789      3.954938142     18.453136012
F       11.580980390      4.887487968     12.271155819
F       11.217122682      6.032214765     10.408419270
F       10.114037863      4.168816063     10.814850148
F        5.504050828      7.773259906     11.224587672
F        5.520881492      5.592392142     11.367731786
F        5.980696907     11.785991019     13.596385918
F        4.886695201     12.437855659     15.391896635
F        6.897848342     11.931921058     19.832186139
F        7.090826586      9.770187052     20.108887104
F        8.911334803     10.995721827     19.901531880
F        6.454023333     12.991361231     10.610007994
F        6.975674116     15.097207954     10.405780566
F        7.734268894     13.945174576     12.127640106
F        1.157622670     20.193024843     11.509151219
F       -0.112796507     18.470257689     11.996051556
F       -0.662926390     20.485359332     12.690405908
F        0.051434064     20.844947188     17.474348594
F        1.389763547     19.405074032     18.444270750
F        2.204468890     21.333622571     17.747925056
F        8.993781747     16.025027927     16.838645822
F        7.273043115     22.698678544     15.119648789
C        4.391233257     16.217714579     13.582930410
C        3.195598009     15.483520308     13.497017930
H        2.313464242     15.830862595     14.030591375
C        3.105052550     14.308028162     12.749872931
C        1.833213235     13.510721729     12.758989050
C        4.207756990     13.830306944     12.026577626
H        4.138500141     12.925773124     11.428171895
C        5.402947003     14.548591450     12.101535241
C        6.622425459     14.135604755     11.327228082
C        5.492369636     15.708928578     12.879459559
H        6.448790141     16.228366419     12.931517091
C        3.147328003     18.325057862     14.758489223
C        2.324159868     18.593725926     13.651728477
H        2.574580416     18.168824605     12.679627110
C        1.192426432     19.407433096     13.754407236
C        0.397012078     19.644219532     12.506520932
C        0.825635056     19.981915966     14.974663810
H       -0.063195594     20.600074514     15.056236018
C        1.631692099     19.720821108     16.086266454
C        1.312741462     20.321282277     17.422015442
C        2.772204035     18.916431051     15.975511429
H        3.378064186     18.743136050     16.864071916
C        5.006359411     16.797867439     15.978344750
C        4.064615072     16.076789514     16.738078190
H        3.017771187     16.098295133     16.439655195
C        4.432063454     15.284740303     17.830029674
C        3.370831688     14.502995099     18.547792707
C        5.769025833     15.204767322     18.235236485
H        6.067134462     14.584499083     19.075909174
C        6.713104457     15.924855006     17.500442571
C        8.152570968     15.913612241     17.907932416
C        6.341527796     16.696271591     16.392101397
H        7.121653832     17.201042996     15.826087556
C        5.556739364     18.617021723     13.967626641
C        6.294597125     19.507206019     14.771808229
H        6.265622863     19.407542156     15.855320578
C        7.075772526     20.522429353     14.213694941
C        7.867802793     21.456100452     15.071344829
C        7.125600776     20.725941112     12.833145438
H        7.725029055     21.525802561     12.406633738
C        6.378083348     19.875060337     12.026296472
C        6.376268989     20.051462810     10.540506420
C        5.619922789     18.835624153     12.579350027
H        5.059243924     18.188576319     11.905640768
B        4.540163112     17.497993628     14.581750859
F        0.788502734     14.150912181     13.385452570
F        2.019106136     12.294248823     13.383726976
F        1.375905573     13.219012078     11.500188303
F        2.385844434     14.086640455     17.683971128
F        2.749535273     15.230605429     19.545319800
F        3.850739528     13.365237239     19.141533938
F        8.462285276     16.971583697     18.730664958
F        8.513201603     14.790175034     18.588928006
F        7.989727373     20.991772339     16.357629595
F        9.137911948     21.634507509     14.570481520
F        7.078002347     21.137983054     10.122150921
F        6.926267095     18.963309880      9.909101624
F        5.107842818     20.191247830     10.050218397
H       10.532477045      3.918299509      4.082216758

555
Bottom left 2+ @[1][BArF4] [500 Ry cutoff]
Ir       8.188362903     10.798072343      5.339400972
P        7.155698117     11.049698790      3.312183247
P        8.876670337     11.198487056      7.486717064
O        6.279207114     12.504604212      3.538818294
O        7.934772293     12.575102212      7.895464360
N        7.091477953     12.555712824      5.721696237
C        9.397651119      9.139183701      4.906808675
H        8.985004168      8.449433257      4.160896773
H        9.680088195      8.538385583      5.779036280
H       10.340000368      9.531611432      4.481789867
C        6.303554222     13.105779624      4.757568099
C        5.541869193     14.247379047      4.979880763
H        4.927597260     14.646461324      4.178678799
C        5.602031696     14.829285996      6.245724419
H        5.025085207     15.727615828      6.451157269
C        6.399462694     14.280963936      7.249930506
H        6.461722975     14.713968025      8.240794593
C        7.135940089     13.140322344      6.949918953
C        5.756176057      9.911834333      2.792582562
C        4.666099979     10.062723743      3.875022351
H        5.040915050      9.830177807      4.880360668
H        3.858315571      9.354465529      3.647335022
H        4.240204452     11.072996449      3.890406909
C        6.284671209      8.461745769      2.806563264
H        7.082562643      8.293066529      2.073163945
H        5.455471343      7.783951667      2.555792810
H        6.661660620      8.175648432      3.797039638
C        5.148714208     10.259824644      1.422777184
H        4.829753935     11.307970900      1.362206971
H        4.256786427      9.636461876      1.263182365
H        5.836254901     10.050650838      0.595161706
C        8.290777430     11.590490696      1.924654355
C        9.374262366     12.456120986      2.606592387
H        8.950282743     13.328435754      3.119289270
H       10.072406309     12.832145423      1.843284845
H        9.968357820     11.869225734      3.321926102
C        8.935019544     10.325263401      1.342880673
H        9.385030754      9.690391604      2.114410176
H        9.734289403     10.614287846      0.644560310
H        8.198925626      9.733979423      0.790507934
C        7.608079040     12.411031972      0.820887573
H        6.923525185     11.814244989      0.210748934
H        8.390176933     12.803174999      0.155074372
H        7.059030202     13.265762878      1.227858529
C        8.434539514     10.048995880      8.903017626
C        6.894273480      9.976787727      8.917163421
H        6.441174059     10.934841307      9.189859348
H        6.586978053      9.229069940      9.661234110
H        6.485861259      9.665514145      7.946794419
C        8.939989384     10.522711206     10.279151687
H       10.032962252     10.480630316     10.356323619
H        8.531797447      9.842912536     11.043681789
H        8.602361033     11.537622379     10.520714596
C        8.999894568      8.649909182      8.579527592
H        8.589069296      8.251586082      7.643985445
H        8.706108372      7.965088878      9.389237379
H       10.094079551      8.628619102      8.518354573
C       10.592773478     11.951414272      7.599977446
C       10.763204944     12.925974079      8.775426000
H       10.010319897     13.722894764      8.759336346
H       11.753720177     13.392629605      8.685636701
H       10.724099626     12.427501609      9.748319803
C       11.627520784     10.814223898      7.668811642
H       11.603136687     10.287552011      8.629684100
H       12.634455667     11.242943885      7.562554222
H       11.494762606     10.080464887      6.862103271
C       10.778611982     12.731140399      6.277546600
H       10.746953277     12.064743445      5.402644469
H       11.769404648     13.211007256      6.276990838
H       10.028951037     13.523688124      6.150455429
H        7.038216675      9.911900866      5.847366547
Ir      12.872029875      1.755260163      4.897864397
P       14.134011361      1.831590898      6.798690190
P       12.110098812      2.177815109      2.843780496
O       14.999308432      3.303933703      6.585742425
O       13.072404718      3.517664938      2.358159058
N       14.042681966      3.457891207      4.471474725
C       14.921051095      3.944024834      5.387150065
C       15.713886455      5.056379479      5.127779003
H       16.398565446      5.417959412      5.888339267
C       15.600882956      5.653207456      3.871005276
H       16.204300876      6.526572894      3.637742049
C       14.726436365      5.150939473      2.907004401
H       14.631824526      5.590642808      1.920094763
C       13.954101270      4.046467883      3.249090221
C       15.514067993      0.725191310      7.365261410
C       16.600489349      0.841968082      6.274359363
H       16.218737427      0.567762623      5.281861504
H       17.413826327      0.148454550      6.523629737
H       17.018011772      1.854233672      6.219452571
C       14.975388355     -0.720986310      7.394651464
H       14.205428553     -0.868389085      8.161343076
H       15.808053510     -1.402515977      7.622901554
H       14.553963206     -1.017430498      6.424673887
C       16.087768451      1.140443787      8.728034144
H       16.400516029      2.191958945      8.741958118
H       16.974495948      0.530185190      8.947974923
H       15.372834816      0.975678774      9.542525174
C       12.889570999      2.377124239      8.078212458
C       11.895665799      3.188018817      7.205399474
H       12.321411941      4.131319393      6.847449345
H       10.984598043      3.423848172      7.779224795
H       11.509232419      2.582108649      6.330894211
C       12.191179454      1.125289890      8.624281110
H       11.820496521      0.474281284      7.823969447
H       11.331587434      1.428149354      9.239862637
H       12.873237957      0.548567452      9.256360617
C       13.426963511      3.249026513      9.216361715
H       14.044439494      2.676331250      9.917435963
H       12.576314511      3.659287153      9.779125360
H       14.016883131      4.091078646      8.840251763
C       13.028594412      0.712767981      2.152277335
C       13.891392542      0.603824289      3.453406494
H       14.886275905      1.038349639      3.304911185
H       13.977344025     -0.430482896      3.805104457
H       11.987733278      0.453769135      5.212385852
C       13.848269526      0.949801462      0.880033042
H       13.199448866      1.084324651      0.004248969
H       14.487939307      0.075118489      0.690435978
H       14.493497247      1.831252320      0.964223332
C       12.090640534     -0.495393119      1.998028867
H       11.500207155     -0.677445096      2.905471422
H       12.697000965     -1.392074894      1.809627442
H       11.404835708     -0.375797123      1.149366508
C       10.480391846      2.725865180      2.173365217
C       10.542102748      2.881786359      0.646725570
H       11.305067509      3.608028106      0.338328441
H        9.566642654      3.236304762      0.289291345
H       10.744567189      1.926635769      0.145790976
C        9.427852646      1.680361672      2.585645329
H        9.600142133      0.709552243      2.110909558
H        8.439673941      2.030183123      2.257522719
H        9.399213194      1.532806827      3.673580934
C       10.194228151      4.076250032      2.861852309
H        9.231849406      4.460580339      2.503964724
H       10.960295072      4.820542674      2.625234704
Ir       1.138901410      7.607096857     14.682505098
P        2.205219002      7.372245323     16.694515902
P        0.437679766      7.201209245     12.539767825
O        3.132041138      5.957694492     16.437180105
O        1.373271902      5.822046463     12.133160647
N        2.267044801      5.873431843     14.281359699
C       -0.103128020      9.235391470     15.131563682
H        0.282345821      9.912052378     15.903116243
H       -0.375361375      9.852869257     14.267491741
H       -1.048585505      8.818722530     15.525133057
C        3.080618364      5.338075694     15.230883588
C        3.839385102      4.194775626     15.006387899
H        4.472920413      3.808410363     15.798787736
C        3.751192874      3.595685660     13.750204825
H        4.324217296      2.695189189     13.543017492
C        2.929856784      4.130642987     12.758068898
H        2.844739207      3.686670045     11.773411087
C        2.197625059      5.272551372     13.063111207
C        3.571530771      8.551671783     17.202971413
C        4.651652646      8.442788019     16.105517818
H        4.257365659      8.669778318     15.106214242
H        5.439060780      9.174252083     16.328214965
H        5.108722427      7.446607756     16.078803493
C        2.993437795      9.982682220     17.208494073
H        2.195908636     10.114827749     17.950215096
H        3.799619196     10.687425319     17.460165676
H        2.598027013     10.265217900     16.224235602
C        4.206492914      8.213153936     18.562207529
H        4.563959430      7.176992766     18.609665387
H        5.076742826      8.866790646     18.718214318
H        3.520452374      8.389241715     19.398603067
C        1.119611022      6.759805673     18.095044937
C        0.071791068      5.853690495     17.409180453
H        0.531302225      5.011651391     16.877969680
H       -0.601458691      5.432920725     18.171231294
H       -0.555492145      6.423413976     16.707816091
C        0.417977589      7.981032091     18.703164883
H       -0.076509071      8.597899849     17.944390547
H       -0.354062959      7.642745491     19.410362933
H        1.129382828      8.606397398     19.250454915
C        1.864073616      5.957002791     19.175295728
H        2.501507617      6.585262670     19.805140063
H        1.117391517      5.483504393     19.828944358
H        2.479096664      5.162529554     18.741002511
C        0.881673822      8.349489488     11.122136548
C        2.422278281      8.418872621     11.104460401
H        2.872761471      7.459695260     10.830410844
H        2.729506491      9.165849914     10.359064856
H        2.834538859      8.729294868     12.073478471
C        0.374585972      7.876195686      9.746473427
H       -0.718336314      7.919680187      9.669333504
H        0.783388149      8.555031724      8.981428958
H        0.711145747      6.860781275      9.505083463
C        0.317671805      9.748483390     11.446913626
H        0.724214126     10.143444213     12.385822478
H        0.615633425     10.436003800     10.641045722
H       -0.776597859      9.770324448     11.503331804
C       -1.277497102      6.446324465     12.424423146
C       -1.447701239      5.474066291     11.246024514
H       -0.692393896      4.679384240     11.258276920
H       -2.436740401      5.004256772     11.336438528
H       -1.411630528      5.975508884     10.274291620
C       -2.312961329      7.582496962     12.357768473
H       -2.287776213      8.111779584     11.398408400
H       -3.319562453      7.152616217     12.461394982
H       -2.182141415      8.314312478     13.166504791
C       -1.460885898      5.662957585     13.745116228
H       -1.431657236      6.327255271     14.621627339
H       -2.449606196      5.178965989     13.744574764
H       -0.708282991      4.872760987     13.870183008
H        2.262619738      8.521817262     14.166432720
Ir      -3.648110279     16.797881045     15.327499636
P       -4.678046779     16.545190176     13.299360009
P       -2.964332192     16.398271548     17.477050399
O       -5.562473250     15.093429236     13.524713997
O       -3.907647077     15.021751900     17.882463857
N       -4.747457616     15.040965999     15.707499803
C       -2.430293242     18.452559664     14.895362862
H       -2.836341624     19.140220681     14.143701265
H       -2.152618441     19.056581202     15.766992798
H       -1.485496735     18.056682525     14.478647608
C       -5.531931623     14.488343514     14.741729202
C       -6.284647633     13.340260655     14.960772668
H       -6.896786755     12.939772915     14.158694682
C       -6.219578968     12.754314602     16.224516646
H       -6.789837471     11.851344020     16.427471558
C       -5.425526516     13.304534361     17.229998096
H       -5.358819361     12.867941507     18.219164824
C       -4.699474419     14.452763744     16.933914979
C       -6.070444262     17.686341419     12.770288215
C       -7.161003920     17.552397230     13.854632158
H       -6.784557317     17.792800135     14.857528059
H       -7.965043111     18.263036017     13.620502408
H       -7.592376382     16.544650136     13.880189939
C       -5.534559374     19.133755485     12.769443928
H       -4.741158591     19.292821698     12.029052765
H       -6.362047938     19.813935875     12.519191669
H       -5.149988004     19.425810879     13.755291576
C       -6.678680810     17.326918009     11.403935685
H       -6.998537463     16.278561690     11.352491369
H       -7.569582392     17.949911869     11.238641159
H       -5.990144437     17.527766079     10.575092695
C       -3.535527847     15.996368723     11.920606254
C       -2.467155435     15.119853178     12.612726582
H       -2.904246941     14.252144852     13.121867231
H       -1.765106124     14.736805915     11.856477151
H       -1.874039288     15.700952475     13.333634709
C       -2.870664680     17.255477651     11.348453925
H       -2.424770698     17.884295689     12.127135601
H       -2.064683858     16.958923653     10.661193568
H       -3.592506644     17.856104031     10.786812712
C       -4.214398610     15.183361725     10.809229463
H       -4.880033087     15.789102392     10.187035410
H       -3.428995646     14.775815794     10.156578701
H       -4.783507021     14.339104331     11.210699060
C       -3.407773111     17.549312834     18.892990888
C       -4.947958023     17.626995970     18.907014746
H       -5.404255435     16.670262994     19.179406669
H       -5.253433064     18.375918209     19.651622494
H       -5.355549342     17.939870271     17.936798244
C       -2.904811126     17.074261854     20.269568951
H       -1.811815039     17.112925835     20.347727060
H       -3.311673558     17.755343685     21.033643646
H       -3.245853942     16.060492931     20.511024459
C       -2.837551865     18.946480188     18.569548265
H       -3.246273307     19.345709397     17.633465776
H       -3.130413810     19.632730127     19.378360698
H       -1.743246652     18.964504602     18.509427899
C       -1.248581218     15.643854758     17.596141112
C       -1.083316492     14.667166575     18.770927408
H       -1.835460502     13.869671214     18.749537953
H       -0.091931779     14.201534714     18.685011664
H       -1.127650736     15.163509624     19.744657122
C       -0.212795413     16.779890241     17.669759311
H       -0.238372227     17.304469227     18.631712234
H        0.793859078     16.350289761     17.564477408
H       -0.343232952     17.515827158     16.864603857
C       -1.058313725     14.865331405     16.273638768
H       -1.083405348     15.533344634     15.399896938
H       -0.068895242     14.382655883     16.277416833
H       -1.809276042     14.074893664     16.141236130
H       -4.796307543     17.688282643     15.832529094
F        1.754145257     14.598538252      0.622160224
F        2.342577740     12.500104489      0.417346812
F        3.038215775     13.654164993      2.147272678
F       -3.546666300      7.405681417      1.522749914
F       -4.743944682      9.191537658      2.009996348
F       -5.366893439      7.187765795      2.705748885
F       -4.590418677      6.751137578      7.489289614
F       -3.240487013      8.186541679      8.457459335
F       -2.459087655      6.256038146      7.700624694
F        4.358452126     11.572404288      6.858921809
F        2.562771897      4.955577592      5.133968251
C       -0.272268634     11.376306311      3.589553058
C       -1.467044079     12.106630581      3.501324747
H       -2.345661254     11.766690242      4.044758087
C       -1.559107226     13.270665984      2.739111222
C       -2.815456699     14.079186821      2.777372583
C       -0.464002939     13.741323993      2.005839343
H       -0.536229958     14.638690811      1.397829778
C        0.729870005     13.025278605      2.088843817
C        1.946922542     13.451939985      1.330001560
C        0.826470330     11.877386827      2.879905403
H        1.785657373     11.364191200      2.939061054
C       -1.514222175      9.283097073      4.764721800
C       -2.338549665      9.017703075      3.658506353
H       -2.086298852      9.440651363      2.686362401
C       -3.476336047      8.213384015      3.762606572
C       -4.279823607      7.994427898      2.517816705
C       -3.845431192      7.640590765      4.982398193
H       -4.735714709      7.024669791      5.064846355
C       -3.037155942      7.901067294      6.091634589
C       -3.340166271      7.284438876      7.420025009
C       -1.892686804      8.698494988      5.982368346
H       -1.286234597      8.868139015      6.871383835
C        0.353801358     10.796801915      5.983167832
C       -0.582390726     11.521914581      6.745049535
H       -1.628348131     11.512195927      6.443570302
C       -0.209893210     12.303370044      7.842499177
C       -1.263146960     13.091629341      8.563954630
C        1.125297118     12.366134731      8.250518885
H        1.426667106     12.975420817      9.097930162
C        2.064856265     11.645549602      7.509687358
C        3.501690986     11.671964633      7.920735498
C        1.690510184     10.886531999      6.395755425
H        2.469123813     10.385370728      5.824511306
C        0.893165642      8.998258434      3.965319712
C        1.634425324      8.119216838      4.774837486
H        1.594455432      8.214133437      5.858708574
C        2.428308011      7.117178833      4.219682202
C        3.197555476      6.172463047      5.083766313
C        2.487044445      6.914194427      2.837308707
H        3.095044681      6.117707511      2.417154530
C        1.729347870      7.751248144      2.021860725
C        1.711955450      7.553547280      0.533820081
C        0.957645549      8.780053121      2.576479308
H        0.384824278      9.418007035      1.904511954
B       -0.122000587     10.105138979      4.587587931
F       -3.854127481     13.436915954      3.395636895
F       -2.630549065     15.249013145      3.470465748
F       -3.255825361     14.444857550      1.525047476
F       -2.246413376     13.509649075      7.699200979
F       -1.882308322     12.365051272      9.561451902
F       -0.779937311     14.229139159      9.155898927
F        3.830806268     10.623689862      8.746738537
F        3.816017111     12.807253987      8.603834941
F        3.354410728      6.611069598      6.373902570
F        4.449458857      5.958472738      4.578273892
F        2.436947956      6.465361558      0.137610885
F        2.244427494      8.627546558     -0.139761647
F        0.424468358      7.401785031      0.069334695
F        2.878815506      5.406996724      9.360937791
F        2.357303758      3.299963609      9.566310576
F        1.596815700      4.452679667      7.842550383
F        8.177736380     -1.795070805      8.460940464
F        9.448737908     -0.072248155      7.974439138
F        9.997042180     -2.087053628      7.278225055
F        9.270650872     -2.442537507      2.490957239
F        7.878020213     -1.009779014      1.526078877
F        7.121547313     -2.943850044      2.221686002
F        0.391048819      2.589227743      3.193623623
F        2.073616216     -4.308747477      4.847057136
C        4.929055248      2.185038023      6.386696266
C        6.120193435      2.925224556      6.474740635
H        7.002476042      2.583665590      5.938493804
C        6.206266490      4.099780858      7.225983123
C        7.475905314      4.893676244      7.215583551
C        5.106676182      4.572387247      7.950241122
H        5.172359837      5.475404069      8.551007410
C        3.917825860      3.848506661      7.871574971
C        2.705543847      4.262026087      8.646110941
C        3.828287565      2.689095263      7.093225657
H        2.872913872      2.167976387      7.043768606
C        6.180133502      0.077394395      5.212859038
C        7.007041263     -0.188624411      6.318073877
H        6.759054181      0.238156000      7.289973212
C        8.140506504     -1.001978577      6.214579825
C        8.937045841     -1.242812799      7.463437168
C        8.505355738     -1.575715129      4.993054023
H        9.393445592     -2.195121656      4.908834124
C        7.691360035     -1.322933189      3.884377245
C        8.001532258     -1.925726729      2.547369435
C        6.550021192     -0.520283128      3.997110099
H        5.939543902     -0.352278651      3.110465454
C        4.339673364      1.627558539      3.980266753
C        5.290461636      2.354014726      3.230967819
H        6.337124794      2.320584876      3.529669313
C        4.931837150      3.159179934      2.144645090
C        5.996618007      3.911458511      1.395661683
C        3.594048837      3.255541187      1.738320358
H        3.303545446      3.881470402      0.899162519
C        2.642333548      2.537249777      2.462564948
C        1.193613507      2.573682040      2.083350161
C        3.007665399      1.744301980      3.560497390
H        2.222478091      1.236293745      4.117304215
C        3.763442853     -0.215048328      5.990295162
C        3.021266206     -1.106229982      5.190022500
H        3.043982487     -1.004230242      4.106382042
C        2.246324183     -2.128556143      5.749761834
C        1.471664401     -3.073966997      4.883738650
C        2.204554647     -2.334013079      7.130590118
H        1.612265502     -3.138990033      7.558102977
C        2.952348231     -1.479963656      7.936804812
C        2.958211305     -1.655054239      9.425488681
C        3.706433754     -0.438720051      7.379826250
H        4.269427048      0.207702067      8.052395192
B        4.786583149      0.908652810      5.380215964
F        8.491311431      4.239766017      6.577252106
F        7.311769345      6.108036430      6.586718493
F        7.956476902      5.178117607      8.469116895
F        7.028543598      4.315085764      2.215952527
F        6.588801799      3.157480067      0.412573538
F        5.512287727      5.031622408      0.765878136
F        0.821565232      1.441305992      1.383336601
F        0.849088662      3.656890293      1.318843105
F        1.348799573     -2.594193092      3.605040742
F        0.205467358     -3.303371607      5.342696715
F        2.256653306     -2.740973856      9.846814235
F        2.409109282     -0.567119229     10.059529075
F        4.226010680     -1.794246168      9.917970981
F        7.573511928      3.871079112     19.345713560
F        6.996249412      5.972794954     19.558727941
F        6.295847575      4.878051047     17.821167785
F       12.881277999     10.994293427     18.446814519
F       14.151578189      9.271828998     17.958786567
F       14.700338896     11.286626750     17.263984553
F       13.975599152     11.641543714     12.475600916
F       12.582344992     10.208513404     11.511925671
F       11.825282008     12.143607125     12.205459363
F        4.976545403      6.825235173     13.111809623
F        6.772182170     13.443349098     14.835254311
C        9.637215855      7.039738620     16.366976333
C       10.819501304      6.287437631     16.453294398
H       11.701319004      6.610525651     15.904820637
C       10.894357990      5.122603067     17.220677836
C       12.143479392      4.296990757     17.201818192
C        9.793986726      4.680800643     17.963560958
H        9.851494298      3.785831673     18.576368605
C        8.615332946      5.422579348     17.885443790
C        7.390646599      5.026332924     18.645313828
C        8.534577988      6.562992261     17.085123019
H        7.583617442      7.090898759     17.027068980
C       10.879143503      9.136061666     15.194835488
C       11.707165177      9.397514489     16.300834221
H       11.459097575      8.966708531     17.270758963
C       12.839590313     10.211359773     16.200016178
C       13.639704039     10.445654834     17.447712778
C       13.201202664     10.791116803     14.980177423
H       14.089587289     11.409610156     14.897132383
C       12.392762619     10.531843536     13.869816121
C       12.705663784     11.127280985     12.532130040
C       11.251277376      9.729508181     13.979586741
H       10.643452696      9.559472706     13.091587780
C        8.994971102      7.621210623     13.976961744
C        9.926234778      6.890702650     13.214112994
H       10.973947317      6.903572320     13.509332804
C        9.547416773      6.098422367     12.126524123
C       10.597845221      5.306331250     11.405851993
C        8.210421478      6.031420836     11.725913397
H        7.905676034      5.415070658     10.884791141
C        7.273635205      6.758362564     12.464320754
C        5.835227574      6.727564930     12.052255068
C        7.654600419      7.526901032     13.571217716
H        6.878450455      8.032482536     14.142392817
C        8.469937447      9.419141640     16.000521506
C        7.723823759     10.295839074     15.192755810
H        7.766407724     10.204644302     14.108607256
C        6.917402808     11.287473152     15.749211214
C        6.140104250     12.226704703     14.885774101
C        6.851818041     11.484724285     17.131973967
H        6.233890253     12.273007950     17.553336444
C        7.613863415     10.650671774     17.946499476
C        7.624397598     10.844193956     19.435208089
C        8.398919935      9.632447312     17.390247112
H        8.975622793      8.998029595     18.062189726
B        9.486089994      8.313498917     15.371248053
F       13.182575217      4.946656290     16.573874734
F       11.944625138      3.092847754     16.564554254
F       12.591897291      3.954951279     18.452416105
F       11.580933906      4.887542751     12.270585910
F       11.217294784      6.032204192     10.407847198
F       10.114402029      4.168485955     10.814087666
F        5.503920323      7.773772982     11.223934709
F        5.520835006      5.592402312     11.367421393
F        5.980663166     11.785915768     13.596195868
F        4.887028118     12.437752119     15.391846512
F        6.898049843     11.931549674     19.831962196
F        7.090866537      9.770081831     20.108804685
F        8.911484567     10.995595557     19.901463815
F        6.454099846     12.991032161     10.609848336
F        6.975697268     15.097134676     10.405647180
F        7.734187471     13.945162132     12.127550368
F        1.157213747     20.192796270     11.508501317
F       -0.113453894     18.469923771     11.995823457
F       -0.662888948     20.485310246     12.690381095
F        0.051114633     20.844735863     17.474311915
F        1.389459992     19.404933639     18.444172822
F        2.202871878     21.333421300     17.746337993
F        8.993734775     16.025195978     16.839037141
F        7.272956365     22.698659133     15.119695480
C        4.391099589     16.217911324     13.581678751
C        3.195546121     15.483638635     13.496034868
H        2.313650277     15.830779300     14.030056179
C        3.105020566     14.307970924     12.749232412
C        1.833253891     13.510784697     12.758784834
C        4.207612226     13.830125877     12.025784362
H        4.138324056     12.925601496     11.427375668
C        5.402780906     14.548416526     12.100749703
C        6.622344325     14.135395410     11.326883781
C        5.492147071     15.708995993     12.878224154
H        6.448681505     16.228257957     12.930401828
C        3.147513252     18.324069816     14.758692340
C        2.324757488     18.593496147     13.651789831
H        2.575812510     18.169113353     12.679664554
C        1.192665363     19.406860621     13.754353410
C        0.397151808     19.643667598     12.506725605
C        0.825553086     19.980711448     14.974831703
H       -0.063343297     20.598652563     15.057072600
C        1.631235865     19.718875906     16.086466694
C        1.312024219     20.319771637     17.421759113
C        2.771754381     18.914331179     15.976155706
H        3.376905116     18.739844145     16.865061088
C        5.007098474     16.795667860     15.977393745
C        4.065579532     16.073656537     16.736226736
H        3.019161150     16.093050686     16.436398762
C        4.432681082     15.284286495     17.830155434
C        3.371367592     14.503407602     18.548601259
C        5.769011793     15.207172472     18.237721855
H        6.066187159     14.592553246     19.082920754
C        6.713207791     15.925676807     17.501782329
C        8.152519818     15.915616231     17.910478824
C        6.342050177     16.694856291     16.391765251
H        7.122440449     17.199119000     15.825773563
C        5.556528002     18.616705177     13.968058241
C        6.294464009     19.506688676     14.772581311
H        6.266027849     19.406214256     15.856077138
C        7.075511694     20.522060484     14.214417069
C        7.867647290     21.455615407     15.072061113
C        7.125327118     20.725836036     12.833864974
H        7.724503899     21.526113331     12.407889954
C        6.377999286     19.875004647     12.026800802
C        6.376133064     20.051030101     10.541052813
C        5.619836059     18.835578664     12.579848888
H        5.059230548     18.188442989     11.906169468
B        4.540478772     17.496816925     14.581688240
F        0.788574990     14.150888190     13.385393284
F        2.019084398     12.294131678     13.383742473
F        1.375864904     13.218965828     11.500120165
F        2.385954566     14.086528158     17.683927795
F        2.749488732     15.230415896     19.545117287
F        3.850728988     13.365068932     19.141516658
F        8.462183735     16.972557317     18.731522143
F        8.513290877     14.790523763     18.589022311
F        7.989740018     20.991802087     16.357735398
F        9.137846116     21.634505461     14.570536659
F        7.077943362     21.138080476     10.122205912
F        6.926166647     18.963515172      9.909184882
F        5.107813897     20.191297150     10.050223387
H       10.129287555      3.969318377      3.953779289

555
Bottom right TS(1+-2+)2 @[1][BArF4] [500 Ry cutoff]
Ir       8.183958751     10.798929662      5.327209291
P        7.150127978     11.055305960      3.301247607
P        8.874937436     11.194857895      7.474409192
O        6.278183311     12.510293082      3.536790193
O        7.936907211     12.573375549      7.891014841
N        7.093327464     12.559296385      5.717402362
C        9.389060855      9.140788629      4.882863249
H        8.971943954      8.454886761      4.135915102
H        9.675911673      8.535914265      5.750693732
H       10.329062985      9.534910312      4.453928941
C        6.308353742     13.113591488      4.753791128
C        5.555194125     14.261225837      4.975690923
H        4.944434460     14.665106773      4.174314463
C        5.620516110     14.843881745      6.241002681
H        5.050765623     15.746984549      6.446048977
C        6.414710841     14.290732206      7.245188279
H        6.480912790     14.724157695      8.235724164
C        7.142252150     13.144197044      6.945379876
C        5.742094640      9.931615594      2.774459376
C        4.655227821     10.079405634      3.860660997
H        5.030542799      9.835930223      4.863212351
H        3.842697853      9.377943636      3.628415546
H        4.235499143     11.092082882      3.885426323
C        6.260576834      8.478254362      2.771088089
H        7.052918010      8.311893916      2.031169667
H        5.425537190      7.808431353      2.518214181
H        6.641223210      8.179584459      3.756475549
C        5.133757212     10.299884451      1.410203896
H        4.825251030     11.351722655      1.361563347
H        4.235060711      9.687282885      1.246977207
H        5.816387336     10.092364086      0.578157775
C        8.285492403     11.598274023      1.913164711
C        9.377377167     12.451600204      2.597412155
H        8.960460526     13.321661873      3.119859947
H       10.073140392     12.831249293      1.833682887
H        9.971994146     11.854974071      3.304077152
C        8.919063322     10.335288587      1.313723640
H        9.369170153      9.687848821      2.074889313
H        9.717023128     10.628557297      0.615425636
H        8.176981160      9.756095914      0.756078529
C        7.603917094     12.433835832      0.820384260
H        6.917149935     11.846458661      0.203794490
H        8.386451884     12.831724040      0.158682008
H        7.057871033     13.285374070      1.237503862
C        8.431474045     10.040757483      8.885421877
C        6.890829902      9.974600323      8.901126591
H        6.441970250     10.932490363      9.181415549
H        6.581700283      9.222481735      9.640056003
H        6.479791033      9.671932744      7.929141652
C        8.940406653     10.505435325     10.263152472
H       10.033369874     10.458980556     10.338455327
H        8.531025118      9.822821369     11.024493409
H        8.606326688     11.520213384     10.510517345
C        8.991306968      8.641975985      8.551918219
H        8.577520348      8.251286881      7.614483916
H        8.696447471      7.952583112      9.357251143
H       10.085268312      8.616942049      8.488584481
C       10.592920505     11.944666698      7.586756467
C       10.770064562     12.910464555      8.768535521
H       10.020615382     13.710784060      8.758924697
H       11.762971676     13.372650451      8.681471035
H       10.729915188     12.405910871      9.738282770
C       11.624858747     10.804382126      7.643097731
H       11.601942828     10.270154617      8.599725112
H       12.632881232     11.230664628      7.536999582
H       11.487536657     10.077047944      6.831262300
C       10.776015087     12.733799686      6.269434815
H       10.736954445     12.075225660      5.388976776
H       11.770008422     13.207003801      6.268275386
H       10.029720653     13.531039365      6.152096545
H        7.031218579      9.915893674      5.834854927
Ir      13.036534942      1.640274081      4.646138066
P       14.060442993      1.637420122      6.607584601
P       12.226408570      2.108503914      2.565192897
O       15.126536014      2.947470643      6.447996563
O       13.086795487      3.579600154      2.266544701
N       14.013867172      3.322634083      4.395224828
C       14.956596448      3.713902017      5.326103778
C       15.739452848      4.843321860      5.148457254
H       16.454913965      5.109555464      5.920327698
C       15.604578494      5.570068332      3.963819013
H       16.209735629      6.458418905      3.802251837
C       14.715211386      5.152778254      2.977890755
H       14.612567919      5.665801380      2.027154154
C       13.937512570      4.025167532      3.214790187
C       14.937423308     -0.016246341      6.401919832
C       13.880896493     -0.753120521      5.495678030
H       14.268381007     -0.939171450      4.489592304
H       12.845483644     -0.242291231      5.413421134
H       13.570282431     -1.717295625      5.929792238
C       15.296705848     -0.862254005      7.631818288
H       16.064409352     -0.377154788      8.247553066
H       15.708234970     -1.823546608      7.290823982
H       14.428317439     -1.084381826      8.262567670
C       16.208894414      0.270210127      5.578535160
H       15.991269444      0.891453337      4.701714115
H       16.626279912     -0.678919954      5.226046494
H       16.972251344      0.772480609      6.186739583
C       13.337866147      1.962440061      8.283406207
C       12.678024701      3.352360455      8.205259653
H       13.424622052      4.145680249      8.123949381
H       12.097789817      3.523852369      9.123340983
H       11.989315107      3.430853381      7.352356099
C       12.234196649      0.906506360      8.464514444
H       11.496416746      0.983593602      7.657370764
H       11.704150949      1.097132478      9.409572404
H       12.607539957     -0.124190617      8.489008717
C       14.395356694      1.938907178      9.400910744
H       14.826549934      0.945569692      9.560122762
H       13.923769619      2.248252961     10.345836842
H       15.213135671      2.643328738      9.197647183
C       12.710242651      1.056597014      1.084969091
C       14.252812422      1.018537796      1.109009996
H       14.689730239      1.998359384      0.893465747
H       14.604726585      0.311800223      0.343578363
H       14.632248971      0.683139866      2.084161300
C       12.210511315      1.545988096     -0.285628938
H       11.122580137      1.451184451     -0.385227689
H       12.666550838      0.917109784     -1.066369266
H       12.495938472      2.584394281     -0.488508271
C       12.176905598     -0.367699320      1.364241430
H       12.529688920     -0.755148079      2.329869898
H       12.558071390     -1.040555858      0.580663160
H       11.082529910     -0.430393635      1.344619113
C       10.482649398      2.798480639      2.477196563
C       10.283259957      3.768717384      1.300999288
H       11.035503462      4.566239292      1.294811340
H        9.297576506      4.237820213      1.416717543
H       10.294029505      3.267473194      0.328995343
C        9.489078438      1.627112252      2.391199268
H        9.539323286      1.107782307      1.427157797
H        8.466999278      2.019698034      2.489714220
H        9.639134283      0.893676652      3.195059526
C       10.264610118      3.569425764      3.799238855
H        9.235836566      3.958648789      3.816778369
H       10.945610276      4.426616335      3.885635752
Ir       1.144705795      7.574223629     14.662330457
P        2.216915511      7.331464469     16.667249201
P        0.430874460      7.172717682     12.517341114
O        3.123316950      5.894804984     16.430550927
O        1.381104655      5.807520381     12.116393065
N        2.262651908      5.830999129     14.269124561
C       -0.082470137      9.216235405     15.106802703
H        0.319134742      9.902084233     15.862184544
H       -0.364784700      9.822829003     14.238463173
H       -1.024642633      8.810916019     15.519764094
C        3.073335790      5.286273225     15.216847140
C        3.832801294      4.145754875     14.981877914
H        4.462880224      3.749060316     15.771820882
C        3.751659024      3.563106972     13.717364399
H        4.326545238      2.666238250     13.501434418
C        2.935957535      4.109928324     12.727519993
H        2.858115692      3.678700403     11.736811567
C        2.200097616      5.246238170     13.043299228
C        3.601343373      8.482342760     17.186879475
C        4.681498642      8.361231483     16.090584338
H        4.292267602      8.601697203     15.092492344
H        5.481654300      9.077472141     16.319008040
H        5.121077085      7.357380230     16.057109823
C        3.051442805      9.924009251     17.198326227
H        2.260766219     10.070467412     17.944263835
H        3.873197678     10.611904262     17.446085892
H        2.656644671     10.215620089     16.216300174
C        4.224452043      8.118791667     18.545367629
H        4.553276590      7.072760148     18.586151737
H        5.111567597      8.747867499     18.708110046
H        3.540869453      8.306746315     19.381344512
C        1.088373489      6.758661492     18.045200805
C        0.025888850      5.883243994     17.341289868
H        0.468944278      5.023081961     16.824815169
H       -0.677145612      5.488845956     18.090851125
H       -0.568963711      6.468645884     16.623813992
C        0.416715042      8.002782280     18.641183162
H       -0.039840457      8.640048152     17.875815804
H       -0.381120419      7.688152795     19.330302150
H        1.138283705      8.599149174     19.207592337
C        1.781483072      5.937752642     19.140358938
H        2.436181968      6.545041894     19.772750365
H        1.004090469      5.504785511     19.785380744
H        2.366030278      5.111028757     18.725610153
C        0.881706920      8.334391517     11.108853587
C        2.421941860      8.407876458     11.095992974
H        2.875725146      7.451466190     10.817902624
H        2.729172751      9.159451999     10.355179562
H        2.831331561      8.714432445     12.067359387
C        0.383027573      7.872963574      9.725940537
H       -0.709492763      7.912759887      9.642885810
H        0.793181446      8.561482856      8.970273913
H        0.725320523      6.861840360      9.475223458
C        0.313641960      9.730502962     11.440024381
H        0.723322639     10.124484935     12.377880885
H        0.605521637     10.421081404     10.634484733
H       -0.780625083      9.748505426     11.501435753
C       -1.279664072      6.403263485     12.360832730
C       -1.421932958      5.437776366     11.168664728
H       -0.663884350      4.645952129     11.194265626
H       -2.412080744      4.962709646     11.230280052
H       -1.365419242      5.944564168     10.200892575
C       -2.319700462      7.535562375     12.286730516
H       -2.281218907      8.074862978     11.333300755
H       -3.325797721      7.100513539     12.369373263
H       -2.205090992      8.260097007     13.104759001
C       -1.482566853      5.606778022     13.670525737
H       -1.473659131      6.262678789     14.553106731
H       -2.467088749      5.115241917     13.645644484
H       -0.725871356      4.821558518     13.802145900
H        2.272580887      8.474111978     14.129464387
Ir      -3.635358629     16.788666726     15.327024827
P       -4.678978819     16.551600278     13.304065543
P       -2.946791980     16.379056603     17.472177973
O       -5.560311271     15.095333769     13.523205556
O       -3.905724307     15.015531721     17.880408014
N       -4.742207871     15.035512064     15.704649605
C       -2.410803558     18.439415308     14.900449908
H       -2.820412201     19.138933229     14.161744422
H       -2.119635429     19.030898240     15.776202261
H       -1.473506630     18.042382464     14.468403303
C       -5.528788573     14.486554835     14.738629307
C       -6.283076746     13.339117392     14.956122514
H       -6.896477756     12.940944621     14.153838341
C       -6.217677213     12.750187030     16.218613153
H       -6.788263107     11.846868550     16.419796203
C       -5.422825029     13.298038509     17.224908629
H       -5.356036788     12.859208240     18.213153005
C       -4.695552010     14.446006138     16.930584200
C       -6.075289452     17.697860039     12.802041013
C       -7.153117841     17.558129584     13.897839579
H       -6.764886183     17.792279564     14.897634254
H       -7.959608527     18.270174314     13.677333220
H       -7.584550126     16.550367316     13.922531716
C       -5.534674937     19.143453813     12.806584258
H       -4.742992420     19.302389135     12.064043614
H       -6.360030926     19.828882543     12.564440147
H       -5.143074260     19.427831989     13.791984863
C       -6.700363848     17.349233504     11.440682216
H       -7.023673706     16.301984062     11.386899474
H       -7.590879768     17.976116923     11.289104164
H       -6.020413577     17.552523338     10.605352706
C       -3.549548594     16.024967380     11.906269697
C       -2.466571540     15.151625551     12.581131069
H       -2.891808112     14.277166650     13.089122890
H       -1.770010200     14.778256701     11.814973411
H       -1.869701145     15.732504227     13.299143236
C       -2.898099176     17.292584105     11.334164025
H       -2.470002371     17.932318096     12.114450219
H       -2.073822953     16.999520046     10.667624963
H       -3.610152887     17.883779175     10.750072017
C       -4.232974608     15.211256647     10.797819549
H       -4.922460563     15.810202854     10.195153992
H       -3.451757001     14.825169571     10.127008543
H       -4.778387061     14.351443977     11.200005102
C       -3.381417963     17.524275295     18.892468658
C       -4.921556353     17.602937112     18.903707625
H       -5.379160645     16.647003430     19.175994728
H       -5.226062146     18.352589811     19.645798295
H       -5.327005394     17.915099974     17.932395353
C       -2.880534317     17.039987391     20.266808612
H       -1.787518193     17.077889636     20.346276988
H       -3.288317952     17.716211199     21.034689945
H       -3.221589350     16.024683584     20.501478191
C       -2.807925618     18.922066957     18.578623134
H       -3.215923127     19.328970416     17.645479569
H       -3.098181540     19.603219825     19.392651934
H       -1.713533829     18.936925282     18.518119825
C       -1.237530118     15.610951724     17.583101603
C       -1.075775510     14.631224855     18.755405007
H       -1.838231505     13.843445751     18.739951280
H       -0.091613828     14.152547703     18.660613013
H       -1.105307664     15.127559837     19.729720862
C       -0.193855716     16.740209009     17.656560272
H       -0.214691318     17.263729265     18.619338444
H        0.809361051     16.303405503     17.549679085
H       -0.320034208     17.478219791     16.852639041
C       -1.056957559     14.832963792     16.258885997
H       -1.085009236     15.500881138     15.385074644
H       -0.069130296     14.347028421     16.256823757
H       -1.811129888     14.044845151     16.130916945
H       -4.775926374     17.682707327     15.842172559
F        1.754373208     14.598813374      0.621962917
F        2.342589938     12.500052092      0.417194891
F        3.038553261     13.654260288      2.146816755
F       -3.546573396      7.405410614      1.523254272
F       -4.743761867      9.190019088      2.011207000
F       -5.367647139      7.185027920      2.705810464
F       -4.594521994      6.751707592      7.489818484
F       -3.243334961      8.191785359      8.458859846
F       -2.477822892      6.255089392      7.765898334
F        4.358677115     11.572565072      6.858572650
F        2.562789018      4.956278508      5.133609807
C       -0.278505198     11.380677789      3.588196639
C       -1.469500525     12.118989843      3.502097831
H       -2.349527915     11.781847816      4.044895994
C       -1.555582534     13.286027244      2.741620959
C       -2.810496839     14.097039433      2.761763378
C       -0.458494152     13.751598598      2.008422321
H       -0.526204233     14.650895728      1.402590283
C        0.730153901     13.027467275      2.087742585
C        1.947707403     13.451896089      1.329018491
C        0.821043535     11.876978971      2.875726023
H        1.777300317     11.357983713      2.930793245
C       -1.515758670      9.279042488      4.769684148
C       -2.345085087      9.019216013      3.666016018
H       -2.100940322      9.453255335      2.696663426
C       -3.477375099      8.206538473      3.768444665
C       -4.281914881      7.990623652      2.521280031
C       -3.836001156      7.622419402      4.987176463
H       -4.723305305      7.001970007      5.070066512
C       -3.023875034      7.877198778      6.097027650
C       -3.342523912      7.276196090      7.433556350
C       -1.883785989      8.681736459      5.985688007
H       -1.274095631      8.850642638      6.872698510
C        0.352530844     10.799790181      5.980901986
C       -0.583451941     11.522101858      6.745411750
H       -1.630020454     11.509514451      6.446170420
C       -0.209844318     12.303050339      7.842945995
C       -1.262074519     13.089865279      8.566107620
C        1.125561069     12.365926226      8.250442382
H        1.427125971     12.973456118      9.099105059
C        2.064936686     11.646777254      7.507884664
C        3.501952707     11.672069244      7.920218570
C        1.689929968     10.890749176      6.391913478
H        2.468168095     10.391413302      5.818553370
C        0.889433541      8.999209654      3.964149992
C        1.633833785      8.122305653      4.773925841
H        1.595016307      8.218339622      5.857703982
C        2.428086870      7.119558324      4.219538752
C        3.197594142      6.173929763      5.083518378
C        2.485607185      6.915454311      2.837229826
H        3.094832649      6.120130806      2.416394445
C        1.725533309      7.750385895      2.021889369
C        1.710641404      7.552920255      0.533756957
C        0.951177155      8.777715471      2.575781099
H        0.376063376      9.413115772      1.903287745
B       -0.126685858     10.106802579      4.586659362
F       -3.846684515     13.450135831      3.395312869
F       -2.610989064     15.304450403      3.404558662
F       -3.258627693     14.442852038      1.516223085
F       -2.246491283     13.509927657      7.698997346
F       -1.882457741     12.365190374      9.561607340
F       -0.780061252     14.229004291      9.155967553
F        3.830516910     10.624129736      8.746276252
F        3.816081525     12.807387481      8.603627032
F        3.354389517      6.611297389      6.373883542
F        4.449109316      5.958869135      4.578059146
F        2.436655523      6.465546273      0.137673364
F        2.244216750      8.627522688     -0.139573270
F        0.423723303      7.401627280      0.068650068
F        2.880793633      5.405839057      9.359810546
F        2.359104130      3.300051217      9.563844615
F        1.600376145      4.451979484      7.842426656
F        8.172760705     -1.734336774      8.465193083
F        9.454217071     -0.062770702      7.972557498
F        9.993358840     -2.085035436      7.279944259
F        9.282816013     -2.448176531      2.495026206
F        7.945011071     -1.007857186      1.523566035
F        7.128956749     -2.935738901      2.220556497
F        0.360061742      2.445604757      3.058947255
F        2.094735066     -4.310806549      4.783451660
C        4.936900412      2.183029265      6.375419759
C        6.134426347      2.915753220      6.462754479
H        7.015950951      2.571283538      5.925936461
C        6.229047166      4.087618410      7.216073172
C        7.503248976      4.884502526      7.209794844
C        5.128047804      4.562972605      7.943530463
H        5.200431019      5.463524882      8.547584992
C        3.930601427      3.848909617      7.865278406
C        2.712678534      4.261180429      8.642772753
C        3.837357037      2.693381088      7.080128572
H        2.878008735      2.179906642      7.022859378
C        6.179844519      0.074464612      5.201731791
C        7.008274892     -0.183845826      6.307352136
H        6.755619813      0.242332393      7.278247366
C        8.147230623     -0.989431726      6.206899302
C        8.937612144     -1.223393891      7.459651777
C        8.515968492     -1.564209109      4.987301603
H        9.402954992     -2.185152317      4.904271325
C        7.702443427     -1.316998447      3.877567584
C        8.022221002     -1.922852143      2.544790631
C        6.555809600     -0.521310679      3.986586726
H        5.946259821     -0.358027531      3.098139766
C        4.323849800      1.602957829      3.977287485
C        5.274388265      2.323736510      3.227364430
H        6.318707449      2.300238418      3.533605446
C        4.917370351      3.117686467      2.135388109
C        5.972775124      3.897240104      1.419355313
C        3.589170134      3.206187602      1.714819732
H        3.302709751      3.824739803      0.869263684
C        2.640220870      2.490238420      2.438298461
C        1.216107148      2.492668242      1.997978295
C        2.993922375      1.711605712      3.548968954
H        2.204258205      1.206621395      4.101804496
C        3.765571908     -0.221757429      5.990548010
C        3.038639494     -1.121795804      5.187264880
H        3.068294899     -1.020809400      4.103544160
C        2.269951131     -2.150377146      5.744297112
C        1.491094903     -3.084032460      4.868968104
C        2.223195369     -2.353572691      7.125436494
H        1.638166590     -3.163899640      7.552210553
C        2.952221920     -1.485837212      7.934923406
C        2.955907310     -1.654778418      9.424952050
C        3.696987974     -0.437217912      7.380053322
H        4.247101412      0.219323517      8.053464786
B        4.783477847      0.900912155      5.376373833
F        8.545903528      4.246117301      6.584587165
F        7.315396224      6.102798990      6.585811955
F        7.957861216      5.177780317      8.469193152
F        6.952214191      4.312360325      2.285790587
F        6.587332271      3.167054034      0.422341836
F        5.485442762      5.032927119      0.827700719
F        0.941086355      1.368775059      1.243519992
F        0.872415251      3.586396055      1.248140240
F        1.347682901     -2.589292793      3.601565523
F        0.215590175     -3.307144272      5.340322039
F        2.256046867     -2.741956507      9.846989868
F        2.408069480     -0.567482745     10.057791596
F        4.225263751     -1.794290409      9.917602857
F        7.580939796      3.800512092     19.347077380
F        6.992608206      5.897044741     19.553623322
F        6.296161334      4.743220818     17.822399297
F       12.881276356     10.994137235     18.446482936
F       14.151508640      9.271447399     17.958663411
F       14.698924062     11.285498632     17.262881984
F       13.932191104     11.645853062     12.478366726
F       12.578219023     10.205660108     11.510678926
F       11.815283009     12.144559657     12.204083801
F        4.976592065      6.824924953     13.111227713
F        6.772460020     13.442148862     14.835561317
C        9.617227876      7.018628814     16.380365999
C       10.806600035      6.277561096     16.464757727
H       11.687231060      6.613012671     15.921848394
C       10.889689324      5.107905770     17.221349204
C       12.144145444      4.293724256     17.201303048
C        9.790775272      4.643585868     17.952125674
H        9.856233728      3.741164539     18.553038763
C        8.604032355      5.371712633     17.877970588
C        7.387493474      4.948595202     18.640650754
C        8.515859985      6.523949263     17.091772038
H        7.560977035      7.045620297     17.037618645
C       10.867903931      9.119743457     15.207191496
C       11.701731796      9.385403621     16.308321177
H       11.460145480      8.954295598     17.279780244
C       12.832036688     10.203467665     16.201250243
C       13.637740685     10.443152876     17.446529430
C       13.183759095     10.782597952     14.978263805
H       14.070123172     11.403354180     14.889133836
C       12.368263814     10.521511992     13.872171153
C       12.678761776     11.120732197     12.534443507
C       11.231332784      9.714638388     13.988863461
H       10.619405712      9.541939027     13.104053305
C        8.990069763      7.605555228     13.985742231
C        9.923203955      6.879387734     13.221061361
H       10.970300136      6.889277822     13.518698438
C        9.547043090      6.095768285     12.126234140
C       10.598186585      5.305051443     11.403858049
C        8.211132323      6.032836569     11.721154558
H        7.908733765      5.422447092     10.874745236
C        7.272964697      6.754959689     12.462645926
C        5.835011977      6.726491598     12.050846704
C        7.651368283      7.515249811     13.575532254
H        6.874075106      8.017422254     14.147806690
C        8.457593149      9.404972114     16.004657892
C        7.716550919     10.284608215     15.194463635
H        7.759202369     10.190814257     14.110468216
C        6.915251236     11.282039596     15.748793797
C        6.140303088     12.224686003     14.885702175
C        6.852097755     11.481966300     17.131396468
H        6.239150909     12.274622827     17.551677443
C        7.610118799     10.645833082     17.947422988
C        7.623421860     10.842808905     19.435301680
C        8.387413279      9.620377150     17.393712121
H        8.959814421      8.982348109     18.066032356
B        9.473109526      8.294761063     15.383904001
F       13.181667812      4.946552254     16.573866373
F       11.945897434      3.090587417     16.563763655
F       12.592618946      3.954347291     18.452306585
F       11.581200004      4.887216448     12.270659866
F       11.217338114      6.032141117     10.407871649
F       10.114571566      4.168193681     10.814168232
F        5.503994073      7.773650394     11.223552351
F        5.520172304      5.591568936     11.366734020
F        5.980712846     11.785842300     13.595905738
F        4.887277065     12.437514993     15.391833730
F        6.898074382     11.931440758     19.831843724
F        7.090645696      9.769626256     20.109294224
F        8.911075022     10.995500148     19.901015546
F        6.454199420     12.991123074     10.609819025
F        6.975881304     15.097282180     10.405504098
F        7.734355700     13.945154336     12.127511863
F        1.156947672     20.192438795     11.507916346
F       -0.113796657     18.469684214     11.995319914
F       -0.662564215     20.485149027     12.690868546
F        0.052005079     20.845142750     17.474462919
F        1.389709034     19.404852134     18.444886352
F        2.205899813     21.333044340     17.749047426
F        8.993804338     16.024881253     16.839222200
F        7.272856495     22.698511757     15.119534963
C        4.392577656     16.216032363     13.585246129
C        3.196888503     15.481963781     13.499060576
H        2.315267059     15.828554266     14.033907334
C        3.105484745     14.307689078     12.750041771
C        1.833491477     13.510557763     12.758996431
C        4.207671441     13.830825478     12.025348662
H        4.137878180     12.927511207     11.425153519
C        5.403270151     14.548264417     12.101520206
C        6.622449933     14.135261360     11.327020343
C        5.493462124     15.707363649     12.881250178
H        6.450379865     16.225902136     12.934268084
C        3.148048546     18.323805161     14.760410121
C        2.324832496     18.591987811     13.653348540
H        2.575976667     18.166551007     12.681679189
C        1.192971761     19.406011869     13.754715716
C        0.397285888     19.643566596     12.505998930
C        0.826821957     19.980432565     14.975445396
H       -0.061829565     20.598667058     15.057912987
C        1.632822156     19.719757499     16.087393169
C        1.312949427     20.321117210     17.422622218
C        2.773623982     18.915425981     15.977674632
H        3.379971552     18.743475275     16.866566070
C        5.007615259     16.797980772     15.980650773
C        4.066231566     16.075694931     16.739489443
H        3.019728715     16.096420079     16.440257892
C        4.433335809     15.283676450     17.831168112
C        3.371441341     14.502783697     18.548939705
C        5.770144116     15.203500053     18.236794567
H        6.068302958     14.584012280     19.078072824
C        6.713790701     15.924871553     17.502899723
C        8.153144659     15.914024301     17.910230814
C        6.342355869     16.697606079     16.395527994
H        7.122664404     17.203286186     15.830724210
C        5.557767638     18.615616935     13.969072258
C        6.293425622     19.507448745     14.773494201
H        6.262642988     19.409487214     15.857336324
C        7.075197380     20.521992585     14.214816440
C        7.867334244     21.455812906     15.072002453
C        7.125991542     20.724682949     12.834147945
H        7.724827973     21.525253771     12.408093994
C        6.379585488     19.873121319     12.026957577
C        6.376657540     20.050954345     10.540866959
C        5.622840956     18.832712899     12.580456217
H        5.063218450     18.184497681     11.906952902
B        4.541226190     17.496771375     14.583769938
F        0.788618600     14.150880663     13.385355036
F        2.019076779     12.294076454     13.383701810
F        1.375968038     13.218990253     11.500146586
F        2.386214465     14.086492526     17.683913076
F        2.749692168     15.230329674     19.545084498
F        3.850799107     13.364816940     19.141662649
F        8.462444343     16.972216148     18.731452776
F        8.513597768     14.789891732     18.589170990
F        7.989705224     20.991233663     16.357665907
F        9.137651335     21.634498271     14.570739716
F        7.077802778     21.137807870     10.122527048
F        6.926188850     18.963319588      9.908992103
F        5.107822019     20.191237182     10.050569222
H       10.413566125      2.926751033      4.678370927

555
Bottom right 2+ @[1][BArF4] [500 Ry cutoff]
Ir       8.183396813     10.793841998      5.340153060
P        7.150722168     11.046224990      3.313209477
P        8.874667276     11.195333338      7.486125507
O        6.279454671     12.504627899      3.538694696
O        7.935812058     12.574355208      7.895172100
N        7.092499382     12.555543610      5.721449292
C        9.388182326      9.131191486      4.907866024
H        8.973561142      8.443379466      4.161272775
H        9.668342290      8.529029385      5.779911693
H       10.332009054      9.520709610      4.483368652
C        6.306831163     13.107639645      4.756693136
C        5.550425118     14.253014531      4.977661382
H        4.937248571     14.653406353      4.176313811
C        5.614502761     14.837570524      6.242196446
H        5.041600264     15.738807997      6.446455913
C        6.410924897     14.288069591      7.246594692
H        6.476925281     14.723602516      8.236261037
C        7.140500443     13.142443427      6.948536992
C        5.747017208      9.913202799      2.794224817
C        4.658629568     10.066166669      3.878117207
H        5.033906631      9.830914353      4.882638961
H        3.848194465      9.360786763      3.650484151
H        4.236102409     11.077822408      3.895495782
C        6.270965319      8.461460004      2.806238916
H        7.066074283      8.290339736      2.070428021
H        5.438992122      7.786161816      2.558032030
H        6.649852941      8.174127450      3.795650918
C        5.138926541     10.264841232      1.425626321
H        4.823421368     11.314134137      1.366925883
H        4.244690221      9.644698738      1.266463356
H        5.824587902     10.054499672      0.596720341
C        8.287658355     11.579860832      1.923855223
C        9.379517381     12.436405265      2.603926880
H        8.963501427     13.311220237      3.119094389
H       10.078329389     12.808528522      1.839288121
H        9.971228455     11.844004025      3.316622490
C        8.920802155     10.310759915      1.337465817
H        9.369338878      9.671270596      2.106222659
H        9.719999702     10.595752721      0.637302225
H        8.178943729      9.725811273      0.785901037
C        7.608393489     12.407820234      0.823584827
H        6.915148100     11.818491190      0.216019934
H        8.391491555     12.792641169      0.154656348
H        7.069770014     13.267707666      1.233720407
C        8.433020711     10.048278609      8.904190619
C        6.892691654      9.977842012      8.919823162
H        6.440761892     10.936774130      9.191317474
H        6.585290242      9.231573808      9.665280924
H        6.483093779      9.665356641      7.950351379
C        8.940480430     10.523157057     10.279161445
H       10.033397866     10.478470864     10.355483419
H        8.531210443      9.845401001     11.044926523
H        8.605391298     11.539196019     10.519492558
C        8.996580495      8.648227735      8.581843578
H        8.584056729      8.248963541      7.647469115
H        8.703156181      7.964827785      9.392866197
H       10.090645677      8.625454928      8.519318224
C       10.592155505     11.945474028      7.594454970
C       10.767389315     12.919273929      8.769541713
H       10.015123253     13.716824360      8.756569872
H       11.757939397     13.385034889      8.676371676
H       10.731572804     12.420416034      9.742348906
C       11.625346079     10.806825128      7.660587955
H       11.602247468     10.280126063      8.621437305
H       12.632747951     11.234018054      7.552383380
H       11.489875085     10.073108065      6.854274430
C       10.775491032     12.725697080      6.271974724
H       10.738994819     12.060340312      5.396468568
H       11.767799141     13.202451399      6.268424701
H       10.027751909     13.520574610      6.148062693
H        7.030538202      9.912228629      5.849887773
Ir      12.724951813      1.630935798      4.681809516
P       13.756267298      1.792765267      6.672101207
P       12.229318727      1.926232167      2.474731157
O       14.758960838      3.166589367      6.455126211
O       13.174755332      3.308664957      2.083992026
N       13.943195112      3.308227614      4.282100306
C       14.758831498      3.800922127      5.252069869
C       15.571210464      4.910879316      5.041435839
H       16.207306271      5.273458734      5.843365247
C       15.533518388      5.508737553      3.780635669
H       16.144944986      6.387939165      3.586780026
C       14.730891628      4.993909819      2.760641583
H       14.701752044      5.431649664      1.769376747
C       13.954870333      3.874825388      3.046122060
C       14.867815871      0.358117762      6.224137246
C       14.427612415      0.400212185      4.728017421
H       15.197421510      0.860786718      4.098561803
H       11.807437545      0.348349378      4.983335318
H       14.171197191     -0.593109795      4.342951483
C       14.405908450     -0.952232481      6.885952719
H       14.614569224     -0.970160357      7.963303023
H       14.953895265     -1.788611728      6.427672475
H       13.333217754     -1.130042666      6.729876616
C       16.366508439      0.602601201      6.436289979
H       16.692318290      1.553475638      5.996832088
H       16.937103399     -0.206073107      5.960605220
H       16.630877129      0.610300121      7.502123880
C       13.293202513      2.030365652      8.452403754
C       12.725275282      3.451686488      8.602311798
H       13.495832988      4.212358788      8.465070997
H       12.315099540      3.554236211      9.616120973
H       11.906353528      3.651949573      7.897484827
C       12.164867982      1.022599985      8.723614959
H       11.335361420      1.177307711      8.026165555
H       11.778209942      1.188544148      9.739535394
H       12.483902260     -0.022131557      8.640404508
C       14.509376331      1.838465649      9.375636932
H       14.914370474      0.820271675      9.333081441
H       14.205413366      2.028403937     10.415778342
H       15.316927478      2.542416385      9.134355523
C       12.604340736      0.823486623      1.022617067
C       14.141939128      0.689705092      0.994920195
H       14.633736497      1.643560822      0.776246810
H       14.413263675     -0.022778525      0.204563187
H       14.537483887      0.301072750      1.941651637
C       12.094640180      1.380804074     -0.318975580
H       10.999439523      1.408275250     -0.364501165
H       12.441331455      0.712703323     -1.123223692
H       12.485317785      2.384615304     -0.526365828
C       11.974958623     -0.555163955      1.317437637
H       12.302489026     -0.956618292      2.285428220
H       12.297879831     -1.257991153      0.535013800
H       10.879489457     -0.533535259      1.304959384
C       10.532121775      2.713065283      2.516501138
C       10.289702935      3.778439591      1.440661119
H       11.089189463      4.528229377      1.416533285
H        9.346007216      4.294811257      1.663879816
H       10.194142150      3.337931570      0.442082204
C        9.461622287      1.611835826      2.462097979
H        9.392862950      1.155829046      1.467789858
H        8.480754542      2.057282523      2.681303049
H        9.642229866      0.821165765      3.202405754
C       10.525436395      3.374201056      3.920442521
H        9.511387854      3.723369677      4.172873412
H       11.200816426      4.235797250      3.983276385
Ir       1.141397989      7.574354148     14.679763179
P        2.214804402      7.329203388     16.684594490
P        0.428959925      7.176936329     12.534846403
O        3.124405170      5.896172989     16.437166174
O        1.377296931      5.811889566     12.126629575
N        2.260643116      5.833460231     14.278286698
C       -0.087179898      9.213554457     15.129933431
H        0.311569425      9.894587344     15.891067685
H       -0.365922830      9.825588825     14.264196482
H       -1.030859075      8.806028069     15.537159848
C        3.072933581      5.288650214     15.223902918
C        3.832516362      4.148437585     14.987870893
H        4.463701045      3.752144084     15.777158620
C        3.749550961      3.565975541     13.723635168
H        4.324210530      2.669062214     13.506904465
C        2.932338504      4.113052061     12.734976203
H        2.852940605      3.682221522     11.744286824
C        2.196949958      5.249448695     13.052200416
C        3.594927569      8.488848924     17.200571757
C        4.677547927      8.368314695     16.106898255
H        4.288893934      8.601881940     15.106945254
H        5.473414604      9.089971162     16.333308948
H        5.122285906      7.366561626     16.079169730
C        3.038084687      9.928297010     17.205250038
H        2.244167900     10.074069720     17.947985706
H        3.856036918     10.620446804     17.454054411
H        2.645527413     10.215373791     16.221086851
C        4.218709971      8.137963148     18.562031457
H        4.556004902      7.095023537     18.610074495
H        5.100458253      8.775170029     18.722187655
H        3.532776712      8.326060059     19.396017493
C        1.100758577      6.749135048     18.073544527
C        0.036956478      5.867034156     17.380747414
H        0.479818796      5.009798523     16.859674673
H       -0.656068131      5.468941476     18.137526648
H       -0.567839896      6.449095648     16.669270689
C        0.425219834      7.990301675     18.671925326
H       -0.047390473      8.618510852     17.908615772
H       -0.360927656      7.672416963     19.373029186
H        1.147591143      8.597665733     19.225196102
C        1.810152477      5.934285704     19.165061683
H        2.457349728      6.550375200     19.796818832
H        1.042653382      5.486194291     19.811794382
H        2.406782630      5.118825501     18.744534254
C        0.875156789      8.337453619     11.125457064
C        2.415474478      8.413910806     11.111772041
H        2.871019032      7.457745241     10.835522069
H        2.720964705      9.164596658     10.369241697
H        2.824444977      8.723403633     12.082458584
C        0.375946810      7.869481844      9.745046823
H       -0.716848967      7.905905931      9.663756586
H        0.783205919      8.555865633      8.985933524
H        0.720735631      6.858116091      9.498489303
C        0.304229266      9.732751501     11.454497463
H        0.712071374     10.128322212     12.392556158
H        0.595801890     10.423313900     10.648831029
H       -0.790087952      9.748738952     11.514514278
C       -1.281902172      6.406888779     12.391411188
C       -1.428622749      5.433986603     11.206351727
H       -0.669395883      4.643357446     11.231977995
H       -2.417435793      4.957831606     11.276017952
H       -1.377327505      5.936013946     10.235671021
C       -2.323329623      7.537613479     12.315560390
H       -2.289867253      8.071418061     11.358872938
H       -3.328563020      7.101995977     12.405731814
H       -2.205765502      8.267024464     13.128818968
C       -1.477533132      5.619272504     13.707734838
H       -1.464352149      6.281798856     14.585611316
H       -2.462249830      5.127642224     13.692400839
H       -0.720211469      4.834966271     13.841292733
H        2.268979104      8.478214533     14.153054263
Ir      -3.633274199     16.785433753     15.317651946
P       -4.671607485     16.540955471     13.293415796
P       -2.951523177     16.386079746     17.466951865
O       -5.562580233     15.093232007     13.522719987
O       -3.905521634     15.018888583     17.878925154
N       -4.743670377     15.036727285     15.703372670
C       -2.406027276     18.431455905     14.880503810
H       -2.810984330     19.121886254     14.130872008
H       -2.120639547     19.033284579     15.751135387
H       -1.465938148     18.029625485     14.459146749
C       -5.532078821     14.487520231     14.739020651
C       -6.288994763     13.342274866     14.959396547
H       -6.903757572     12.944155680     14.158138796
C       -6.224128354     12.755973676     16.223025130
H       -6.796857810     11.854565334     16.426571877
C       -5.427456156     13.304112498     17.227777379
H       -5.361397127     12.867680091     18.217116740
C       -4.697728073     14.449832485     16.930641531
C       -6.059949689     17.692730453     12.780709411
C       -7.152336918     17.555089270     13.862290510
H       -6.773902215     17.776511667     14.868783769
H       -7.948838920     18.277413794     13.638209014
H       -7.593931094     16.551464390     13.872581265
C       -5.510052425     19.134828448     12.798968802
H       -4.686634694     19.283454432     12.089480570
H       -6.319307012     19.825508766     12.519918153
H       -5.154946694     19.420777634     13.797523085
C       -6.670170623     17.352191365     11.410529809
H       -7.002971062     16.308208623     11.351758426
H       -7.552736753     17.987565216     11.248083323
H       -5.978111349     17.549102624     10.584010818
C       -3.542227481     15.988687726     11.904661231
C       -2.479105869     15.102829026     12.594385850
H       -2.921865493     14.241005006     13.108387948
H       -1.784946686     14.710527441     11.835624315
H       -1.876321850     15.680445406     13.310231137
C       -2.864202395     17.237624544     11.324305580
H       -2.414156904     17.867166071     12.099891333
H       -2.055071740     16.922938812     10.648331343
H       -3.566179601     17.843856209     10.745234421
C       -4.234825425     15.179650496     10.798950116
H       -4.898671822     15.790374805     10.179615765
H       -3.456416598     14.764675300     10.142655596
H       -4.809041353     14.340697305     11.204237984
C       -3.396641907     17.541705639     18.875560193
C       -4.937034801     17.614565166     18.879326655
H       -5.391727884     16.660046052     19.161540065
H       -5.247993184     18.371830369     19.610956970
H       -5.339772425     17.913146883     17.902621147
C       -2.900226938     17.073303481     20.256836338
H       -1.807510486     17.113714602     20.340011756
H       -3.311922785     17.756951537     21.016013066
H       -3.240858129     16.059961553     20.500714898
C       -2.827296039     18.938413895     18.549484008
H       -3.232495459     19.333590896     17.610155688
H       -3.123879632     19.627218090     19.354668551
H       -1.732734033     18.956967699     18.493527766
C       -1.240353801     15.624882444     17.590528243
C       -1.080425374     14.653203447     18.770022169
H       -1.837715833     13.860456192     18.753112763
H       -0.092248443     14.180612228     18.686094224
H       -1.121286060     15.154984531     19.741209267
C       -0.201284963     16.758479966     17.660786279
H       -0.228558419     17.288493752     18.619789931
H        0.804196070     16.325047679     17.561188519
H       -0.327017298     17.490343003     16.851144722
C       -1.052160158     14.840305203     16.271250552
H       -1.077028122     15.504187503     15.394251666
H       -0.063784086     14.355604923     16.276230868
H       -1.804884854     14.050792545     16.143342653
H       -4.773423777     17.685550490     15.823168315
F        1.754299767     14.598510064      0.622155773
F        2.342646434     12.499956396      0.417258376
F        3.038563484     13.654181493      2.146881498
F       -3.546222058      7.404578656      1.523357026
F       -4.743189278      9.189110020      2.011617535
F       -5.367856260      7.184468050      2.705814051
F       -4.595076235      6.751549285      7.490041104
F       -3.243445157      8.191661655      8.459079243
F       -2.477956560      6.255209416      7.765351331
F        4.358488452     11.572406840      6.858779709
F        2.562197675      4.954848286      5.134153647
C       -0.279318162     11.378815662      3.588015611
C       -1.469846676     12.118383002      3.502912358
H       -2.349923941     11.781887260      4.046105100
C       -1.555269928     13.286941286      2.744502307
C       -2.809798218     14.100646729      2.765894712
C       -0.457707262     13.751510854      2.011560407
H       -0.524469487     14.652173817      1.407808618
C        0.730317544     13.026064287      2.088766166
C        1.947580097     13.451530209      1.330001644
C        0.820628405     11.874532404      2.875573997
H        1.776508932     11.354687118      2.930087557
C       -1.515683385      9.276723224      4.770344101
C       -2.342539687      9.014034448      3.665750712
H       -2.096426091      9.446161307      2.696055231
C       -3.475773806      8.202886414      3.768096632
C       -4.280116598      7.990152042      2.520639624
C       -3.836286401      7.621501107      4.987625787
H       -4.726748107      7.006076875      5.072340778
C       -3.024625336      7.876967719      6.097763579
C       -3.342482282      7.276846138      7.434259197
C       -1.884905972      8.681659838      5.986901712
H       -1.276971951      8.853281255      6.874648073
C        0.352000703     10.796821227      5.981968367
C       -0.583701324     11.521062861      6.745315307
H       -1.630073282     11.510180150      6.445226702
C       -0.210339056     12.302767182      7.842405100
C       -1.262754356     13.091513661      8.564549103
C        1.125108662     12.365418282      8.249548047
H        1.426977929     12.975047290      9.096562402
C        2.064394009     11.644742366      7.508325025
C        3.501386598     11.671421822      7.920333507
C        1.689177345     10.886216949      6.393965420
H        2.467138154     10.384514819      5.822236054
C        0.883903542      8.993678605      3.964455392
C        1.623066411      8.112925313      4.774534351
H        1.581730009      8.207273995      5.858452253
C        2.421958031      7.114152019      4.220036645
C        3.195309169      6.172127054      5.084191036
C        2.484068488      6.912916848      2.837473889
H        3.096489223      6.119815207      2.417121505
C        1.725210610      7.748854343      2.021940098
C        1.711335156      7.552984973      0.534040380
C        0.949935549      8.775472194      2.575870358
H        0.378273492      9.413569278      1.903061174
B       -0.127836770     10.105042981      4.587109538
F       -3.846653014     13.450215438      3.395534721
F       -2.610832555     15.305785584      3.405258735
F       -3.258195097     14.442681143      1.516692707
F       -2.246501842     13.509775521      7.699097162
F       -1.882386691     12.365078564      9.561589795
F       -0.780125688     14.228990019      9.155903703
F        3.830590987     10.623466478      8.746652613
F        3.815641353     12.806693431      8.603602818
F        3.354113994      6.611150250      6.373741481
F        4.448078408      5.959018801      4.578063132
F        2.436804078      6.465306155      0.137691407
F        2.244210864      8.627324191     -0.139454729
F        0.423742579      7.401490194      0.068662561
F        2.880627338      5.406108471      9.360018799
F        2.358712003      3.300042193      9.564408266
F        1.600127308      4.452089335      7.842276316
F        8.172805123     -1.734448062      8.465357458
F        9.454204259     -0.063025883      7.972628205
F        9.993349663     -2.085255294      7.280340181
F        9.282141747     -2.448635934      2.495226484
F        7.944754499     -1.008178652      1.524091127
F        7.128439303     -2.936386064      2.220524485
F        0.358971470      2.444223857      3.061014810
F        2.094386723     -4.309026183      4.784008601
C        4.937022631      2.178749766      6.381838735
C        6.134469866      2.911462714      6.469769049
H        7.016751891      2.562370879      5.937550124
C        6.228136472      4.086300227      7.218876248
C        7.500375536      4.885250713      7.212093188
C        5.126207333      4.563321230      7.943935563
H        5.196953723      5.465728055      8.545445620
C        3.929727002      3.847605444      7.867283762
C        2.711134854      4.261111958      8.643053543
C        3.837025364      2.689632767      7.085804267
H        2.878654926      2.173762813      7.031612244
C        6.178052534      0.069817482      5.205350904
C        7.007235825     -0.188715007      6.310451486
H        6.754014302      0.234599611      7.282494572
C        8.148439848     -0.990404942      6.207870252
C        8.940759139     -1.224196494      7.459338062
C        8.519702797     -1.561683856      4.987736519
H        9.414156606     -2.171768144      4.903905986
C        7.702010202     -1.319588145      3.879964701
C        8.021846130     -1.924780215      2.547035689
C        6.552661227     -0.527447406      3.990545995
H        5.940205398     -0.367865306      3.103518495
C        4.322622208      1.602583547      3.982840019
C        5.272964351      2.323077864      3.232177957
H        6.316550363      2.298309482      3.540215354
C        4.917539374      3.115878962      2.138391648
C        5.972101244      3.895957212      1.420256443
C        3.589319587      3.202787870      1.717482089
H        3.302967424      3.819464422      0.870606453
C        2.639861864      2.488256835      2.442044486
C        1.216616864      2.491358344      1.999348073
C        2.992391266      1.711039284      3.554422141
H        2.202992084      1.205983158      4.108175982
C        3.762884392     -0.223237499      5.993700949
C        3.032472046     -1.120434728      5.190251209
H        3.063918203     -1.021297665      4.106529858
C        2.259327463     -2.145971330      5.746806366
C        1.484767718     -3.081253969      4.869702616
C        2.209540217     -2.347810012      7.128469082
H        1.614907957     -3.151024860      7.555576768
C        2.947644488     -1.486601805      7.936516107
C        2.954024512     -1.655147754      9.425839221
C        3.697382232     -0.441605857      7.382351208
H        4.253183305      0.209542273      8.056326295
B        4.782658828      0.897393318      5.381252026
F        8.546114936      4.245806617      6.584692483
F        7.315334739      6.102243209      6.586058373
F        7.958006787      5.177759590      8.469274761
F        6.952414995      4.312131014      2.286390358
F        6.587316604      3.166874509      0.422826637
F        5.485401770      5.032104976      0.828256564
F        0.940264245      1.368696989      1.243873055
F        0.872928976      3.585282326      1.248819890
F        1.347249304     -2.589035626      3.601355546
F        0.214206518     -3.307427871      5.340326148
F        2.255572910     -2.742580119      9.847887921
F        2.407870845     -0.567292530     10.058479396
F        4.224684379     -1.794379889      9.917486952
F        7.580234542      3.798267046     19.347634231
F        6.992373697      5.896851246     19.552616154
F        6.295987112      4.742772769     17.822445962
F       12.881209390     10.994317488     18.446848054
F       14.151469861      9.271529623     17.958713603
F       14.698894583     11.285670246     17.263059153
F       13.931699362     11.645600176     12.478648217
F       12.578142199     10.205624080     11.510920321
F       11.815092754     12.144443900     12.204176862
F        4.976215374      6.825003794     13.111719129
F        6.772362380     13.442284306     14.835543969
C        9.617092963      7.020433217     16.384608111
C       10.806819097      6.279830554     16.469356170
H       11.687838909      6.617068034     15.928231667
C       10.890000461      5.108695369     17.223598883
C       12.144249682      4.294112532     17.201990809
C        9.790942504      4.642790996     17.953100419
H        9.856278548      3.739680992     18.552945910
C        8.604054307      5.370506102     17.878842632
C        7.387365882      4.945525047     18.638950346
C        8.515640421      6.524370917     17.094893372
H        7.560726618      7.046145971     17.041660023
C       10.866382223      9.121670533     15.209407342
C       11.700020848      9.388186861     16.310419849
H       11.458059972      8.958769538     17.282545766
C       12.830986409     10.205088100     16.202308922
C       13.637543962     10.443962285     17.447085400
C       13.182524530     10.783775130     14.979082933
H       14.068811044     11.404649478     14.889958684
C       12.366988636     10.522371696     13.873054841
C       12.678159525     11.120965336     12.534749763
C       11.229802831      9.715854227     13.990610168
H       10.617620798      9.542767541     13.106098717
C        8.989083081      7.604892931     13.989394023
C        9.922524427      6.878757892     13.224893557
H       10.969317592      6.888491508     13.523520930
C        9.546804951      6.096041847     12.129103510
C       10.597237043      5.305777252     11.404968432
C        8.210947622      6.033645865     11.723854445
H        7.908447822      5.423448268     10.877422439
C        7.272444867      6.755437118     12.465082607
C        5.834774168      6.726758712     12.051735978
C        7.650392894      7.515136934     13.578644685
H        6.873126088      8.017483007     14.150903152
C        8.456160765      9.405555550     16.006653439
C        7.715390290     10.284984567     15.196038751
H        7.758212640     10.191064622     14.112109142
C        6.914453380     11.282874532     15.749776760
C        6.140035545     12.225007521     14.885770527
C        6.851247234     11.483677380     17.132297893
H        6.238704860     12.276802041     17.552344022
C        7.608984487     10.647398830     17.948389330
C        7.623210720     10.843794649     19.436009473
C        8.385970414      9.621643565     17.395396225
H        8.958302822      8.984420307     18.068496555
B        9.472170842      8.295803488     15.386991821
F       13.181585581      4.946657572     16.574106501
F       11.945682501      3.091095519     16.564111522
F       12.592804586      3.954400361     18.452774008
F       11.581260219      4.887217848     12.270760172
F       11.216811672      6.032562634     10.408619587
F       10.114038480      4.168939627     10.814773515
F        5.503883628      7.773480144     11.224054732
F        5.520475927      5.591864722     11.367030145
F        5.980772047     11.785914846     13.596048665
F        4.887046881     12.437757831     15.391881961
F        6.897944110     11.931826913     19.832133511
F        7.090640793      9.769709369     20.109378994
F        8.910948747     10.995631083     19.901076243
F        6.454078965     12.991548786     10.609895191
F        6.975889242     15.097425154     10.405571339
F        7.734229647     13.945258334     12.127579840
F        1.156973854     20.192615998     11.507737761
F       -0.113425507     18.469961863     11.995354351
F       -0.662577786     20.485329828     12.690973545
F        0.051937572     20.845229135     17.474436600
F        1.389651652     19.405077280     18.444580079
F        2.205999745     21.333433710     17.749331214
F        8.994070029     16.024605401     16.838191278
F        7.272908247     22.698549536     15.119440739
C        4.392049437     16.216586159     13.585188327
C        3.196363161     15.482513296     13.499053524
H        2.314549579     15.829104648     14.033591667
C        3.105148889     14.308229931     12.749986038
C        1.833202324     13.510854270     12.758641286
C        4.207390527     13.831577614     12.025263199
H        4.137401286     12.928509550     11.424705851
C        5.403001878     14.548990614     12.101355257
C        6.622377432     14.135907222     11.326759665
C        5.492941154     15.708210827     12.880960124
H        6.449584617     16.227249794     12.933386196
C        3.147711792     18.324783813     14.759611314
C        2.324563378     18.592694803     13.652479196
H        2.575172447     18.166939776     12.680771980
C        1.192952185     19.406826538     13.753987738
C        0.397461567     19.643122475     12.505069092
C        0.826499843     19.981885295     14.974258790
H       -0.062100476     20.600309123     15.055897423
C        1.632336864     19.721049786     16.086292020
C        1.312481375     20.321570467     17.421447712
C        2.772987083     18.916626626     15.976521560
H        3.378805940     18.744459361     16.865555796
C        5.006865362     16.799563334     15.980901273
C        4.065367296     16.077856462     16.740448280
H        3.018557913     16.100009004     16.442212396
C        4.432820761     15.284237857     17.830954049
C        3.371071235     14.502754158     18.548989065
C        5.769932480     15.202767901     18.235474414
H        6.068142260     14.582991190     19.076649095
C        6.713659626     15.923976374     17.501329375
C        8.153297320     15.911862175     17.908224868
C        6.342015384     16.697787365     16.394705016
H        7.122203620     17.203072981     15.829246217
C        5.557308618     18.616263666     13.968489224
C        6.293806525     19.507567472     14.772609456
H        6.263402086     19.409624239     15.856400815
C        7.075633554     20.522021251     14.213906757
C        7.867530999     21.455738251     15.071196366
C        7.126169161     20.724705890     12.833234146
H        7.725365493     21.524725390     12.406693841
C        6.379016973     19.873455358     12.026452067
C        6.376442365     20.050622459     10.540347580
C        5.621576868     18.833617122     12.579882364
H        5.061228815     18.186039278     11.906320688
B        4.540668830     17.497694978     14.583431732
F        0.788519745     14.150929992     13.385410478
F        2.019095930     12.294198544     13.383689866
F        1.375945846     13.219038814     11.500191454
F        2.386137752     14.086575279     17.683926520
F        2.749603863     15.230448179     19.545117046
F        3.850809842     13.365049838     19.141544262
F        8.463139616     16.970510950     18.729620462
F        8.513435308     14.789350924     18.588783001
F        7.989665209     20.991284948     16.357390061
F        9.137823088     21.634555782     14.570561767
F        7.077815012     21.137879998     10.122363269
F        6.926116707     18.963366477      9.909008337
F        5.107723699     20.191228298     10.050389769
H       10.772141675      2.637621141      4.738084529

5
CH4 @[1][BArF4] [500 Ry cutoff]
C       -0.758427548      0.000000682     -2.270615203
H       -1.793070904     -0.009026121     -1.904754073
H       -0.233267117     -0.891511847     -1.904762963
H       -0.248904504      0.900542053     -1.904763829
H       -0.758410276     -0.000000002     -3.368029892

560
Top left 1+ @[1][BArF4] [700 Ry cutoff]
Ir       8.200523788     10.798639424      5.313776924
P        7.169878021     11.048717045      3.286281041
P        8.881440440     11.201499941      7.462459512
O        6.304162278     12.510271563      3.504732367
O        7.926433202     12.569747263      7.867643453
N        7.096890422     12.554206082      5.691837746
C        9.415166473      9.141873436      4.883923555
H        9.006061313      8.452555256      4.135417601
H        9.694043273      8.540225348      5.756684746
H       10.359221394      9.535045714      4.463385817
C        6.313843249     13.106162852      4.725455932
C        5.544513724     14.242905095      4.947362530
H        4.932161673     14.640900590      4.144077122
C        5.594622370     14.821115377      6.215564638
H        5.009920656     15.714481824      6.422229888
C        6.391538876     14.274143276      7.220643635
H        6.447264609     14.703339005      8.213570452
C        7.132964190     13.136608798      6.920623878
C        5.763809913      9.913697286      2.776149591
[truncated: 1,047,111 more chars]
