# Supplementary material for: An Operationally Unsaturated Iridium-Pincer Complex That C–H Activates Methane and Ethane in the Crystalline Solid-State
Source: J Am Chem Soc. 2025 Feb 25;147(10):8706–19. doi: 10.1021/jacs.4c18122 (PMC11912492; doi:10.1021/jacs.4c18122)
Supplement: Supplementary file 2 — ja4c18122_si_002.zip [file ja4c18122_si_002.zip › 2[BArF4]+CH4 Pathway A.xyz]

540
2+ @[2][BArF4]
 Ir         0.2777588257       11.0293625041        4.9137137855
  P         1.1220690292       11.4683358018        6.9388942622
  P        -1.1017834639       11.0397435806        3.0990997731
  O         0.1165981536       12.7472493183        7.4915571533
  O        -2.0568470695       12.4422298112        3.3892926190
  N        -0.9637926059       12.6561193103        5.4330953651
  C        -0.5937353712        9.7898471022        6.3747522008
  H        -1.6064090531       10.1521689047        6.5801379985
  H        -0.6301070242        8.7573011576        6.0086890127
  C         0.3213717864        9.9313573270        7.6336115076
  C         1.3361168120        8.7786492007        7.7055506925
  H         1.8895023714        8.6668459285        6.7640188705
  H         0.7921095109        7.8410516270        7.8875243794
  H         2.0555929320        8.9070984104        8.5239453816
  C        -0.4526756412       10.0836914295        8.9472151979
  H         0.2241242527       10.2329423603        9.7988084420
  H        -1.0330083704        9.1677408786        9.1355764495
  H        -1.1521381779       10.9269084065        8.9156534350
  C         3.8333072613       11.1337585661        7.0093921463
  H         3.8190492380       11.1192206224        5.9115002952
  H         3.7366933551       10.1046546099        7.3668417016
  H         4.8132834000       11.5015120562        7.3407817558
  C         2.7496744124       12.0600711135        7.5913272527
  C         2.7595339724       12.0180864240        9.1270475994
  H         1.9869979037       12.6656961806        9.5611256011
  H         3.7382088361       12.3630308469        9.4855537291
  H         2.6176444569       10.9998782669        9.5098439270
  C         2.9487851321       13.4974654404        7.0657700773
  H         3.9484322425       13.8449301296        7.3618331373
  H         2.2085721718       14.1917471510        7.4793329549
  H         2.8952598149       13.5393823908        5.9684659260
  C        -0.8257575198       13.2502128960        6.6478937785
  C        -1.6082318645       14.3351506220        7.0287339855
  H        -1.4678361251       14.7867367918        8.0049028438
  C        -2.5529789628       14.8036289233        6.1154116575
  H        -3.1641638182       15.6632727043        6.3775671721
  C        -2.7281847233       14.1893542350        4.8736471845
  H        -3.4706774362       14.5212359764        4.1548983876
  C        -1.9178131753       13.1001854781        4.5735317256
  C         0.0241548113       11.6969345135        1.7618046122
  C         1.0201105396       12.5334126717        2.6070932039
  H         1.5073283493       11.9133341004        3.4207648347
  H         0.5610039375       13.4284770153        3.0367215452
  H         1.8727278332       12.8571244641        1.9886730969
  C        -0.6457963547       12.5756619168        0.7016703843
  H        -1.2841646086       11.9939681715        0.0267593723
  H         0.1329678505       13.0540678263        0.0911445342
  H        -1.2516220072       13.3654581777        1.1566339464
  C         0.7654403142       10.5202726362        1.1153180288
  H         1.1797649765        9.8284999027        1.8581507088
  H         1.6000642139       10.9050970621        0.5115462665
  H         0.0957905322        9.9685895055        0.4481589584
  C        -2.4210490165        9.8330203163        2.5896413284
  C        -3.0509447357       10.1660884334        1.2277031964
  H        -3.4567325608       11.1849719221        1.1979383545
  H        -3.8845377184        9.4746439631        1.0366072425
  H        -2.3385146245       10.0483484416        0.4026372190
  C        -1.7734608035        8.4312775241        2.5859863261
  H        -0.9839816464        8.3347354208        1.8315577867
  H        -2.5480173103        7.6838884816        2.3582869580
  H        -1.3410680579        8.1831684534        3.5643871000
  C        -3.4921625807        9.8969889685        3.6986036677
  H        -3.0714762659        9.6844620112        4.6905662845
  H        -4.2532076599        9.1350220478        3.4867705761
  H        -3.9852072999       10.8755043657        3.7330643648
  H         1.2183646584        9.7908283664        4.5274193268
 Ir         4.5378989441        1.8776162331        5.0790753335
  P         3.6931597548        2.3157401630        3.0540417809
  P         5.9178459336        1.8884196016        6.8932011781
  O         4.6982837448        3.5946505247        2.5006374287
  O         6.8725823189        3.2908139762        6.6024877986
  N         5.7791690118        3.5041936540        4.5588718789
  C         5.4091746840        0.6376238538        3.6186508194
  H         6.4217458101        1.0000046919        3.4128186444
  H         5.4458090362       -0.3947670790        3.9851856692
  C         4.4936130208        0.7783655978        2.3600884683
  C         3.4790892435       -0.3745333303        2.2888659549
  H         2.9255467337       -0.4857059277        3.2303952518
  H         4.0235243083       -1.3120959451        2.1079379070
  H         2.7598172820       -0.2471401663        1.4701397116
  C         5.2674575346        0.9298832253        1.0463192746
  H         4.5906966032        1.0789982563        0.1947136120
  H         5.8473369307        0.0134977206        0.8584172531
  H         5.9672002512        1.7729020063        1.0775028063
  C         0.9821742115        1.9807171182        2.9859062809
  H         0.9974308874        1.9673492065        4.0838003524
  H         1.0783417183        0.9512814970        2.6294424997
  H         0.0019858077        2.3483555000        2.6548427004
  C         2.0653027314        2.9063009771        2.4018942772
  C         2.0545902167        2.8612445299        0.8662123264
  H         2.8254185179        3.5096922273        0.4303564827
  H         1.0749216132        3.2030395423        0.5076674483
  H         2.1986867941        1.8426338084        0.4853890754
  C         1.8661055895        4.3445333354        2.9250792652
  H         0.8661341590        4.6912678828        2.6292179734
  H         2.6058125049        5.0383858545        2.5099403523
  H         1.9203330624        4.3882983839        4.0222767870
  C         5.6405840927        4.0982251907        3.3441222985
  C         6.4223541206        5.1835929767        2.9632528244
  H         6.2813922006        5.6355252056        1.9873194503
  C         7.3672205670        5.6524247197        3.8763553653
  H         7.9779040259        6.5124763045        3.6141110099
  C         7.5430094644        5.0380422540        5.1180017862
  H         8.2853722985        5.3703148286        5.8367615913
  C         6.7331388436        3.9486617112        5.4182191786
  C         4.7918008760        2.5468698766        8.2295571366
  C         3.7975105976        3.3845540762        7.3834603010
  H         3.3094852439        2.7647567874        6.5700258247
  H         4.2580129661        4.2787444849        6.9536216002
  H         2.9450331393        3.7097304803        8.0013475485
  C         5.4618964462        3.4246778072        9.2904522393
  H         6.0991236465        2.8421132218        9.9656817758
  H         4.6832864183        3.9039415586        9.9004590307
  H         6.0689643861        4.2137962750        8.8360213331
  C         4.0481126604        1.3711801299        8.8746448085
  H         3.6337736842        0.6803186357        8.1309491469
  H         3.2132944570        1.7568911717        9.4775403775
  H         4.7160102111        0.8181897522        9.5424211704
  C         7.2380906359        0.6824304220        7.4027472803
  C         7.8666058524        1.0162357750        8.7651574760
  H         8.2699511833        2.0360666455        8.7955556514
  H         8.7017824981        0.3267365086        8.9566242396
  H         7.1539542899        0.8965654123        9.5897551160
  C         6.5924289425       -0.7201364253        7.4052952478
  H         5.8025371479       -0.8182380870        8.1591052619
  H         7.3678730208       -1.4665705491        7.6330993085
  H         6.1612922077       -0.9683065620        6.4263842011
  C         8.3097733300        0.7479848910        6.2943913092
  H         7.8895705786        0.5365831015        5.3019809272
  H         9.0705759349       -0.0144200696        6.5057088764
  H         8.8028837603        1.7264866048        6.2612495946
  H         3.5973319388        0.6392466872        5.4658439645
 Ir         9.3526716170        7.2759561618       15.0714088090
  P         8.5084628386        6.8375233281       13.0461408946
  P        10.7321411767        7.2651107679       16.8860254555
  O         9.5134279281        5.5581782219       12.4933196128
  O        11.6869609873        5.8625596087       16.5955073559
  N        10.5939624755        5.6490289363       14.5516840651
  C        10.2243803952        8.5158967667       13.6106759744
  H        11.2370873373        8.1538396118       13.4055847172
  H        10.2602232794        9.5485696267       13.9766949133
  C         9.3093851446        8.3744141240       12.3517219026
  C         8.2945865339        9.5270709087       12.2802805449
  H         7.7414454380        9.6383538443       13.2220115163
  H         8.8387060849       10.4646647407       12.0987885448
  H         7.5746064378        9.3991992581       11.4621717335
  C        10.0836370675        8.2221717591       11.0382602264
  H         9.4070909958        8.0734056180       10.1863871298
  H        10.6643844974        9.1378863828       10.8502395901
  H        10.7828195836        7.3787399417       11.0697536813
  C         5.7971227938        7.1728756447       12.9776159049
  H         5.8119980025        7.1859051798       14.0754773122
  H         5.8929460714        8.2024413241       12.6214546018
  H         4.8171082783        6.8049978308       12.6462115668
  C         6.8804440152        6.2473620620       12.3937404286
  C         6.8697563656        6.2920676502       10.8580490133
  H         7.6405743793        5.6435510806       10.4222714060
  H         5.8899753266        5.9500222284       10.4998693989
  H         7.0136380136        7.3105532505       10.4767606915
  C         6.6810271792        4.8090401909       12.9171229461
  H         5.6810996621        4.4624633582       12.6209433005
  H         7.4208648569        4.1150866097       12.5022600208
  H         6.7350476721        4.7655097116       14.0143517038
  C        10.4556789922        5.0549755030       13.3370144099
  C        11.2376699910        3.9696847870       12.9561889211
  H        11.0970569094        3.5178831736       11.9801908356
  C        12.1823138969        3.5008448520       13.8694983732
  H        12.7929807434        2.6408144520       13.6073412599
  C        12.3578982264        4.1152694257       15.1111375060
  H        13.1003435894        3.7832309938       15.8298366879
  C        11.5477934992        5.2047298814       15.4112184798
  C         9.6060479626        6.6077757520       18.2231910982
  C         8.6105238444        5.7712242663       17.3773801315
  H         8.1230730641        6.3914369899       16.5639313723
  H         9.0702639721        4.8765647509       16.9473679538
  H         7.7580908338        5.4464668616       17.9955179895
  C        10.2756230087        5.7288155176       19.2833521089
  H        10.9135080071        6.3104026197       19.9588304943
  H         9.4967197753        5.2499382824       19.8933048022
  H        10.8818239589        4.9392976757       18.8283489256
  C         8.8645112808        7.7843664529       18.8696306071
  H         8.4500600942        8.4761480966       18.1268449951
  H         8.0299569137        7.3994210707       19.4735154588
  H         9.5341655654        8.3362147281       19.5367168146
  C        12.0515542467        8.4716580139       17.3954974143
  C        12.6812801311        8.1384282269       18.7574865617
  H        13.0872626118        7.1196434637       18.7873321258
  H        13.5146866361        8.8300692292       18.9488025392
  H        11.9687385683        8.2559779401       19.5824663419
  C        11.4041018591        9.8734198559       17.3992166049
  H        10.6144311520        9.9699903173       18.1534197683
  H        12.1787860235       10.6206212359       17.6271711937
  H        10.9720983300       10.1215573007       16.4206417092
  C        13.1225442021        8.4075694352       16.2864226056
  H        12.7015815825        8.6201937730       15.2945928932
  H        13.8835654438        9.1695920291       16.4980750090
  H        13.6155348888        7.4290773605       16.2517595842
  H         8.4117866359        8.5142231605       15.4580098097
 Ir         5.0995266883       16.4449680071       14.9073339282
  P         5.9407752050       15.9948241555       16.9313751403
  P         3.7212931456       16.4459506913       13.0916166475
  O         4.9351268871       14.7130201783       17.4779653349
  O         2.7524674164       15.0559716744       13.3845515207
  N         3.8530700324       14.8199789830       15.4211742941
  C         4.2295962603       17.6812558820       16.3715545152
  H         3.2151149885       17.3216861137       16.5730437283
  H         4.1979065624       18.7155763512       16.0101267900
  C         5.1416541718       17.5304299126       17.6315695403
  C         6.1585852562       18.6806906108       17.7112141990
  H         6.7140837186       18.7960854767       16.7714243808
  H         5.6158516372       19.6183443025       17.8963583774
  H         6.8762078238       18.5474176329       18.5304971487
  C         4.3645651341       17.3732499681       18.9427125332
  H         5.0390740751       17.2183042961       19.7950880931
  H         3.7859987202       18.2896615302       19.1341745728
  H         3.6632655181       16.5317952776       18.9053761068
  C         8.6518456484       16.3261553031       17.0020859862
  H         8.6377024665       16.3426772539       15.9042431892
  H         8.5561818596       17.3545701460       17.3613593816
  H         9.6312760081       15.9567342354       17.3334483160
  C         7.5673971552       15.3999096368       17.5823634995
  C         7.5767785540       15.4401560912       19.1181632360
  H         6.8049830614       14.7910399363       19.5513325215
  H         8.5558714308       15.0964670029       19.4764231552
  H         7.4332202793       16.4576771945       19.5019669270
  C         7.7654940312       13.9631339865       17.0547648715
  H         8.7649931082       13.6145217138       17.3500716632
  H         7.0249097531       13.2687252979       17.4673825577
  H         7.7117846160       13.9227572471       15.9574034334
  C         3.9930266641       14.2155598640       16.6306683761
  C         3.2124546859       13.1263449992       17.0029025988
  H         3.3546309944       12.6666922560       17.9750882276
  C         2.2659075743       12.6657403328       16.0873059812
  H         1.6556002926       11.8032924315       16.3428832446
  C         2.0872753438       13.2921194534       14.8519981943
  H         1.3428697938       12.9671748427       14.1319741820
  C         2.8964720377       14.3845364228       14.5604530691
  C         4.8414252884       15.7738078957       11.7561318815
  C         5.8341535001       14.9355183265       12.6036019764
  H         6.3248306167       15.5556336875       13.4151820176
  H         5.3716726856       14.0433524691       13.0358522671
  H         6.6851088812       14.6065129242       11.9855769244
  C         4.1649696931       14.8925588753       10.7018238848
  H         3.5282459127       15.4735985052       10.0247872682
  H         4.9405693054       14.4071673718       10.0926452939
  H         3.5561171780       14.1077919752       11.1616950779
  C         5.5882916303       16.9425088711       11.1020261868
  H         6.0062332386       17.6367802545       11.8404060375
  H         6.4208070817       16.5502068910       10.5001715202
  H         4.9210114136       17.4934006556       10.4319061448
  C         2.4090829375       17.6582270003       12.5770817718
  C         1.7787142727       17.3225257907       11.2158063571
  H         1.3688357309       16.3050639439       11.1896721445
  H         0.9477941632       18.0163660268       11.0216700135
  H         2.4918370355       17.4342211069       10.3905468191
  C         3.0623327791       19.0571242874       12.5698487265
  H         3.8555805334       19.1472264037       11.8186186468
  H         2.2920341774       19.8068551370       12.3355483989
  H         3.4911858561       19.3075633990       13.5492379872
  C         1.3362058146       17.6022409152       13.6847659833
  H         1.7562945597       17.8148892758       14.6769647284
  H         0.5798715035       18.3676755462       13.4696730504
  H         0.8377990839       16.6265799524       13.7202946664
  H         6.0451616780       17.6811380979       14.5256586544
  F         7.0784827914       10.4955961016       16.9287871576
  F         5.9877442685        8.9032186260       17.9851018337
  F         5.3251427131       10.9855091400       18.1554509208
  F         5.7607014539       11.6585563633       12.4330598179
  F         4.6286046886       10.0627038842       11.4352256121
  F         3.5845983896       11.8468266168       12.1566611310
  F         2.9369372608        6.0430376795       10.3216110732
  F         1.7510278889        4.2100948972       10.6024069702
  F         3.3232282028        4.7546847225       12.0492484517
  F        -2.6938129025        7.9298852473       11.3289734849
  F        -2.7347096338        5.7328266002       11.2648188459
  F        -3.2404297463        6.7785433525       13.1265110395
  F        -1.7914393798        4.7576292421       17.9942635445
  F        -1.0237634682        5.9783692068       19.6503354628
  F        -0.5014254587        3.8424198139       19.5382194170
  F         4.1438785248        3.4146179370       16.0858646558
  F         5.1914070657        4.9419939049       17.2654355762
  F         4.1341428908        3.2915914813       18.2770736445
  F        -1.9662349819       11.7800188836       13.6587038050
  F        -1.2333020687       13.4739520728       14.8774717281
  F        -3.1066570865       12.4490134186       15.4261636781
  F        -1.1240354837       11.7748956618       19.9315192187
  F        -0.5837071217        9.6454101474       20.1520409786
  F         0.9832679561       11.1631265413       19.8756616486
  C         2.8239806355        8.9555461744       15.1717883325
  C         3.7350995462        9.1375838798       16.2336831125
  H         3.5212607679        8.6943361416       17.2058263562
  C         4.9175294945        9.8735390656       16.0814412131
  C         5.2320472317       10.4763066143       14.8592854353
  H         6.1461875137       11.0497215994       14.7383201291
  C         4.3357323643       10.3153258346       13.8013117433
  C         3.1593942500        9.5709228796       13.9555569013
  H         2.4887918079        9.4706303583       13.1025071788
  C         5.8221046549       10.0588330679       17.2689341570
  C         4.5879577014       10.9615844348       12.4743484643
  C         0.8335116461        7.5112225146       13.9934555901
  C         1.7267964009        6.7649409052       13.1981588259
  H         2.7766660936        6.7254019691       13.4824769711
  C         1.3086393975        6.0397854787       12.0783944917
  C        -0.0339433500        6.0414222553       11.6875151451
  H        -0.3633953362        5.4844099900       10.8149542342
  C        -0.9413815224        6.7632146898       12.4649665066
  C        -0.5170421366        7.4768829753       13.5979940683
  H        -1.2666135031        7.9973104234       14.1917552982
  C         2.3124418448        5.2695633329       11.2724258176
  C        -2.3855572735        6.7958609573       12.0507132172
  C         1.5370073437        6.9058817523       16.3891631135
  C         0.4470158646        6.4557010928       17.1506351341
  H        -0.4936432899        7.0039229583       17.1144890560
  C         0.5295726354        5.3258590607       17.9681454995
  C         1.7035112070        4.5740733351       18.0365593884
  H         1.7669174399        3.6967777153       18.6722323954
  C         2.7910494584        4.9876421013       17.2620035131
  C         2.7085789073        6.1325817572       16.4609259418
  H         3.5850179590        6.4276743327       15.8852514040
  C        -0.6761075546        4.9641188561       18.7804703525
  C         4.0496658094        4.1735521424       17.2300792992
  C         0.4273681438        9.3462425412       16.0270147447
  C        -0.3051737942       10.2561507998       15.2369775791
  H        -0.2950030829       10.1563639443       14.1531571866
  C        -1.0580869698       11.2904304200       15.8049409250
  C        -1.0861885230       11.4856185531       17.1898259754
  H        -1.6668261181       12.2928245290       17.6286366131
  C        -0.3434068302       10.6154566555       17.9865256359
  C         0.3926888077        9.5675580200       17.4166097386
  H         0.9545519151        8.9107198999       18.0799835290
  C        -1.8386097468       12.2399949886       14.9419782010
  C        -0.2772615347       10.8052462560       19.4744882966
  B         1.3905652019        8.1861991188       15.3850401202
  F        -9.0553364426       19.6481356859       13.0478216889
  F        -7.9645885528       18.0558532248       11.9915381449
  F        -7.3020847208       20.1381322628       11.8210783698
  F        -7.7374636596       20.8108553878       17.5433905496
  F        -6.6055827481       19.2152295182       18.5413235001
  F        -5.5614472240       20.9992522091       17.8198823586
  F        -4.9129013315       15.1959236615       19.6537474179
  F        -3.7282158451       13.3621593953       19.3745402324
  F        -5.3001979579       13.9071662371       17.9272908265
  F         0.7181365014       17.0235562548       18.6496990183
  F         0.7756568633       14.8260455615       18.6539668386
  F         1.2728371064       15.9293490507       16.8203938537
  F        -0.1856488701       13.9102015776       11.9822264615
  F        -0.9531795304       15.1310173167       10.3261639396
  F        -1.4755422167       12.9949262742       10.4382097913
  F        -6.1207908999       12.5672233998       13.8903558113
  F        -7.1685644549       14.0945797841       12.7110680433
  F        -6.1112845370       12.4442025997       11.6991778091
  F        -0.0109312636       20.9327221998       16.3178675390
  F        -0.7437801767       22.6270102123       15.0991186749
  F         1.1292720783       21.6015854060       14.5503932107
  F        -0.8530392790       20.9275597713       10.0450055267
  F        -1.3933808700       18.7980934150        9.8245941150
  F        -2.9604389796       20.3157825788       10.1008426405
  C        -4.8000693087       18.1083453103       14.8044413885
  C        -5.7115262516       18.2902436283       13.7427052666
  H        -5.4978965616       17.8469194728       12.7705469082
  C        -6.8940359191       19.0261410371       13.8950119794
  C        -7.2085756021       19.6286229946       15.1172729451
  H        -8.1229496289       20.2016366981       15.2384184159
  C        -6.3120530726       19.4678480984       16.1750988486
  C        -5.1353153703       18.7240186170       16.0205960625
  H        -4.4643462991       18.6242991394       16.8734351845
  C        -7.7988386472       19.2115435911       12.7076408872
  C        -6.5646053741       20.1139167675       17.5021156991
  C        -2.8086286409       16.6586021744       15.9796126691
  C        -3.7028859557       15.9206948807       16.7812765503
  H        -4.7557220138       15.8940494994       16.5065120006
  C        -3.2826801984       15.1868822751       17.8948763415
  C        -1.9361892450       15.1706138833       18.2719100280
  H        -1.6046823246       14.6074774912       19.1398646558
  C        -1.0275401107       15.8839959260       17.4875371629
  C        -1.4545713193       16.6076231618       16.3620416492
  H        -0.7052946132       17.1230323437       15.7635167300
  C        -4.2883220043       14.4213458902       18.7036857610
  C         0.4183619703       15.9083332855       17.8969080707
  C        -3.5141354476       16.0583644597       13.5864882162
  C        -2.4241096327       15.6080636744       12.8252635058
  H        -1.4832475719       16.1559907491       12.8616439020
  C        -2.5066662512       14.4781273533       12.0080098432
  C        -3.6808076516       13.7266804875       11.9393096649
  H        -3.7444278899       12.8494975766       11.3035262877
  C        -4.7681953147       14.1401844766       12.7141319804
  C        -4.6856797640       15.2850782945       13.5152102491
  H        -5.5616840816       15.5797920528       14.0917614370
  C        -1.3009079910       14.1166668052       11.1958443951
  C        -6.0267885062       13.3261161204       12.7461959119
  C        -2.4027536074       18.4975504616       13.9492236627
  C        -1.6698280002       19.4068729724       14.7395322341
  H        -1.6776105955       19.3045309352       15.8231955908
  C        -0.9198960351       20.4435940588       14.1718966887
  C        -0.8932775967       20.6402862105       12.7871069512
  H        -0.3146942611       21.4491952719       12.3485715355
  C        -1.6336752302       19.7683938195       11.9900139330
  C        -2.3681450584       18.7192285771       12.5596816883
  H        -2.9293632872       18.0620134175       11.8961410051
  C        -0.1388958864       21.3929343775       15.0347279106
  C        -1.6997696500       19.9579499222       10.5020031246
  B        -3.3670082548       17.3381725871       14.5908943501
  F         2.5513283500        7.8095907879        3.0555838421
  F         3.6420437229        9.4019828824        1.9992361698
  F         4.3045178702        7.3196784287        1.8288924302
  F         3.8690953373        6.6470084438        7.5512816872
  F         5.0011830428        8.2426592944        8.5492410411
  F         6.0451771533        6.4586966759        7.8275890737
  F         6.6928165325       12.2621790288        9.6627624934
  F         7.8787234779       14.0950726452        9.3819806651
  F         6.3064100858       13.5505594922        7.9351695843
  F        12.3235877814       10.3752975430        8.6554375632
  F        12.3644335933       12.5723666182        8.7195691788
  F        12.8701457668       11.5266614876        6.8579070943
  F        11.4210978224       13.5475447185        1.9899550534
  F        10.6536122572       12.3268611961        0.3336601577
  F        10.1312572622       14.4629004493        0.4459547327
  F         5.4864018052       14.8906497809        3.8972830171
  F         4.4381797974       13.3632643882        2.7187012602
  F         5.4955927787       15.0133606958        1.7059850173
  F        11.5959567492        6.5251464632        6.3255832850
  F        10.8630982009        4.8311373494        5.1067913152
  F        12.7364683503        5.8561630195        4.5581916745
  F        10.7539458882        6.5303174924        0.0527244112
  F        10.2135532093        8.6598761332       -0.1678785952
  F         8.6467463442        7.1420844278        0.1088660997
  C         6.8060671819        9.3496954734        4.8123058209
  C         5.8949127474        9.1675139688        3.7504381665
  H         6.1087030012        9.6106109783        2.7782127644
  C         4.7124101237        8.4316690832        3.9028174798
  C         4.3978604351        7.8291194430        5.1250544366
  H         3.4836775261        7.2557656231        5.2460460342
  C         5.2941465250        7.9902664082        6.1830251633
  C         6.4705225023        8.7346028890        6.0286589230
  H         7.1410766202        8.8350574744        6.8817183974
  C         3.8077443655        8.2463582741        2.7153896862
  C         5.0418694500        7.3440932797        7.5100168491
  C         8.7962903523       10.7941364181        5.9908131228
  C         7.9029665145       11.5403749890        6.7860897637
  H         6.8531228423       11.5799975829        6.5016816327
  C         8.3210240921       12.2654177220        7.9059680505
  C         9.6635850018       12.2637596014        8.2969111003
  H         9.9929884846       12.8207565391        9.1694943338
  C        10.5710993812       11.5420141884        7.5194480001
  C        10.1468210077       10.8284194862        6.3863565444
  H        10.8964514260       10.3081286611        5.7925719155
  C         7.3172124455       13.0356878095        8.7119432931
  C        12.0152928104       11.5093277911        7.9336856494
  C         8.0928525099       11.3996722324        3.5950232281
  C         9.1829234893       11.8500704039        2.8337775603
  H        10.1238926118       11.3024251350        2.8706525457
  C         9.1001339434       12.9793740624        2.0155619981
  C         7.9258328097       13.7304793539        1.9459966733
  H         7.8621147723       14.6070707283        1.3092890327
  C         6.8385104320       13.3172855248        2.7210453886
  C         6.9211306335       12.1727459718        3.5227539893
  H         6.0447367561       11.8778920034        4.0986401235
  C        10.3058741228       13.3409839039        1.2033569776
  C         5.5800662272       14.1316284966        2.7530745214
  C         9.2031313341        8.9595135945        3.9570475566
  C         9.9352109668        8.0491882977        4.7470851858
  H         9.9247137050        8.1487596817        5.8309312546
  C        10.6880336763        7.0147693183        4.1792137195
  C        10.7163502297        6.8195722628        2.7942985714
  H        11.2965301236        6.0120064225        2.3554139405
  C         9.9741717423        7.6902818550        1.9975814947
  C         9.2385670441        8.7386132644        2.5673907653
  H         8.6771624790        9.3957203811        1.9038965915
  C        11.4683507661        6.0650754191        5.0423188322
  C         9.9074859746        7.5001213599        0.5097187399
  B         8.2394861784       10.1193036792        4.5990727301
  F        18.6852826973       -1.3429374603        6.9365961149
  F        17.5945212909        0.2493759016        7.9928535914
  F        16.9320247500       -1.8329285213        8.1633567836
  F        17.3675219316       -2.5056786260        2.4408515673
  F        16.2354194351       -0.9099648945        1.4429506046
  F        15.1914114948       -2.6939654216        2.1645670795
  F        14.5437423891        3.1095494470        0.3294388603
  F        13.3578301732        4.9424517604        0.6102471283
  F        14.9300760443        4.3979081107        2.0570811519
  F         8.9129822565        1.2226727328        1.3367300834
  F         8.8721329148        3.4197492487        1.2725799239
  F         8.3664259869        2.3740598783        3.1342167275
  F         9.8153745023        4.3950190025        8.0020700651
  F        10.5830989099        3.1742379055        9.6581863664
  F        11.1053689641        5.3102046099        9.5460112293
  F        15.7506062298        5.7379649637        6.0938820563
  F        16.7983231466        4.2106057893        7.2732821094
  F        15.7409623378        5.8609382160        8.2850490540
  F         9.6405962375       -2.6274755811        3.6665972083
  F        10.3734530343       -4.3214759947        4.8854024880
  F         8.5000583543       -3.2964681241        5.4339834567
  F        10.4826146471       -2.6222856767        9.9394738806
  F        11.0230146842       -0.4927028864       10.1600376516
  F        12.5898027836       -2.0105112498        9.8833146145
  C        14.4305676468        0.1968446085        5.1797767014
  C        15.3416821287        0.0147159740        6.2416709999
  H        15.1278100862        0.4577623678        7.2138985659
  C        16.5242157315       -0.7210779275        6.0893506975
  C        16.8387922374       -1.3236647090        4.8671306737
  H        17.7529602072       -1.8970500701        4.7461686947
  C        15.9425189883       -1.1625349184        3.8091442158
  C        14.7661498415       -0.4181968343        3.9634366058
  H        14.0956295844       -0.3178022260        3.1103426163
  C        17.4288224545       -0.9063657409        7.2768188533
  C        16.1947667536       -1.8086436995        2.4821535856
  C        12.4403090665        1.6412459454        4.0012436674
  C        13.3335954518        2.3875899457        3.2060129359
  H        14.3834279699        2.4272992510        3.4904401754
  C        12.9155231827        3.1127111367        2.0862029334
  C        11.5729681707        3.1110860992        1.6952539327
  H        11.2435518110        3.6681926713        0.8227395384
  C        10.6654923673        2.3892646082        2.4726658908
  C        11.0897860760        1.6755428913        3.6056831142
  H        10.3401670814        1.1551611404        4.1993979450
  C        13.9192863058        3.8830363256        1.2802805295
  C         9.2212957112        2.3567278390        2.0584694956
  C        13.1437875474        2.2467636643        6.3969319063
  C        12.0537694709        2.6970688556        7.1583161236
  H        11.1130296101        2.1490138594        7.1219458042
  C        12.1363789384        3.8268466466        7.9759035370
  C        13.3104239632        4.5784295859        8.0445468304
  H        13.3739067049        5.4556520815        8.6802953220
  C        14.3979318988        4.1648420080        7.2699772330
  C        14.3154941146        3.0198785625        6.4689101006
  H        15.1919620787        2.7247216995        5.8932979954
  C        10.9307063342        4.1884866848        8.7882746693
  C        15.6565069971        4.9789981454        7.2380448717
  C        12.0336682100       -0.1934263989        6.0350524681
  C        11.3014343771       -1.1036374603        5.2450532693
  H        11.3120340723       -1.0042015569        4.1611959692
  C        10.5485022074       -2.1379283056        5.8129765943
  C        10.5200151979       -2.3329555206        7.1979112111
  H         9.9397628524       -3.1404491385        7.6368359581
  C        11.2624903291       -1.4624504379        7.9945703650
  C        11.9982122900       -0.4142350944        7.4247103190
  H        12.5598474122        0.2427384668        8.0881416871
  C         9.7681468651       -3.0875641840        4.9498523089
  C        11.3290656165       -1.6525102369        9.4824502351
  B        12.9971752808        0.9663747993        5.3929816112

540
TS(2+-1+)1 @ [2][BArF4]
 Ir         0.2852342349       11.0040854513        4.8881747297
  P         1.1182361776       11.4608322962        6.9153603969
  P        -1.0896935226       10.9899091204        3.0691152812
  O         0.1035393541       12.7402990552        7.4530135716
  O        -2.0494721627       12.3913911280        3.3454985827
  N        -0.9682847762       12.6270355550        5.3921107182
  C        -0.5896170938        9.7731153752        6.3543749141
  H        -1.6038293436       10.1355054349        6.5525994610
  H        -0.6223839235        8.7382464194        5.9944487584
  C         0.3197355349        9.9249215701        7.6156722175
  C         1.3387234707        8.7766368149        7.6981833971
  H         1.8991068627        8.6634883218        6.7610271740
  H         0.7976327168        7.8373101501        7.8798735472
  H         2.0522514517        8.9108633886        8.5208786974
  C        -0.4603915303       10.0817114643        8.9252184687
  H         0.2127294200       10.2338508151        9.7791865617
  H        -1.0405774542        9.1657432481        9.1141034721
  H        -1.1604551198       10.9242295980        8.8881787191
  C         3.8298215324       11.1322707856        7.0103208612
  H         3.8180849505       11.0982806248        5.9127873791
  H         3.7385126323       10.1091158046        7.3857500589
  H         4.8070408217       11.5114557377        7.3372793468
  C         2.7401370470       12.0626060374        7.5746519051
  C         2.7407811109       12.0379779336        9.1112205902
  H         1.9632012408       12.6872064518        9.5338593637
  H         3.7164053904       12.3908209145        9.4711607015
  H         2.6008591233       11.0233517046        9.5041762543
  C         2.9413718658       13.4948917611        7.0354930059
  H         3.9387420058       13.8462916619        7.3353943088
  H         2.1973833746       14.1918999372        7.4374313283
  H         2.8959273573       13.5241749308        5.9373558528
  C        -0.8437885322       13.2257262629        6.6060955785
  C        -1.6453382108       14.2980887623        6.9833483660
  H        -1.5176865283       14.7507122098        7.9610785565
  C        -2.5934757585       14.7503963076        6.0656007175
  H        -3.2195908487       15.6001207043        6.3248356274
  C        -2.7538768970       14.1317828858        4.8237472482
  H        -3.4996344116       14.4502527911        4.1022664380
  C        -1.9258969964       13.0544837474        4.5283180543
  C         0.0301326684       11.6362044288        1.7214404309
  C         1.0250545270       12.4887399087        2.5519624065
  H         1.5139022382       11.8828191288        3.3738828552
  H         0.5620924275       13.3875490028        2.9697296427
  H         1.8747927235       12.8065927319        1.9265760897
  C        -0.6449587773       12.4967964817        0.6489584936
  H        -1.2777977194       11.9021476510       -0.0198077663
  H         0.1309015077       12.9732920896        0.0331216440
  H        -1.2581442194       13.2874033588        1.0925260185
  C         0.7743960855       10.4519209854        1.0923716005
  H         1.1927574832        9.7743402383        1.8455613981
  H         1.6061051388       10.8292389801        0.4800871523
  H         0.1056023350        9.8853945213        0.4367424454
  C        -2.4103506305        9.7791733574        2.5722741670
  C        -3.0588768744       10.1181702696        1.2205417887
  H        -3.4604946183       11.1389464785        1.1981337792
  H        -3.8982311582        9.4308052877        1.0406505366
  H        -2.3592290573        9.9982825414        0.3850874267
  C        -1.7640040995        8.3770939735        2.5525897932
  H        -0.9965745913        8.2790111769        1.7756835922
  H        -2.5451741997        7.6302083321        2.3471124152
  H        -1.3054406327        8.1293502563        3.5192265090
  C        -3.4669909810        9.8393584001        3.6956137175
  H        -3.0354598201        9.6177702583        4.6808037270
  H        -4.2333919049        9.0821088359        3.4872929309
  H        -3.9569571975       10.8188882876        3.7425890849
  H         1.2339051127        9.7677887368        4.5161032656
 Ir         4.5801960000        1.8633280000        5.0809230000
  P         3.6196938247        2.4663394868        3.2053119287
  P         5.8617464008        1.7387952653        6.9687365529
  O         4.7187655461        3.5966270883        2.5835779957
  O         6.8207488946        3.1709874413        6.7614527152
  N         5.7121206990        3.4418115808        4.7268687809
  C         3.4476210000       -0.0624660000        3.7192290000
  H         4.1558276265       -0.8921480349        3.8313989301
  H         2.4244947783       -0.4663835879        3.6937250481
  C         3.7345503388        0.7775723113        2.4115164549
  C         2.7808990677        0.3920887505        1.2717612835
  H         1.7264820490        0.5579605530        1.5138877456
  H         2.8988307335       -0.6769754882        1.0369906268
  H         3.0175394617        0.9577272980        0.3611516706
  C         5.1943847688        0.5685498646        1.9500870345
  H         5.4293894892        1.2059413480        1.0876967915
  H         5.3262920640       -0.4813749440        1.6493213085
  H         5.9108028984        0.7945257690        2.7512151029
  C         0.9046399705        2.4627010151        3.6031292639
  H         1.1354190346        2.1626156890        4.6349130740
  H         0.7098658417        1.5607334959        3.0111279304
  H        -0.0243964573        3.0487360264        3.6260895837
  C         2.0127707302        3.3575287486        3.0120123815
  C         1.7517377838        3.7260071705        1.5439571908
  H         2.5832078388        4.3066826387        1.1237934505
  H         0.8497975747        4.3475363607        1.4969540136
  H         1.5801986764        2.8487524856        0.9096783456
  C         2.1390215142        4.6328278129        3.8742344375
  H         1.1830579353        5.1763951417        3.8452157344
  H         2.9167685738        5.3027503586        3.4913079776
  H         2.3615431519        4.3891206385        4.9221709909
  C         5.6323345119        4.0612511344        3.4950216384
  C         6.4419803159        5.1324738026        3.1562324064
  H         6.3264966236        5.5915448633        2.1788893938
  C         7.3808905444        5.5747500131        4.0902308723
  H         8.0153203984        6.4235783506        3.8492774694
  C         7.5184919203        4.9318339479        5.3182938368
  H         8.2635957863        5.2247632290        6.0517622180
  C         6.6832145439        3.8563534406        5.6063674553
  C         4.9521784307        2.1888174399        8.5427692971
  C         4.3263570411        3.5724517755        8.2775904241
  H         3.7693693434        3.5897026616        7.3291071569
  H         5.0846597657        4.3586313942        8.2497606629
  H         3.6199596234        3.8005791360        9.0851261948
  C         5.8112751082        2.2540325203        9.8143280195
  H         6.1717918572        1.2707264977       10.1331856827
  H         5.1969452409        2.6610492592       10.6320608035
  H         6.6783801328        2.9153022910        9.6924334181
  C         3.8114139159        1.1646511219        8.6686304529
  H         3.1545885757        1.2224848664        7.7933129961
  H         3.2065048162        1.3975675925        9.5565226135
  H         4.1605947587        0.1282899466        8.7516265928
  C         7.2550020030        0.5057491317        7.1580310242
  C         8.2985773173        0.8627419545        8.2299499586
  H         8.6170007907        1.9096315887        8.1566710812
  H         9.1870006699        0.2351829076        8.0767298306
  H         7.9464721156        0.6802890168        9.2497294031
  C         6.6227388592       -0.8759111708        7.4151731877
  H         6.1408784499       -0.9344314088        8.3978641116
  H         7.4090789686       -1.6445392345        7.3842081997
  H         5.8798823773       -1.1331683819        6.6466620112
  C         7.9380714334        0.5041650516        5.7738984518
  H         7.2263025421        0.3019181316        4.9619385792
  H         8.7078789699       -0.2779739195        5.7647939096
  H         8.4277711306        1.4634267890        5.5688094916
  H         3.3329160000        0.4460780000        4.7766960000
 Ir         9.3368953985        7.3027836981       14.9326880923
  P         8.5023523112        6.8181432296       12.9149357595
  P        10.6964292130        7.3111781817       16.7676682253
  O         9.5322810354        5.5506561502       12.3825724825
  O        11.6670225609        5.9187716723       16.4954716566
  N        10.5925585855        5.6739843440       14.4476284245
  C        10.1919286824        8.5288127389       13.4486017193
  H        11.2089784820        8.1758083154       13.2479358009
  H        10.2158295914        9.5679993324       13.7965689158
  C         9.2760933306        8.3556463630       12.1918374864
  C         8.2429191202        9.4900478857       12.1011898553
  H         7.6775446906        9.6014089392       13.0355107511
  H         8.7722882718       10.4355708596       11.9157156289
  H         7.5344443552        9.3396175765       11.2767023637
  C        10.0495889927        8.1952465363       10.8796437265
  H         9.3744470254        8.0040770885       10.0348945982
  H        10.6003744505        9.1239824289       10.6666883310
  H        10.7747420429        7.3753550455       10.9293773040
  C         5.7869908037        7.1325586863       12.7957674083
  H         5.8179461351        7.2834434423       13.8833127247
  H         5.8577071011        8.1102017815       12.3102297307
  H         4.8094644122        6.7089067813       12.5322720039
  C         6.8790428424        6.1591327285       12.3145535032
  C         6.8733686153        6.0293511792       10.7831805318
  H         7.6729183647        5.3687460413       10.4237286932
  H         5.9103780495        5.6064496445       10.4627816643
  H         6.9794167515        7.0045499018       10.2925287592
  C         6.6943651227        4.7838606032       12.9917546400
  H         5.7012762097        4.3935566369       12.7269691799
  H         7.4442611123        4.0581592535       12.6567631650
  H         6.7395857997        4.8600307138       14.0874483815
  C        10.4637733112        5.0578756050       13.2433143283
  C        11.2441261226        3.9617343803       12.8911639933
  H        11.1104779827        3.4919477258       11.9232496585
  C        12.1761148950        3.5037103779       13.8226352845
  H        12.7836793698        2.6348551153       13.5831143056
  C        12.3417570385        4.1398199581       15.0542934602
  H        13.0742123813        3.8176728486       15.7877441086
  C        11.5348209469        5.2393223245       15.3239011835
  C         9.5454783495        6.6385975024       18.0747586355
  C         8.5640489548        5.8106991915       17.2042943484
  H         8.0933870581        6.4343731794       16.3808640080
  H         9.0262201510        4.9117717562       16.7849165258
  H         7.6949204827        5.4928667976       17.8027294743
  C        10.1851539909        5.7463993514       19.1396826326
  H        10.7962939158        6.3234153808       19.8426896193
  H         9.3848437727        5.2574418560       19.7125514770
  H        10.8085699457        4.9609913251       18.6998805470
  C         8.7982112632        7.8101986937       18.7222488297
  H         8.4054506931        8.5150888135       17.9812053808
  H         7.9491138303        7.4246733151       19.3048779384
  H         9.4588128106        8.3487212909       19.4092364127
  C        12.0049991035        8.5116061679       17.3188708450
  C        12.6241770988        8.1478511806       18.6789003860
  H        13.0289439324        7.1278385461       18.6885653086
  H        13.4572258903        8.8341669358       18.8913564320
  H        11.9057501465        8.2472677807       19.5013423074
  C        11.3573326781        9.9127835787       17.3449555802
  H        10.5635591964        9.9960812079       18.0963882129
  H        12.1306385989       10.6559355576       17.5900034377
  H        10.9313529855       10.1787834784       16.3682301300
  C        13.0863816511        8.4715546754       16.2186095337
  H        12.6740811091        8.7026657207       15.2270492928
  H        13.8435604060        9.2304498989       16.4529377785
  H        13.5822762668        7.4951431046       16.1699075366
  H         8.3848641085        8.5408272158       15.2931392469
 Ir         5.0795883517       16.4401369469       14.9127175960
  P         5.9348586183       15.9930929952       16.9309750009
  P         3.6906867397       16.4327367912       13.1039545436
  O         4.9340563429       14.7098816714       17.4821733043
  O         2.7581555450       15.0133448182       13.3809559981
  N         3.8520396397       14.8004782380       15.4242625065
  C         4.2123797409       17.6692983913       16.3851683529
  H         3.2024612921       17.3026654603       16.5951884956
  H         4.1706028590       18.7031754750       16.0233909208
  C         5.1357897610       17.5251021096       17.6375473523
  C         6.1491707809       18.6790984551       17.7076502814
  H         6.6988142236       18.7939155804       16.7642758523
  H         5.6045802556       19.6154415456       17.8939491684
  H         6.8720532677       18.5496253430       18.5229442199
  C         4.3700126843       17.3666864631       18.9550735798
  H         5.0520052876       17.2140967803       19.8019275949
  H         3.7906385118       18.2815443955       19.1514067153
  H         3.6708349655       16.5232553651       18.9240022193
  C         8.6462379893       16.3333377959       16.9930403256
  H         8.6234961797       16.3630144495       15.8955766366
  H         8.5530132581       17.3574152975       17.3653016732
  H         9.6287164858       15.9604707886       17.3113961221
  C         7.5670322576       15.3996285765       17.5710070758
  C         7.5844715703       15.4265823061       19.1071945442
  H         6.8140340268       14.7745748783       19.5385301715
  H         8.5649696484       15.0778118259       19.4573840930
  H         7.4435066634       16.4411068241       19.5000963216
  C         7.7664737101       13.9676459287       17.0309804389
  H         8.7681498258       13.6188885156       17.3187347263
  H         7.0296970580       13.2681135259       17.4415304245
  H         7.7077135648       13.9358950545       15.9335942314
  C         3.9936235778       14.2041536650       16.6374823836
  C         3.2160318916       13.1151419194       17.0162254393
  H         3.3574195079       12.6630281948       17.9918647676
  C         2.2736051550       12.6435789429       16.1020313482
  H         1.6659588916       11.7809570480       16.3629522882
  C         2.0962567423       13.2587755321       14.8610629877
  H         1.3558846178       12.9243137961       14.1412966707
  C         2.9009473861       14.3526988016       14.5635317250
  C         4.8229808486       15.8169493855       11.7549917142
  C         5.8272751502       14.9694942313       12.5796401714
  H         6.3072680570       15.5727852310       13.4100347646
  H         5.3775845473       14.0584871659       12.9856731667
  H         6.6842553513       14.6719905467       11.9538409567
  C         4.1706178708       14.9562490367       10.6688074028
  H         3.5221361197       15.5433825336       10.0085622457
  H         4.9585959458       14.5078707383       10.0469310982
  H         3.5784248777       14.1434621490       11.1023288716
  C         5.5514773766       17.0258889585       11.1540785260
  H         5.9586189493       17.6878205097       11.9274175438
  H         6.3935701795       16.6705904737       10.5427103475
  H         4.8835885091       17.6085453958       10.5112335432
  C         2.3492006291       17.6207177901       12.6113025350
  C         1.7015932008       17.2681080477       11.2627883112
  H         1.3211412539       16.2394543141       11.2439316592
  H         0.8477325167       17.9383161620       11.0864247039
  H         2.3950335277       17.4014060814       10.4245607504
  C         2.9733576697       19.0324475237       12.5894829453
  H         3.7499040490       19.1366901133       11.8227008902
  H         2.1831228225       19.7656537143       12.3700716533
  H         3.4163864910       19.2939006069       13.5596971274
  C         1.2974484440       17.5450188584       13.7372446984
  H         1.7285886544       17.7753901410       14.7205089591
  H         0.5181169253       18.2892047280       13.5296453891
  H         0.8245791749       16.5572722760       13.7876784359
  H         6.0100838640       17.6875962429       14.5314362256
  F         7.0703311637       10.5436773558       16.9313170585
  F         5.9926582332        8.9130916113       17.9776577981
  F         5.3179428741       10.9880028337       18.1637767894
  F         5.7613180207       11.6590672120       12.4322455691
  F         4.6285639485       10.0636180029       11.4331274163
  F         3.5853589609       11.8473559081       12.1562783996
  F         2.9359605554        6.0441045931       10.3233327504
  F         1.7489689743        4.2110777923       10.6049931217
  F         3.3244260168        4.7534087430       12.0488953234
  F        -2.6935072228        7.9302907433       11.3280652739
  F        -2.7338379753        5.7330775868       11.2642107886
  F        -3.2398605678        6.7791421276       13.1242714300
  F        -1.7911459870        4.7578118974       17.9945073623
  F        -1.0240929368        5.9776846966       19.6524907673
  F        -0.5019880516        3.8413321285       19.5396436431
  F         4.1430512774        3.4147288684       16.0871330388
  F         5.1911993618        4.9419779994       17.2656278381
  F         4.1340777487        3.2915879285       18.2779938732
  F        -1.9658654701       11.7801650629       13.6588171273
  F        -1.2329737804       13.4752624650       14.8770243396
  F        -3.1054237040       12.4489676992       15.4261950750
  F        -1.1243561692       11.7749779388       19.9317107566
  F        -0.5839534625        9.6453661989       20.1520489299
  F         0.9828440252       11.1632042186       19.8756678917
  C         2.8271565806        8.9565984217       15.1728997812
  C         3.7368266481        9.1457149869       16.2350735176
  H         3.5220736679        8.7073714274       17.2092902318
  C         4.9185585946        9.8837178059       16.0808724347
  C         5.2344267094       10.4796079538       14.8560668480
  H         6.1479861816       11.0534801554       14.7332689432
  C         4.3389163091       10.3128834576       13.7984772578
  C         3.1636740494        9.5672378409       13.9543293317
  H         2.4940051999        9.4629753894       13.1010519026
  C         5.8205944399       10.0761100011       17.2689455145
  C         4.5891385646       10.9612326340       12.4726381690
  C         0.8349292718        7.5123307907       13.9941688144
  C         1.7283692502        6.7656842462       13.1993290575
  H         2.7785246305        6.7267844570       13.4830624289
  C         1.3102615165        6.0402533154       12.0799628255
  C        -0.0321592852        6.0420675741       11.6886034091
  H        -0.3606164128        5.4849708358       10.8156683700
  C        -0.9400284546        6.7643517699       12.4650361555
  C        -0.5156220254        7.4785186293       13.5980194866
  H        -1.2652114770        7.9998890458       14.1908509829
  C         2.3132943261        5.2698016756       11.2724049340
  C        -2.3841661325        6.7963411046       12.0499089472
  C         1.5373363377        6.9065673322       16.3908950657
  C         0.4465517420        6.4553426078       17.1511625751
  H        -0.4951122090        7.0019147569       17.1126732909
  C         0.5293139883        5.3264313133       17.9703196196
  C         1.7037910177        4.5755225668       18.0398977846
  H         1.7675664367        3.6994426106       18.6774553863
  C         2.7910057977        4.9884778013       17.2644185519
  C         2.7091564999        6.1337588306       16.4636350369
  H         3.5858184540        6.4291735185       15.8885016115
  C        -0.6767204198        4.9643794109       18.7831344435
  C         4.0487955189        4.1736265754       17.2312785222
  C         0.4289291601        9.3471392040       16.0273113747
  C        -0.3016148503       10.2583221358       15.2368484562
  H        -0.2903140509       10.1587337733       14.1530126324
  C        -1.0547093489       11.2926616006       15.8045241295
  C        -1.0838845709       11.4874312638       17.1894367164
  H        -1.6641937386       12.2949991256       17.6279037970
  C        -0.3436993520       10.6155367486       17.9866126611
  C         0.3912397674        9.5666615189       17.4171053188
  H         0.9508107020        8.9082893827       18.0808681549
  C        -1.8370136247       12.2408106088       14.9416545373
  C        -0.2778105575       10.8046247058       19.4745237234
  B         1.3924855980        8.1869205221       15.3861814435
  F        -9.0553506296       19.6481228797       13.0483848160
  F        -7.9649179397       18.0562011875       11.9909186807
  F        -7.3025921781       20.1380217703       11.8208616691
  F        -7.7363094780       20.8123212697       17.5436360644
  F        -6.6054717513       19.2156155548       18.5422757638
  F        -5.5596043868       20.9990126527       17.8238933871
  F        -4.9128959313       15.1958911128       19.6540114027
  F        -3.7283372662       13.3620682326       19.3745676239
  F        -5.3004624421       13.9071937620       17.9275056391
  F         0.7181908193       17.0232725409       18.6494117853
  F         0.7754964222       14.8259489285       18.6541146761
  F         1.2725559858       15.9288125436       16.8203029716
  F        -0.1858750619       13.9102162158       11.9821734440
  F        -0.9538535874       15.1304053760       10.3257489562
  F        -1.4756620584       12.9947099665       10.4380932850
  F        -6.1212310065       12.5671844398       13.8912107110
  F        -7.1688327004       14.0944990317       12.7112061057
  F        -6.1116730144       12.4437188298       11.7000181293
  F        -0.0109816813       20.9326789818       16.3179466085
  F        -0.7440689252       22.6271034594       15.0992470830
  F         1.1288274049       21.6015836663       14.5504723195
  F        -0.8533569938       20.9273535910       10.0451456160
  F        -1.3940511656       18.7979452937        9.8247677787
  F        -2.9606105583       20.3158037035       10.1010725537
  C        -4.8012813067       18.1080425096       14.8052090865
  C        -5.7126031928       18.2901148786       13.7434353354
  H        -5.4995947999       17.8461590498       12.7714289364
  C        -6.8944303712       19.0271011745       13.8953494418
  C        -7.2079323468       19.6307894363       15.1175057293
  H        -8.1218186688       20.2046489260       15.2386535122
  C        -6.3113967095       19.4698697383       16.1756701825
  C        -5.1356634734       18.7244803113       16.0212316424
  H        -4.4648051871       18.6238225777       16.8740983244
  C        -7.7992859446       19.2123182583       12.7072435373
  C        -6.5639559074       20.1158690445       17.5030377928
  C        -2.8094391554       16.6592444886       15.9800614245
  C        -3.7033341522       15.9203871916       16.7811020932
  H        -4.7561743881       15.8935761677       16.5064033623
  C        -3.2825938289       15.1859202035       17.8941276508
  C        -1.9359213795       15.1690414428       18.2709288174
  H        -1.6035748791       14.6038845484       19.1373045318
  C        -1.0276992245       15.8842178097       17.4877904423
  C        -1.4555926569       16.6093318272       16.3635824247
  H        -0.7069611912       17.1273096263       15.7667603295
  C        -4.2877729515       14.4201105499       18.7021884061
  C         0.4185477911       15.9088741691       17.8974045073
  C        -3.5145806618       16.0583045820       13.5868081509
  C        -2.4244551069       15.6080787212       12.8255716045
  H        -1.4836382669       16.1560424877       12.8619559311
  C        -2.5070377749       14.4780074247       12.0083386905
  C        -3.6810173329       13.7262506608       11.9400648118
  H        -3.7444574322       12.8486973510       11.3047673246
  C        -4.7685779610       14.1397895126       12.7146447408
  C        -4.6860926965       15.2848892710       13.5154505777
  H        -5.5622643820       15.5798402283       14.0916148639
  C        -1.3014033835       14.1165851278       11.1959034304
  C        -6.0273965909       13.3256573952       12.7467419251
  C        -2.4054155357       18.4992110388       13.9495929510
  C        -1.6740350014       19.4097228022       14.7400398160
  H        -1.6836692945       19.3088195715       15.8238154870
  C        -0.9207857194       20.4439698135       14.1722158043
  C        -0.8915520259       20.6386712376       12.7872619320
  H        -0.3110508390       21.4461668155       12.3484875834
  C        -1.6334905016       19.7680295723       11.9902471981
  C        -2.3693862074       18.7197815261       12.5598675920
  H        -2.9304048326       18.0624444545       11.8962916524
  C        -0.1392300629       21.3932565362       15.0350113175
  C        -1.6995890896       19.9584752729       10.5023339183
  B        -3.3682543102       17.3385464379       14.5911314580
  F         2.5515250002        7.8113009478        3.0548028148
  F         3.6429094518        9.4022987283        1.9982335138
  F         4.3051709467        7.3192245943        1.8293104993
  F         3.8690910443        6.6467797087        7.5502104513
  F         5.0006086398        8.2429895128        8.5494668132
  F         6.0468986839        6.4615922307        7.8273384832
  F         6.6925390881       12.2622165961        9.6629632939
  F         7.8785887425       14.0949545598        9.3820136051
  F         6.3061576280       13.5504707308        7.9351829943
  F        12.3236436483       10.3753516447        8.6551901152
  F        12.3646272164       12.5722597199        8.7192362479
  F        12.8701956351       11.5259998733        6.8570937882
  F        11.4209695126       13.5475506926        1.9900219309
  F        10.6535200017       12.3267930595        0.3340587338
  F        10.1311330347       14.4627554181        0.4460980469
  F         5.4842931814       14.8908052273        3.9006450890
  F         4.4377356223       13.3634949131        2.7191365460
  F         5.4934856710       15.0156233697        1.7094209303
  F        11.5959100096        6.5250025757        6.3257565556
  F        10.8626152114        4.8308187744        5.1069431935
  F        12.7359831718        5.8561394761        4.5582690378
  F        10.7528936772        6.5300866097        0.0532447160
  F        10.2128706174        8.6591347945       -0.1665137208
  F         8.6446897316        7.1419210544        0.1076478389
  C         6.8052463910        9.3502351409        4.8131087034
  C         5.8951287269        9.1676679903        3.7506253016
  H         6.1098036013        9.6095905538        2.7780960717
  C         4.7118724192        8.4328556806        3.9030536428
  C         4.3965625417        7.8312134699        5.1256023387
  H         3.4835368696        7.2564752002        5.2483513352
  C         5.2926960388        7.9910811311        6.1835348690
  C         6.4690247360        8.7352139382        6.0294398595
  H         7.1395193565        8.8350109014        6.8826054231
  C         3.8090054030        8.2474020978        2.7148159982
  C         5.0394578642        7.3414990593        7.5094572767
  C         8.7960778568       10.7944900056        5.9909269131
  C         7.9027983087       11.5398824765        6.7870221239
  H         6.8526563702       11.5782347517        6.5035176892
  C         8.3209222676       12.2650986160        7.9067179662
  C         9.6635862627       12.2634097522        8.2974047181
  H         9.9929116753       12.8198265523        9.1704479877
  C        10.5710973325       11.5422959158        7.5192303685
  C        10.1468027313       10.8294223400        6.3856989072
  H        10.8964463526       10.3098049633        5.7912714342
  C         7.3172214394       13.0355005839        8.7130197815
  C        12.0153101957       11.5091594927        7.9332200512
  C         8.0923897229       11.3996911833        3.5954053131
  C         9.1821941303       11.8497684939        2.8335052304
  H        10.1228032302       11.3012808802        2.8696407410
  C         9.0995894696       12.9795266154        2.0157104419
  C         7.9256742352       13.7314876008        1.9468130250
  H         7.8624379052       14.6083013589        1.3102655983
  C         6.8383523253       13.3182882617        2.7221605979
  C         6.9208755799       12.1732996011        3.5235674074
  H         6.0446270664       11.8779675914        4.0994180184
  C        10.3053563227       13.3409057926        1.2032625396
  C         5.5796655502       14.1315190756        2.7533573853
  C         9.2016593634        8.9583575631        3.9582169585
  C         9.9371102390        8.0506096184        4.7479912840
  H         9.9301743026        8.1523095604        5.8316471586
  C        10.6865505157        7.0136757957        4.1799706009
  C        10.7104274736        6.8151889417        2.7954807549
  H        11.2886913380        6.0062837107        2.3564426912
  C         9.9678286446        7.6857945823        1.9989435525
  C         9.2326679938        8.7341609583        2.5690552629
  H         8.6700375197        9.3903814887        1.9057265391
  C        11.4672793387        6.0646338502        5.0427303397
  C         9.9044632003        7.4984286013        0.5102323874
  B         8.2388576593       10.1190086410        4.5997230439
  F        18.6311422104       -1.3386288363        6.9366961164
  F        17.4546609239        0.1712212455        8.0452311424
  F        16.9288752493       -1.9556671619        8.1673207082
  F        17.3614776409       -2.5019845694        2.4426953331
  F        16.1492599603       -0.9247407888        1.4992626855
  F        15.2001321607       -2.8020233213        2.1640034919
  F        14.5442693066        3.1099016473        0.3291056750
  F        13.3563971623        4.9415781018        0.6101233379
  F        14.9226661218        4.3979042449        2.0603915956
  F         8.9524979724        1.2229076303        1.2227103669
  F         8.8488654428        3.4180476966        1.3316538692
  F         8.3701442844        2.1975882255        3.1049130055
  F         9.8150027883        4.3954745507        8.0023446959
  F        10.5832669718        3.1741584959        9.6569416739
  F        11.1061839248        5.3096500210        9.5452485000
  F        15.7500880681        5.7372316590        6.0931183616
  F        16.7987806554        4.2102715507        7.2732146183
  F        15.7406068302        5.8600841927        8.2839730387
  F         9.6408697805       -2.6279502757        3.6677487332
  F        10.3731221050       -4.3239273327        4.8850491107
  F         8.5000956032       -3.2975531737        5.4337808140
  F        10.4840262270       -2.6229220585        9.9396074938
  F        11.0240824250       -0.4941084316       10.1587201199
  F        12.5930060113       -2.0108928510        9.8851576031
  C        14.4009580321        0.1773022582        5.1811801377
  C        15.2964562208       -0.0178278932        6.2523587400
  H        15.0962957065        0.4566400963        7.2122230566
  C        16.4446557673       -0.8060568337        6.1233592011
  C        16.7381446348       -1.4521339624        4.9175150226
  H        17.6147220007       -2.0863834748        4.8239720378
  C        15.8760749122       -1.2481621700        3.8391452503
  C        14.7314655760       -0.4508720176        3.9705251387
  H        14.0837155092       -0.3172214960        3.1046138441
  C        17.3541062938       -0.9766510572        7.3065920963
  C        16.1506993752       -1.8666596655        2.5036898168
  C        12.4364111644        1.6331582762        3.9939335945
  C        13.3288368901        2.3772503065        3.1972257825
  H        14.3793178169        2.4136048587        3.4775017318
  C        12.9101237100        3.1029820312        2.0778720864
  C        11.5685908511        3.0903344907        1.6823654847
  H        11.2373480296        3.6464664710        0.8096625853
  C        10.6643812725        2.3570610337        2.4549900664
  C        11.0887530452        1.6542450022        3.5927129695
  H        10.3409947589        1.1310791463        4.1852396810
  C        13.9156236589        3.8797326042        1.2781337858
  C         9.2220643169        2.3044067723        2.0353594913
  C        13.1385284325        2.2481431770        6.3921260252
  C        12.0477444111        2.7010041023        7.1508401095
  H        11.1035685657        2.1588800435        7.1082432075
  C        12.1349054684        3.8270173940        7.9729918088
  C        13.3108855623        4.5756605122        8.0435889743
  H        13.3759452583        5.4513076216        8.6813438345
  C        14.3986011607        4.1615316933        7.2695463408
  C        14.3136807142        3.0157068930        6.4693304824
  H        15.1914185166        2.7160822511        5.8982470472
  C        10.9307794649        4.1882703744        8.7878981091
  C        15.6591177580        4.9751977621        7.2389174652
  C        12.0238321253       -0.1912900620        6.0358390401
  C        11.2949449820       -1.1035925991        5.2467811102
  H        11.3020605132       -1.0029674900        4.1631760799
  C        10.5492321066       -2.1424976983        5.8151135920
  C        10.5274516135       -2.3414202592        7.1994202019
  H         9.9511153449       -3.1511314198        7.6393956420
  C        11.2695148339       -1.4695674840        7.9947778986
  C        11.9975490918       -0.4164864750        7.4246749187
  H        12.5561672466        0.2433958758        8.0877693359
  C         9.7689700438       -3.0901135450        4.9502857125
  C        11.3313459448       -1.6538248011        9.4837399186
  B        12.9843040793        0.9689244606        5.3891743293

540
Int(2+-1+)1 @ [2][BArF4]
 Ir         0.2708511938       11.0249497751        4.9106448130
  P         1.1164904096       11.4620161524        6.9355087877
  P        -1.1103254478       11.0364457007        3.0968992977
  O         0.1137352347       12.7437578970        7.4893982286
  O        -2.0596203723       12.4431058524        3.3871918738
  N        -0.9674246738       12.6540704580        5.4313303409
  C        -0.6006440563        9.7850866410        6.3714750315
  H        -1.6131065018       10.1476000110        6.5772617710
  H        -0.6370931049        8.7528254862        6.0045189339
  C         0.3151761740        9.9254697670        7.6298700326
  C         1.3300318594        8.7726944799        7.7004103342
  H         1.8841879910        8.6622540148        6.7591820416
  H         0.7860589015        7.8347273036        7.8801087602
  H         2.0490052775        8.8997047597        8.5195030292
  C        -0.4585388076       10.0770024204        8.9437487768
  H         0.2185423815       10.2229208595        9.7956872729
  H        -1.0404616378        9.1616435307        9.1301449721
  H        -1.1564726669       10.9215745782        8.9139351658
  C         3.8275963871       11.1240727819        7.0017591322
  H         3.8092373850       11.1076201232        5.9039514694
  H         3.7328510549       10.0956087852        7.3612865896
  H         4.8087351439       11.4928385864        7.3290247304
  C         2.7456699721       12.0503875568        7.5868094406
  C         2.7576583716       12.0047621063        9.1224244003
  H         1.9886288942       12.6545553486        9.5594583669
  H         3.7384905445       12.3439222869        9.4802996394
  H         2.6116651866       10.9861988902        9.5026493637
  C         2.9466533719       13.4886145276        7.0637089089
  H         3.9473341220       13.8335984273        7.3593826653
  H         2.2076510950       14.1829667085        7.4793350598
  H         2.8919888537       13.5319121237        5.9664728389
  C        -0.8292220366       13.2470321633        6.6466569330
  C        -1.6121684874       14.3313268922        7.0287537985
  H        -1.4731163633       14.7809553123        8.0060117540
  C        -2.5574892488       14.8004682140        6.1161841857
  H        -3.1698981595       15.6589453663        6.3797521754
  C        -2.7320656611       14.1877347561        4.8735564241
  H        -3.4751089847       14.5197135806        4.1553852815
  C        -1.9212635978       13.0991948352        4.5722120451
  C         0.0161501165       11.6899418552        1.7577591505
  C         1.0153627161       12.5246642872        2.6009911230
  H         1.5015678355       11.9040540920        3.4146131089
  H         0.5590206605       13.4213842437        3.0301995094
  H         1.8683832802       12.8451975810        1.9813438874
  C        -0.6524105371       12.5694894152        0.6971524157
  H        -1.2925150558       11.9887181381        0.0231040524
  H         0.1270347743       13.0455543189        0.0856406309
  H        -1.2563730118       13.3610021691        1.1516340907
  C         0.7540059590       10.5108949644        1.1115991159
  H         1.1678367710        9.8187204148        1.8544684607
  H         1.5889429465       10.8933709638        0.5067806641
  H         0.0824960426        9.9601479159        0.4454777860
  C        -2.4359788002        9.8355426460        2.5890062540
  C        -3.0671535184       10.1745398877        1.2290837739
  H        -3.4640429242       11.1968817593        1.2004926090
  H        -3.9074192898        9.4905336114        1.0404408522
  H        -2.3582604467       10.0502790045        0.4019199500
  C        -1.7954205324        8.4307884590        2.5808273800
  H        -1.0085369403        8.3316166958        1.8240632804
  H        -2.5744654978        7.6880033220        2.3533781770
  H        -1.3623733406        8.1780418472        3.5577215431
  C        -3.5042684403        9.9021197381        3.7006681394
  H        -3.0824992689        9.6837221123        4.6908744089
  H        -4.2699118646        9.1448061106        3.4880075624
  H        -3.9920580887       10.8830819638        3.7395728402
  H         1.2091488159        9.7850369281        4.5237317608
 Ir         4.8385380922        1.6680898287        4.8088252975
  P         3.9649519293        2.0045796830        2.7373259589
  P         5.8434702657        1.9015140691        6.8292629302
  O         4.9562835601        3.2936624772        2.2141261460
  O         6.7685924338        3.3072137171        6.5437990954
  N         5.8368017790        3.2853003015        4.3898036469
  C         5.7190780303        0.2991998553        1.5535976679
  H         6.4215729959        1.1136030712        1.3445321873
  H         5.9267344706       -0.5146862749        0.8434467942
  C         4.2546242535        0.7542078972        1.3709435322
  C         3.3011914223       -0.4250093684        1.6444211707
  H         3.3880075136       -0.8025209679        2.6740853979
  H         3.5607016077       -1.2584151625        0.9751433719
  H         2.2538903177       -0.1659796930        1.4512883863
  C         4.0727308069        1.2794922250       -0.0663366984
  H         3.0257427425        1.4662781810       -0.3225031002
  H         4.4503627193        0.5100841971       -0.7578957554
  H         4.6479927231        2.1953005593       -0.2442256910
  C         1.3285089881        1.9259422125        3.5540289100
  H         1.7076365616        1.7729424724        4.5746117406
  H         1.1635121077        0.9466330696        3.0931459240
  H         0.3479703844        2.4200038866        3.6307602878
  C         2.2703267006        2.8224512288        2.7270056196
  C         1.6943764590        3.0572440509        1.3248709579
  H         2.3908637197        3.6064190224        0.6795997539
  H         0.7800430843        3.6573521575        1.4194387309
  H         1.4142111759        2.1222672880        0.8261298759
  C         2.4343148070        4.1762417279        3.4557464999
  H         1.4358269471        4.6159100056        3.5999606635
  H         3.0343179698        4.8870981665        2.8751392777
  H         2.8919948398        4.0506557838        4.4473628901
  C         5.7394021681        3.8816790159        3.1481745231
  C         6.4199369182        5.0504754404        2.8372507537
  H         6.2877459628        5.4771697915        1.8493230791
  C         7.2443654792        5.6302644353        3.7980955288
  H         7.7814160308        6.5484297497        3.5711170057
  C         7.3738833745        5.0401235155        5.0525930901
  H         8.0065687907        5.4494898625        5.8346328955
  C         6.6617709782        3.8797130834        5.3238424005
  C         4.7696590921        2.5181513096        8.2326788281
  C         3.7208726387        3.4395688073        7.5728966125
  H         3.0951997056        2.8896506391        6.8577090805
  H         4.1881129967        4.2770669185        7.0434374327
  H         3.0727122210        3.8605161416        8.3544915857
  C         5.5454573239        3.3062305705        9.3004712385
  H         6.2391636048        2.6830896582        9.8736820827
  H         4.8209885849        3.7323883797       10.0090115911
  H         6.1073885728        4.1353405396        8.8578039383
  C         4.0622099951        1.3058227858        8.8516831677
  H         3.6005075037        0.6575742559        8.0966962699
  H         3.2578410529        1.6557855265        9.5146875416
  H         4.7588119797        0.7098581465        9.4488995965
  C         7.1802252678        0.6834826486        7.3188001673
  C         7.8381192673        0.9380112159        8.6836596906
  H         8.2512722820        1.9514031828        8.7630856706
  H         8.6737359980        0.2341143127        8.8128919374
  H         7.1484385950        0.7731212190        9.5195249529
  C         6.5391109299       -0.7221267991        7.2656688516
  H         5.7459210903       -0.8577151072        8.0107035897
  H         7.3159367280       -1.4758764236        7.4650074945
  H         6.1235929565       -0.9362974282        6.2696827091
  C         8.2435917980        0.7886133507        6.2042338622
  H         7.8039686492        0.6426175140        5.2070021418
  H         8.9948972314        0.0045551611        6.3672532952
  H         8.7530202127        1.7596931440        6.2188532055
  H         5.9138181819       -0.0689049356        2.5705993227
 Ir         9.3551259397        7.2746870511       15.0675572792
  P         8.5115644491        6.8348669102       13.0418954271
  P        10.7319105312        7.2606286585       16.8849345145
  O         9.5185121351        5.5568142289       12.4902996346
  O        11.6886557317        5.8600390131       16.5937610974
  N        10.5971612296        5.6473831029       14.5492160612
  C        10.2260232024        8.5148346906       13.6064505529
  H        11.2395624587        8.1545027088       13.4020520170
  H        10.2602669655        9.5477653371       13.9718154096
  C         9.3121026044        8.3714152372       12.3465763867
  C         8.2961073889        9.5227628670       12.2718902073
  H         7.7394118851        9.6335288937       13.2116072152
  H         8.8392413204       10.4611717192       12.0918378729
  H         7.5793842878        9.3929094385       11.4511997782
  C        10.0873600606        8.2178749538       11.0339189623
  H         9.4113117915        8.0673482778       10.1819370757
  H        10.6676059357        9.1337510236       10.8449011484
  H        10.7869691145        7.3748598519       11.0670078588
  C         5.7996710719        7.1679409740       12.9678188865
  H         5.8170987665        7.1935508017       14.0655112852
  H         5.8920714218        8.1936642369       12.5996847720
  H         4.8199554872        6.7936242733       12.6428272593
  C         6.8843279977        6.2391411447       12.3916291613
  C         6.8745245356        6.2708963335       10.8554299769
  H         7.6507015915        5.6244491397       10.4260533915
  H         5.8980474530        5.9177688278       10.4981672420
  H         7.0114407616        7.2874270133       10.4663886770
  C         6.6869023252        4.8047061977       12.9264945110
  H         5.6865954484        4.4551242265       12.6348851805
  H         7.4258320612        4.1080501566       12.5146994300
  H         6.7432329011        4.7693252303       14.0238992257
  C        10.4593918818        5.0530291518       13.3345778806
  C        11.2406299963        3.9667536287       12.9547302898
  H        11.1004344247        3.5151703474       11.9785444091
  C        12.1834571648        3.4967807994       13.8692515836
  H        12.7931093048        2.6357293871       13.6081711998
  C        12.3581721028        4.1111260944       15.1110834478
  H        13.0986473809        3.7776195922       15.8312005397
  C        11.5495316924        5.2019137921       15.4097677661
  C         9.6011988776        6.5975888893       18.2150870755
  C         8.6047333035        5.7696394892       17.3618656828
  H         8.1211275207        6.3957418603       16.5500316882
  H         9.0613026366        4.8745814478       16.9295713282
  H         7.7488195954        5.4464568377       17.9761361766
  C        10.2611418071        5.7097190359       19.2739149839
  H        10.9038746875        6.2842747808       19.9507944941
  H         9.4750578719        5.2397672883       19.8808389357
  H        10.8575062889        4.9110794939       18.8212199801
  C         8.8614186129        7.7724177816       18.8671137631
  H         8.4515629467        8.4708191303       18.1279336329
  H         8.0237559251        7.3858008315       19.4655503548
  H         9.5307281266        8.3170686342       19.5404703613
  C        12.0512397513        8.4641490482       17.4031089965
  C        12.6741564194        8.1242956486       18.7665679301
  H        13.0745442509        7.1033399083       18.7947739439
  H        13.5107007937        8.8105596821       18.9635567264
  H        11.9589717829        8.2426893118       19.5891726169
  C        11.4064365893        9.8670143172       17.4085179353
  H        10.6122907719        9.9619925717       18.1582147902
  H        12.1809987022       10.6119556248       17.6440659882
  H        10.9809524490       10.1196309602       16.4282452209
  C        13.1269469208        8.4024023416       16.2983033241
  H        12.7104243668        8.6193452802       15.3054700193
  H        13.8883034466        9.1625139550       16.5159650325
  H        13.6187021254        7.4233379520       16.2618611304
  H         8.4147377392        8.5136995106       15.4528041596
 Ir         5.0959193608       16.4250882526       14.8997848084
  P         5.9375561331       15.9901207819       16.9269575535
  P         3.7179934729       16.4119336348       13.0839948914
  O         4.9326668489       14.7116861749       17.4814584873
  O         2.7575785150       15.0144495177       13.3800880763
  N         3.8528954952       14.8004171869       15.4225154982
  C         4.2248781372       17.6701382194       16.3563934025
  H         3.2109021820       17.3109463777       16.5605518685
  H         4.1919187570       18.7020465463       15.9880704505
  C         5.1371877736       17.5291467408       17.6173603493
  C         6.1530739794       18.6808347136       17.6893157332
  H         6.7090676002       18.7897802069       16.7489815149
  H         5.6095156925       19.6193138100       17.8676615355
  H         6.8702448663       18.5536461585       18.5099667648
  C         4.3605952715       17.3798981136       18.9298462869
  H         5.0358495293       17.2338352980       19.7832309615
  H         3.7794414727       18.2960443691       19.1148177384
  H         3.6619061198       16.5359545673       18.8996731920
  C         8.6486784647       16.3250170770       16.9971422114
  H         8.6328180852       16.3389447653       15.8992613293
  H         8.5540253208       17.3544546111       17.3539985469
  H         9.6285367118       15.9559003067       17.3275876632
  C         7.5648015253       15.4006674531       17.5817195099
  C         7.5747525739       15.4481863451       19.1173479522
  H         6.8031698583       14.8011316266       19.5540028390
  H         8.5540097872       15.1059271653       19.4767674364
  H         7.4312203122       16.4676199030       19.4962359595
  C         7.7640594846       13.9613761651       17.0610708559
  H         8.7642027400       13.6153222062       17.3570864334
  H         7.0246629405       13.2681535563       17.4778619425
  H         7.7092486910       13.9154702070       15.9639808141
  C         3.9917436092       14.2064726772       16.6372988886
  C         3.2114629681       13.1199753824       17.0178075244
  H         3.3524101359       12.6685441066       17.9939404020
  C         2.2671562488       12.6502424170       16.1045695132
  H         1.6575005337       11.7893970733       16.3664892268
  C         2.0904339242       13.2650289896       14.8633242171
  H         1.3483505163       12.9322632695       14.1445525109
  C         2.8990040571       14.3555646609       14.5634627190
  C         4.8417902889       15.7420705574       11.7502435131
  C         5.8338518141       14.9071396070       12.6015618157
  H         6.3234583176       15.5316753593       13.4103018525
  H         5.3712119534       14.0172777846       13.0378514068
  H         6.6852178886       14.5754001759       11.9856548492
  C         4.1664252822       14.8597533808       10.6964824074
  H         3.5336946645       15.4412823256       10.0161793549
  H         4.9421723784       14.3702982641       10.0910829768
  H         3.5535319762       14.0784520333       11.1562562768
  C         5.5897651349       16.9087448460       11.0938808655
  H         6.0150039875       17.6005747535       11.8304307194
  H         6.4166519596       16.5133443566       10.4859036542
  H         4.9208308866       17.4636225493       10.4290247547
  C         2.4014954238       17.6188878750       12.5673075655
  C         1.7701798480       17.2764540810       11.2082871588
  H         1.3658068712       16.2568339267       11.1856633264
  H         0.9353547936       17.9655199445       11.0137412310
  H         2.4819078537       17.3898360840       10.3820993062
  C         3.0533114018       19.0185091346       12.5530924990
  H         3.8465411524       19.1057005491       11.8013991922
  H         2.2820441887       19.7663005753       12.3155927621
  H         3.4822578742       19.2739000883       13.5311239795
  C         1.3299558824       17.5660099310       13.6764599095
  H         1.7510504882       17.7849168894       14.6668170981
  H         0.5709633912       18.3285095442       13.4587702261
  H         0.8344831777       16.5889896376       13.7178429172
  H         6.0388323170       17.6608893130       14.5104247028
  F         7.0789788051       10.4956260752       16.9288993655
  F         5.9878415833        8.9033383733       17.9849500640
  F         5.3252367478       10.9854332801       18.1552830161
  F         5.7626218171       11.6584119576       12.4319516555
  F         4.6290661113       10.0627263052       11.4345440965
  F         3.5855425876       11.8463188025       12.1567128235
  F         2.9372512281        6.0429866154       10.3215723161
  F         1.7505771149        4.2103015379       10.6033880293
  F         3.3236544160        4.7545726366       12.0491016846
  F        -2.6938454753        7.9298101244       11.3289974860
  F        -2.7347979687        5.7328868126       11.2648599225
  F        -3.2401847459        6.7784956339       13.1268400744
  F        -1.7626653726        4.7557178531       18.0389941250
  F        -1.0194144321        6.0374452211       19.6492767693
  F        -0.4568631967        3.9043138094       19.5967519596
  F         4.1455762458        3.4155417827       16.0824430905
  F         5.1949564109        4.9416718981       17.2644677006
  F         4.1343293621        3.2921475249       18.2736811504
  F        -1.9664520035       11.7801187190       13.6587686795
  F        -1.2334582503       13.4738911001       14.8776220604
  F        -3.1071036806       12.4492028473       15.4261828288
  F        -1.1238467784       11.7749468268       19.9313268275
  F        -0.5835888552        9.6454522194       20.1518331593
  F         0.9834553994       11.1631506372       19.8756451887
  C         2.8258915568        8.9582097991       15.1689806310
  C         3.7361497717        9.1390460129       16.2317330977
  H         3.5213006698        8.6956743172       17.2035997227
  C         4.9191162113        9.8740466142       16.0804846208
  C         5.2349786525       10.4762471278       14.8583535561
  H         6.1497655741       11.0486813945       14.7376270247
  C         4.3390955509       10.3157027305       13.8000782268
  C         3.1622591263        9.5725371618       13.9531543679
  H         2.4921237641        9.4724029977       13.0997637479
  C         5.8226268881       10.0588444804       17.2687003955
  C         4.5900688431       10.9612974051       12.4733479076
  C         0.8346112004        7.5148758203       13.9900922459
  C         1.7276711193        6.7683425385       13.1948576880
  H         2.7779975694        6.7303822150       13.4776990403
  C         1.3091531294        6.0408158063       12.0770439922
  C        -0.0337611344        6.0411271494       11.6873028225
  H        -0.3632431358        5.4832017585       10.8152726001
  C        -0.9410710936        6.7635348784       12.4644562062
  C        -0.5163734485        7.4787586565       13.5964161497
  H        -1.2659681629        7.9988938891       14.1904288855
  C         2.3130986681        5.2697659216       11.2712945686
  C        -2.3854820631        6.7957591223       12.0507278555
  C         1.5438763703        6.9111232403       16.3835096306
  C         0.4589838804        6.4720276264       17.1570073487
  H        -0.4797202331        7.0235861914       17.1254835774
  C         0.5465359538        5.3516543568       17.9851900805
  C         1.7160342338        4.5930008689       18.0482257948
  H         1.7823597360        3.7231213357       18.6935442298
  C         2.7970007500        4.9931888483       17.2586089403
  C         2.7127097811        6.1328832131       16.4500056194
  H         3.5854717737        6.4205824027       15.8649801882
  C        -0.6512321062        5.0029670825       18.8102855396
  C         4.0526509930        4.1745766996       17.2268870277
  C         0.4300351993        9.3487964245       16.0255098158
  C        -0.3051325605       10.2571283727       15.2362882674
  H        -0.2958449739       10.1571687090       14.1524843361
  C        -1.0587461901       11.2903996232       15.8049156238
  C        -1.0876048729       11.4845142672       17.1898819380
  H        -1.6702906148       12.2899169643       17.6291600264
  C        -0.3424451922       10.6159983952       17.9861305202
  C         0.3966723071        9.5707347015       17.4152398881
  H         0.9620597483        8.9165740788       18.0782293316
  C        -1.8391373901       12.2398218108       14.9420235292
  C        -0.2769323898       10.8050613670       19.4743780265
  B         1.3931920471        8.1899798734       15.3805915448
  F        -9.0552971576       19.6480436609       13.0479782285
  F        -7.9647031636       18.0559501084       11.9914918530
  F        -7.3022602510       20.1380737849       11.8209846832
  F        -7.7369168059       20.8110299067       17.5436687842
  F        -6.6053227336       19.2151077638       18.5419583809
  F        -5.5604725223       20.9991967443       17.8230634017
  F        -4.9134056265       15.1955767731       19.6540873578
  F        -3.7282281530       13.3622225832       19.3744895566
  F        -5.2998190241       13.9072427522       17.9271742491
  F         0.7183602707       17.0236874089       18.6497210645
  F         0.7755978497       14.8261089287       18.6540672985
  F         1.2723821361       15.9291116864       16.8204026487
  F        -0.1856800960       13.9102155727       11.9822952664
  F        -0.9533514596       15.1309753187       10.3261523377
  F        -1.4756606540       12.9950357999       10.4384408461
  F        -6.1210390845       12.5672865201       13.8909031284
  F        -7.1685347604       14.0946449381       12.7111726223
  F        -6.1111851607       12.4443213050       11.6997192378
  F        -0.0106382017       20.9329878972       16.3185276505
  F        -0.7436517365       22.6267007003       15.0994066979
  F         1.1297051957       21.6016692893       14.5507236380
  F        -0.8530560293       20.9274061688       10.0451522844
  F        -1.3932311929       18.7978677868        9.8244670308
  F        -2.9601059220       20.3156839447       10.1011794147
  C        -4.7998320197       18.1091854327       14.8056611007
  C        -5.7114679530       18.2903170493       13.7438160738
  H        -5.4979957938       17.8462010825       12.7719642915
  C        -6.8938469958       19.0266188819       13.8953824788
  C        -7.2078337961       19.6297011500       15.1176037455
  H        -8.1220950326       20.2030025148       15.2385098973
  C        -6.3111568793       19.4694854467       16.1756544107
  C        -5.1341966318       18.7259583684       16.0215340885
  H        -4.4627835556       18.6279302655       16.8745046115
  C        -7.7990116257       19.2118071407       12.7074029533
  C        -6.5643911149       20.1154890440       17.5026238115
  C        -2.8090353160       16.6614396040       15.9823314514
  C        -3.7032512134       15.9237591450       16.7843164678
  H        -4.7562069513       15.8978022779       16.5099457742
  C        -3.2828446797       15.1883635683       17.8967359084
  C        -1.9362257991       15.1714360319       18.2738300223
  H        -1.6041220013       14.6058280744       19.1401244095
  C        -1.0277592671       15.8854446149       17.4896213113
  C        -1.4550064984       16.6103824809       16.3650859206
  H        -0.7056400692       17.1257302341       15.7666120336
  C        -4.2884880702       14.4205407148       18.7034473815
  C         0.4188335080       15.9079590648       17.8970805630
  C        -3.5136251195       16.0578609371       13.5886935064
  C        -2.4237974034       15.6078656354       12.8268467288
  H        -1.4829959901       16.1558391036       12.8631782937
  C        -2.5066843928       14.4784207545       12.0087379647
  C        -3.6809474064       13.7272049772       11.9398708024
  H        -3.7448384152       12.8504190962       11.3035294514
  C        -4.7681674381       14.1403176094       12.7151171998
  C        -4.6852627318       15.2845954096       13.5171729295
  H        -5.5612631002       15.5791784868       14.0938164551
  C        -1.3011329096       14.1165035591       11.1962757552
  C        -6.0268889285       13.3260865254       12.7466691770
  C        -2.4021053985       18.4975038563       13.9499863103
  C        -1.6688925168       19.4066959891       14.7400973918
  H        -1.6781109918       19.3058595229       15.8239774401
  C        -0.9179574171       20.4424952455       14.1721565568
  C        -0.8909402587       20.6385417998       12.7872739852
  H        -0.3117804735       21.4469463784       12.3484596962
  C        -1.6327692484       19.7676611922       11.9903360624
  C        -2.3679782569       18.7190977520       12.5603163955
  H        -2.9302917308       18.0625049280       11.8970623736
  C        -0.1381204383       21.3929114813       15.0349817446
  C        -1.6995346896       19.9583844537       10.5022365282
  B        -3.3669140700       17.3390211977       14.5922748348
  F         2.5507661258        7.8092089108        3.0553111653
  F         3.6417894037        9.4016075072        1.9994027712
  F         4.3051013433        7.3191609231        1.8294341556
  F         3.8679255029        6.6485978486        7.5518193144
  F         5.0013213936        8.2428433347        8.5494505802
  F         6.0443478600        6.4575042670        7.8281388563
  F         6.6929287292       12.2621508351        9.6626085619
  F         7.8786754426       14.0950059560        9.3819313841
  F         6.3063074114       13.5505619330        7.9350934682
  F        12.3236292506       10.3752392204        8.6552702976
  F        12.3642698410       12.5721665328        8.7193273731
  F        12.8700600415       11.5265855276        6.8574974902
  F        11.4209768235       13.5475722591        1.9901133448
  F        10.6533955035       12.3269325321        0.3340354603
  F        10.1311637285       14.4629132464        0.4460869460
  F         5.4852361609       14.8907607236        3.8990142028
  F         4.4375978783       13.3633472685        2.7188360360
  F         5.4940643392       15.0145942176        1.7078182391
  F        11.5946556265        6.5248876416        6.3255571121
  F        10.8603760399        4.8281585119        5.1083369616
  F        12.7315091701        5.8562990423        4.5579339908
  F        10.7533081627        6.5303623463        0.0531565080
  F        10.2131962821        8.6596504275       -0.1672235989
  F         8.6456927636        7.1422752029        0.1082759709
  C         6.8021089292        9.3523248460        4.8140693538
  C         5.8914619978        9.1694897706        3.7520147997
  H         6.1047306424        9.6134813365        2.7800760795
  C         4.7106509941        8.4307826528        3.9036015141
  C         4.3972646416        7.8260009996        5.1250718138
  H         3.4860277686        7.2475552402        5.2450029017
  C         5.2924102554        7.9894050086        6.1837294405
  C         6.4667303713        8.7369380264        6.0303977337
  H         7.1361204380        8.8394198468        6.8841796293
  C         3.8068645208        8.2453981454        2.7156837909
  C         5.0399463911        7.3421338896        7.5106211271
  C         8.7953299904       10.7935902728        5.9905743311
  C         7.9026507791       11.5407700736        6.7856885866
  H         6.8528125188       11.5808818667        6.5012986885
  C         8.3210784637       12.2655949525        7.9055053846
  C         9.6637347731       12.2637766086        8.2960685196
  H         9.9934902024       12.8210235611        9.1683783778
  C        10.5707974229       11.5411829426        7.5188611851
  C        10.1458964097       10.8266089688        6.3863952391
  H        10.8947419503       10.3042029307        5.7934456292
  C         7.3175562070       13.0355925696        8.7118068691
  C        12.0150739835       11.5088629558        7.9333166998
  C         8.0912096498       11.3998013870        3.5948978504
  C         9.1815280870       11.8496273170        2.8335325639
  H        10.1219375341       11.3009982533        2.8699138669
  C         9.0995253587       12.9797188965        2.0160975506
  C         7.9257769227       13.7320101304        1.9474383681
  H         7.8630834354       14.6100993266        1.3126513976
  C         6.8379119648       13.3189349409        2.7217833394
  C         6.9200185395       12.1737779992        3.5226829149
  H         6.0433478645       11.8790416814        4.0981983890
  C        10.3053895161       13.3411543758        1.2039717171
  C         5.5793937717       14.1336695033        2.7533850583
  C         9.1949296034        8.9551969087        3.9574172745
  C         9.9224701852        8.0417687267        4.7481425802
  H         9.9114425634        8.1412982341        5.8320462458
  C        10.6769375927        7.0083923309        4.1806982685
  C        10.7077486858        6.8147603032        2.7957280422
  H        11.2898524317        6.0084866462        2.3569992604
  C         9.9689576774        7.6875680850        1.9984300210
  C         9.2335433504        8.7364320410        2.5675744127
  H         8.6766711648        9.3966935478        1.9034205273
  C        11.4626236312        6.0622062433        5.0433916107
  C         9.9065305369        7.4996702064        0.5104725179
  B         8.2362106582       10.1192354841        4.5992766690
  F        18.6861642460       -1.3417682373        6.9348636377
  F        17.5929368638        0.2483001508        7.9917454905
  F        16.9328367177       -1.8341200120        8.1645425015
  F        17.3657037038       -2.5064375774        2.4415400717
  F        16.2332916124       -0.9086786373        1.4468851059
  F        15.1901558058       -2.6961726462        2.1631825979
  F        14.5444117587        3.1096954953        0.3284039055
  F        13.3585641833        4.9422366389        0.6106337928
  F        14.9313398606        4.3976657737        2.0581594193
  F         8.9177086901        1.2226070410        1.3337262861
  F         8.8741198656        3.4201949668        1.2704235139
  F         8.3685235213        2.3713005407        3.1271442202
  F         9.8147481372        4.3950067894        8.0017795763
  F        10.5828485683        3.1740878424        9.6578803321
  F        11.1052534212        5.3100012572        9.5457137693
  F        15.7503212163        5.7379032343        6.0937827689
  F        16.7970612446        4.2106335460        7.2737488513
  F        15.7406157353        5.8608799338        8.2854712012
  F         9.6403826990       -2.6274033142        3.6664879892
  F        10.3734657832       -4.3202226352        4.8857838885
  F         8.4991653842       -3.2967245885        5.4338055101
  F        10.4824009773       -2.6220784711        9.9394749088
  F        11.0228368615       -0.4924842054       10.1604774995
  F        12.5892729206       -2.0104029476        9.8827727438
  C        14.4281541011        0.1944335783        5.1812994402
  C        15.3395453878        0.0135053239        6.2427341122
  H        15.1284622476        0.4616993414        7.2132235989
  C        16.5189680670       -0.7277571894        6.0916721028
  C        16.8305539641       -1.3367442052        4.8717711825
  H        17.7408572282       -1.9163205343        4.7507448222
  C        15.9366189413       -1.1708300913        3.8124540286
  C        14.7627096890       -0.4229714645        3.9656655707
  H        14.0932026991       -0.3200639737        3.1120683555
  C        17.4225016075       -0.9082087859        7.2792655526
  C        16.1910511995       -1.8120674307        2.4838893499
  C        12.4437170396        1.6390047687        3.9979963521
  C        13.3387450797        2.3791590403        3.1988115330
  H        14.3922824111        2.4101919448        3.4721789610
  C        12.9186229338        3.1103965289        2.0839164265
  C        11.5755551938        3.1130056037        1.6955920435
  H        11.2459944594        3.6733705548        0.8252315785
  C        10.6680437804        2.3901298182        2.4717535131
  C        11.0924184306        1.6771031953        3.6049702086
  H        10.3420528494        1.1594730812        4.2001448388
  C        13.9224035061        3.8819477816        1.2798937572
  C         9.2235743430        2.3568123688        2.0579909135
  C        13.1431562819        2.2469579263        6.3958488985
  C        12.0523842846        2.6975946476        7.1561764128
  H        11.1110106074        2.1505350656        7.1182302137
  C        12.1353964507        3.8268709411        7.9744919813
  C        13.3096866346        4.5782097495        8.0434492032
  H        13.3730080449        5.4555784336        8.6790338952
  C        14.3978320262        4.1645781647        7.2699290640
  C        14.3153487951        3.0191908544        6.4694708161
  H        15.1932280337        2.7233179161        5.8962371757
  C        10.9297671321        4.1883853537        8.7873992125
  C        15.6579966230        4.9774619024        7.2385376258
  C        12.0316547777       -0.1922285949        6.0346102159
  C        11.2986976182       -1.1017756104        5.2448726984
  H        11.3086421009       -1.0021002679        4.1610387392
  C        10.5451706903       -2.1354232382        5.8131615887
  C        10.5163071434       -2.3298172111        7.1981082077
  H         9.9359690316       -3.1371049037        7.6372770291
  C        11.2600825477       -1.4603116692        7.9946112579
  C        11.9966316519       -0.4128493465        7.4243260601
  H        12.5591526423        0.2437280929        8.0873887811
  C         9.7669533258       -3.0864475848        4.9497274130
  C        11.3279932187       -1.6514356057        9.4823815410
  B        12.9964566704        0.9666559793        5.3920372053

545
Int(2+-1+)2 @ [2][BArF4]
 Ir         0.2722936929       10.9763774018        4.9061523195
  P         1.1104740278       11.4053277356        6.9356500383
  P        -1.1023801490       10.9921629504        3.0874089259
  O         0.1082855002       12.6882293590        7.4889125076
  O        -2.0607124490       12.3905628129        3.3849406803
  N        -0.9689711579       12.6024768306        5.4283792700
  C        -0.6089568435        9.7351923616        6.3606249463
  H        -1.6214040368       10.1008306680        6.5620019045
  H        -0.6465441485        8.7039284776        5.9910817276
  C         0.3013151393        9.8711053268        7.6234585037
  C         1.3145233591        8.7174325761        7.6966523436
  H         1.8717840420        8.6074777785        6.7572903653
  H         0.7698320381        7.7799367041        7.8738481490
  H         2.0305137061        8.8436956799        8.5183937899
  C        -0.4772530352       10.0224074239        8.9346098860
  H         0.1973785600       10.1610668138        9.7897126782
  H        -1.0649737696        9.1096903146        9.1154322469
  H        -1.1704426996       10.8710324739        8.9055323138
  C         3.8206054528       11.0509475438        7.0245304418
  H         3.8129818032       11.0299996223        5.9266900051
  H         3.7157065223       10.0253940876        7.3874993854
  H         4.8013544307       11.4141550556        7.3599944920
  C         2.7394318245       11.9856696244        7.5949408131
  C         2.7408517547       11.9547630765        9.1310255212
  H         1.9675881472       12.6069633154        9.5569434559
  H         3.7184903811       12.3000985635        9.4921181943
  H         2.5947016434       10.9394148491        9.5197888248
  C         2.9516304608       13.4169286597        7.0615667007
  H         3.9506903342       13.7603356735        7.3644517359
  H         2.2114511809       14.1151980279        7.4651637146
  H         2.9070409606       13.4510776407        5.9635388543
  C        -0.8366019236       13.1901203138        6.6469166989
  C        -1.6276215153       14.2668420034        7.0331467798
  H        -1.4954750901       14.7099944869        8.0140798507
  C        -2.5730357219       14.7368450515        6.1204945190
  H        -3.1909964046       15.5909218543        6.3870838235
  C        -2.7410699567       14.1295139810        4.8745495645
  H        -3.4845035424       14.4605676437        4.1563544445
  C        -1.9247180332       13.0454311754        4.5703940342
  C         0.0218193091       11.6591132193        1.7524776202
  C         1.0175120903       12.4944352793        2.5993739854
  H         1.5042554640       11.8731925863        3.4116120887
  H         0.5569136392       13.3877921838        3.0313830943
  H         1.8693958608       12.8205026539        1.9810477863
  C        -0.6500315381       12.5411093362        0.6955797930
  H        -1.2835869154       11.9601618073        0.0155806531
  H         0.1280238960       13.0269818239        0.0898656063
  H        -1.2614261242       13.3252290404        1.1530383297
  C         0.7647233087       10.4860513717        1.1010569765
  H         1.1810491210        9.7922450466        1.8407716226
  H         1.5981551000       10.8742646558        0.4978239629
  H         0.0956303088        9.9349940819        0.4327066282
  C        -2.4236313229        9.7912995918        2.5701375002
  C        -3.0598750019       10.1432864392        1.2159043358
  H        -3.4613828642       11.1641791660        1.2001021961
  H        -3.8975078703        9.4577205254        1.0216039060
  H        -2.3527253810       10.0318335973        0.3855648750
  C        -1.7797511649        8.3882894042        2.5450563487
  H        -0.9971717684        8.2980367450        1.7826113895
  H        -2.5577689881        7.6453506215        2.3149739179
  H        -1.3404209590        8.1272715447        3.5169635161
  C        -3.4894771015        9.8442547039        3.6849699641
  H        -3.0658152641        9.6154732730        4.6720054943
  H        -4.2541501355        9.0885194778        3.4652166167
  H        -3.9790719279       10.8237497910        3.7350116186
  H         1.2117826346        9.7378248225        4.5189120722
 Ir         4.8521390102        1.6673286386        4.7366446503
  P         3.9713421099        2.1109296726        2.6811636919
  P         5.8574851382        1.9087874308        6.7643420104
  O         4.8995513194        3.4733053289        2.2280174800
  O         6.7249091526        3.3592411404        6.5309229619
  N         5.8107600650        3.3913794938        4.3796569776
  C         3.6769556689       -0.4092397103        1.5410170702
  H         4.1450402018       -0.8728250092        2.4169078494
  H         3.8646235864       -1.0771031454        0.6868326703
  C         4.2946084153        0.9687481011        1.2224851894
  C         3.7632253403        1.4732467539       -0.1307121285
  H         2.6702238047        1.4205062810       -0.1893048656
  H         4.1642707611        0.8176831098       -0.9196589826
  H         4.0847314489        2.4966965817       -0.3550758623
  C         5.8293710814        0.8234377636        1.1647422427
  H         6.3138380978        1.7529932482        0.8500298144
  H         6.0849788390        0.0416174624        0.4345950146
  H         6.2469893368        0.5320847303        2.1384638321
  C         1.1929313139        1.8183905500        2.8066692351
  H         1.3690038882        1.1514398869        3.6617246758
  H         1.1096107693        1.2096398739        1.8991782051
  H         0.2150359354        2.2974269557        2.9639152837
  C         2.2653315587        2.9133253352        2.6791332498
  C         2.0043817240        3.7827436625        1.4388545109
  H         2.8026602974        4.5178161920        1.2790711217
  H         1.0685415753        4.3332559002        1.6071091028
  H         1.8776484076        3.1967922277        0.5244522967
  C         2.2190412725        3.8273971616        3.9249573865
  H         1.2282398771        4.3040954366        3.9759860770
  H         2.9692256492        4.6281040428        3.8745285550
  H         2.3814006320        3.2664328551        4.8529637588
  C         5.7159152124        4.0181450558        3.1608446929
  C         6.4240271470        5.1735699783        2.8577531349
  H         6.3067575527        5.6177278187        1.8761366972
  C         7.2596627739        5.7180375210        3.8294259840
  H         7.8198345765        6.6243764755        3.6147449794
  C         7.3709626560        5.1114960266        5.0785129644
  H         8.0093525076        5.4991884489        5.8663553184
  C         6.6348275148        3.9594495339        5.3206639729
  C         4.7466086015        2.4583126443        8.1780138841
  C         4.1050189298        1.2104974930        8.7971979922
  H         4.8416919978        0.6377221441        9.3679453770
  H         3.6491994040        0.5516972956        8.0481222592
  H         3.3048765608        1.5185549860        9.4855468959
  C         3.6463039839        3.3336555278        7.5418834892
  H         4.0599095540        4.1866694298        6.9917601604
  H         3.0019053843        3.7322441857        8.3383608921
  H         3.0205672352        2.7524037152        6.8543599894
  C         5.4799782091        3.2809643193        9.2515417206
  H         6.2012734421        2.6928916600        9.8266237043
  H         4.7317220640        3.6680939506        9.9579015410
  H         6.0006248894        4.1383934740        8.8128477716
  C         7.2585334098        0.7678501399        7.2811618878
  C         6.7264922015       -0.6815022814        7.2835015957
  H         5.9119385851       -0.8388358315        8.0007885695
  H         7.5485854202       -1.3561484741        7.5659880503
  H         6.3837217313       -0.9886426528        6.2873329498
  C         8.3122568906        0.9048360035        6.1621772438
  H         7.8794100707        0.7106355496        5.1708677313
  H         9.1065132221        0.1682012171        6.3429376074
  H         8.7664641171        1.9029339870        6.1500192687
  C         7.9034676809        1.1069150708        8.6346935336
  H         8.2219381812        2.1546120541        8.6928996820
  H         8.8013242785        0.4844839589        8.7648598408
  H         7.2403637787        0.8909175433        9.4806326772
  H         2.5918886465       -0.3754832471        1.6903379574
 Ir         9.3480678995        7.2909045680       14.9987522876
  P         8.5086532699        6.8362581791       12.9771921084
  P        10.7108887851        7.2758647273       16.8279953006
  O         9.5192273784        5.5576495819       12.4327154905
  O        11.6543732582        5.8640834408       16.5511071839
  N        10.5844371943        5.6532405130       14.4973016630
  C        10.2206983047        8.5197784991       13.5282613904
  H        11.2327132630        8.1555327550       13.3233447637
  H        10.2588131265        9.5549582806       13.8868331415
  C         9.3023336246        8.3711820102       12.2712789303
  C         8.2824604943        9.5191853848       12.1970593216
  H         7.7292163567        9.6317169295       13.1385456932
  H         8.8220234033       10.4586740620       12.0117127165
  H         7.5628668872        9.3841327807       11.3796764403
  C        10.0726706084        8.2168075687       10.9561859199
  H         9.3941137267        8.0562351219       10.1079548603
  H        10.6445485607        9.1363903158       10.7598181191
  H        10.7791601618        7.3797855871       10.9911145902
  C         5.7969716267        7.1641351497       12.9217960359
  H         5.8277306617        7.2120879594       14.0184403777
  H         5.8818833647        8.1822835090       12.5314612882
  H         4.8145755160        6.7805248150       12.6167393131
  C         6.8776188287        6.2269302615       12.3512310585
  C         6.8531166527        6.2309833280       10.8155459388
  H         7.6254233958        5.5773537361       10.3900875077
  H         5.8733709648        5.8710857618       10.4743744053
  H         6.9859083227        7.2404848913       10.4075166786
  C         6.6886842956        4.8017123059       12.9132374387
  H         5.6881232247        4.4432668108       12.6332749688
  H         7.4277644229        4.1003733869       12.5096041457
  H         6.7513131575        4.7862977987       14.0107475135
  C        10.4531663078        5.0539825207       13.2846780928
  C        11.2336367563        3.9634679879       12.9154831917
  H        11.0994951094        3.5083551946       11.9404501482
  C        12.1672429163        3.4927350046       13.8390434914
  H        12.7761806338        2.6287703497       13.5856940892
  C        12.3328795224        4.1097451963       15.0805653369
  H        13.0651316268        3.7756157392       15.8088195550
  C        11.5256322773        5.2046646919       15.3678281345
  C         9.5546259130        6.6252353263       18.1408485758
  C         8.5618779397        5.8055843966       17.2755557017
  H         8.0957581643        6.4322011413       16.4521835143
  H         9.0135260958        4.9013071587       16.8566991096
  H         7.6917328950        5.4981330316       17.8778854667
  C        10.1901056068        5.7321096385       19.2070695063
  H        10.8124504788        6.3061018905       19.9025094657
  H         9.3922783456        5.2518613320       19.7904268973
  H        10.8031556054        4.9403877030       18.7648840918
  C         8.8221052737        7.8089837264       18.7833292643
  H         8.4325496196        8.5130849661       18.0394335176
  H         7.9720094800        7.4347329484       19.3717855900
  H         9.4910006394        8.3443871030       19.4645784173
  C        12.0397254044        8.4607493668       17.3662156966
  C        12.6513865231        8.1024537444       18.7305468863
  H        13.0386111031        7.0761023535       18.7525403789
  H        13.4954476992        8.7769677283       18.9367219957
  H        11.9335849353        8.2233111552       19.5506076757
  C        11.4123118951        9.8713622728       17.3785592635
  H        10.6177548894        9.9719794490       18.1270755903
  H        12.1956710569       10.6050095782       17.6203755206
  H        10.9928935439       10.1356557814       16.3986412420
  C        13.1210597629        8.3947008611       16.2670450490
  H        12.7124788285        8.6232699554       15.2734231160
  H        13.8898607035        9.1445163851       16.4944743985
  H        13.6018888773        7.4103379950       16.2265136458
  H         8.4118837646        8.5373729669       15.3697999569
 Ir         5.1025429754       16.4178283110       14.9034862464
  P         5.9377651763       15.9859496262       16.9353577463
  P         3.7258175394       16.4070999817       13.0875081159
  O         4.9290602992       14.7098998803       17.4872498053
  O         2.7584259368       15.0145837739       13.3840539141
  N         3.8536234526       14.7976665293       15.4262542373
  C         4.2287125816       17.6673109244       16.3540236955
  H         3.2136300387       17.3097070348       16.5554129056
  H         4.1982703557       18.6983492121       15.9830135385
  C         5.1359577547       17.5279320191       17.6183709428
  C         6.1529633834       18.6786264306       17.6911674331
  H         6.7118183710       18.7849827268       16.7522234573
  H         5.6100323451       19.6181432337       17.8662392575
  H         6.8676387655       18.5520598075       18.5140623225
  C         4.3537782847       17.3829129215       18.9280838140
  H         5.0251992901       17.2376788866       19.7845978032
  H         3.7734050047       18.3004510113       19.1086310318
  H         3.6538317292       16.5400420198       18.8968933950
  C         8.6493337775       16.3166584909       17.0205311829
  H         8.6400581509       16.3237067209       15.9224627571
  H         8.5535730448       17.3485355493       17.3700689809
  H         9.6267590159       15.9485334617       17.3590123661
  C         7.5606179392       15.3968405355       17.6036402093
  C         7.5626166588       15.4500414398       19.1397351984
  H         6.7855991630       14.8081004537       19.5744415020
  H         8.5382977929       15.1039909049       19.5057899453
  H         7.4219262340       16.4715486258       19.5144518856
  C         7.7600110572       13.9548849831       17.0903600875
  H         8.7580220011       13.6082550583       17.3927155495
  H         7.0171584089       13.2648672736       17.5062293145
  H         7.7105439265       13.9043053381       15.9932153551
  C         3.9897174885       14.2044328195       16.6416168808
  C         3.2080768574       13.1186704130       17.0214361040
  H         3.3472637661       12.6673835073       17.9978588917
  C         2.2646706347       12.6494155859       16.1070176788
  H         1.6541847265       11.7889419424       16.3682571020
  C         2.0893451136       13.2646336260       14.8657828019
  H         1.3473665003       12.9328902050       14.1464099160
  C         2.8992227299       14.3544094577       14.5668015690
  C         4.8442659855       15.7312719344       11.7524809682
  C         5.8349846210       14.8934966776       12.6022743490
  H         6.3285824971       15.5176038002       13.4083288474
  H         5.3700370534       14.0065300956       13.0418510720
  H         6.6829037376       14.5569411308       11.9842823290
  C         4.1631200387       14.8519183972       10.6991788331
  H         3.5336612878       15.4374624778       10.0191542774
  H         4.9357470100       14.3575315604       10.0937289750
  H         3.5453294360       14.0742455716       11.1587671283
  C         5.5947096193       16.8957902092       11.0954352494
  H         6.0247056845       17.5850987288       11.8315350345
  H         6.4182467366       16.4985483704       10.4840520937
  H         4.9247255655       17.4541669809       10.4351456167
  C         2.4148308379       17.6207370771       12.5735319557
  C         1.7694891114       17.2728910607       11.2227854224
  H         1.3575726426       16.2561642867       11.2112900707
  H         0.9379434951       17.9663355512       11.0304561366
  H         2.4748984006       17.3750799908       10.3896867829
  C         3.0753753067       19.0160802734       12.5438971801
  H         3.8597955399       19.0942554782       11.7819548280
  H         2.3057662768       19.7674090337       12.3120408849
  H         3.5181028563       19.2740413747       13.5151116252
  C         1.3517073052       17.5825177165       13.6916036448
  H         1.7811289549       17.8085102438       14.6766577476
  H         0.5942882819       18.3463117251       13.4727311611
  H         0.8518817901       16.6082744128       13.7452652458
  H         6.0499679340       17.6499240570       14.5131826624
  F         7.0783319503       10.4955670909       16.9287269621
  F         5.9864256871        8.9035425556       17.9848590733
  F         5.3250117541       10.9856997606       18.1553022951
  F         5.7612947762       11.6577791389       12.4326661204
  F         4.6287935971       10.0625955337       11.4342492373
  F         3.5850288828       11.8457154699       12.1572472089
  F         2.9371810990        6.0429572963       10.3214969489
  F         1.7506718386        4.2102658885       10.6033396800
  F         3.3237963311        4.7544608555       12.0490611357
  F        -2.6937488255        7.9300784868       11.3283721832
  F        -2.7343990311        5.7327584076       11.2641674827
  F        -3.2398307483        6.7784188248       13.1250063572
  F        -1.7915543342        4.7576814370       17.9928998055
  F        -1.0239370282        5.9790465933       19.6478544181
  F        -0.4991491272        3.8443849783       19.5349925490
  F         4.1436036054        3.4145703606       16.0863703200
  F         5.1914685104        4.9420327002       17.2654579042
  F         4.1339615480        3.2919055672       18.2775509345
  F        -1.9663124526       11.7799441491       13.6587654310
  F        -1.2332175964       13.4734836758       14.8777262348
  F        -3.1068976578       12.4490602492       15.4261635002
  F        -1.1243130597       11.7747717043       19.9315211568
  F        -0.5839376393        9.6451521322       20.1523322701
  F         0.9826986292       11.1630510861       19.8753302276
  C         2.8241605666        8.9560613136       15.1711099704
  C         3.7344183652        9.1390746204       16.2335165415
  H         3.5194334749        8.6977032946       17.2062898653
  C         4.9177633001        9.8734717710       16.0808836504
  C         5.2341451273       10.4737087867       14.8580075666
  H         6.1496168288       11.0448888756       14.7364648408
  C         4.3376437684       10.3130013086       13.8002468435
  C         3.1606818708        9.5697553404       13.9544889861
  H         2.4904425968        9.4690582192       13.1012283392
  C         5.8214313141       10.0590724351       17.2686752555
  C         4.5890033790       10.9600574511       12.4739186760
  C         0.8339565118        7.5122913102       13.9920503543
  C         1.7274872054        6.7660072872       13.1970329925
  H         2.7774395118        6.7268672949       13.4812811403
  C         1.3096713326        6.0405348941       12.0774987796
  C        -0.0328903410        6.0419208342       11.6865382095
  H        -0.3617702553        5.4850105316       10.8136496280
  C        -0.9406554952        6.7636543409       12.4636962240
  C        -0.5165405013        7.4777280452       13.5965821307
  H        -1.2663129167        7.9980878658       14.1900635015
  C         2.3134988335        5.2697610832       11.2712810652
  C        -2.3849247602        6.7957969828       12.0496410598
  C         1.5380106695        6.9062504881       16.3868899186
  C         0.4472081045        6.4561053957       17.1469496621
  H        -0.4939210467        7.0033981089       17.1089002430
  C         0.5299159563        5.3271777191       17.9653193559
  C         1.7040061358        4.5758581614       18.0363414744
  H         1.7677405172        3.7000757272       18.6741126085
  C         2.7916467187        4.9884478212       17.2617192318
  C         2.7096931641        6.1331187943       16.4600284902
  H         3.5865015520        6.4279684447       15.8847690724
  C        -0.6752002897        4.9662075929       18.7771214509
  C         4.0497376832        4.1733896415       17.2308293651
  C         0.4272648684        9.3458710798       16.0267791352
  C        -0.3052548036       10.2559246321       15.2368997731
  H        -0.2942026198       10.1567270156       14.1530323960
  C        -1.0590171832       11.2894238549       15.8050347088
  C        -1.0880625054       11.4836245608       17.1900069194
  H        -1.6693930177       12.2901585629       17.6290334767
  C        -0.3447446395       10.6139274935       17.9866800860
  C         0.3918444073        9.5663928233       17.4165658910
  H         0.9539979433        8.9096546903       18.0798221283
  C        -1.8389368207       12.2394077030       14.9420751293
  C        -0.2779430766       10.8043773660       19.4745876576
  B         1.3909474339        8.1867789500       15.3837344277
  F        -9.0555168869       19.6480226702       13.0479846575
  F        -7.9647647977       18.0560076578       11.9912600356
  F        -7.3023418436       20.1379456346       11.8210542830
  F        -7.7380453435       20.8118856995       17.5442103527
  F        -6.6057343104       19.2157688471       18.5423102424
  F        -5.5616286265       21.0000066781       17.8224562837
  F        -4.9134656031       15.1958233467       19.6545801192
  F        -3.7283164542       13.3622440080       19.3746920176
  F        -5.2997878096       13.9072610719       17.9274335804
  F         0.7187224529       17.0235667992       18.6492399672
  F         0.7755916200       14.8260557727       18.6539789474
  F         1.2723675488       15.9289858678       16.8202473931
  F        -0.1853275413       13.9094592381       11.9837973457
  F        -0.9558334525       15.1284871010       10.3302070666
  F        -1.4758182162       12.9938768737       10.4392915352
  F        -6.1218342215       12.5672441304       13.8919932717
  F        -7.1691924322       14.0945267051       12.7114303077
  F        -6.1114434636       12.4441998288       11.7005990147
  F        -0.0110068211       20.9326500940       16.3182225169
  F        -0.7441944798       22.6266886972       15.0992003228
  F         1.1291235386       21.6015249568       14.5506070574
  F        -0.8534126663       20.9276498725       10.0453568604
  F        -1.3937321300       18.7986382931        9.8251375314
  F        -2.9608177640       20.3158938319       10.1011944027
  C        -4.8006339892       18.1093455831       14.8062694504
  C        -5.7120007073       18.2905016692       13.7442098291
  H        -5.4981108322       17.8466521398       12.7723250919
  C        -6.8945268947       19.0265375552       13.8955113168
  C        -7.2090951156       19.6294855887       15.1176509536
  H        -8.1234268770       20.2027562132       15.2381760985
  C        -6.3126324480       19.4695713629       16.1758977862
  C        -5.1356768002       18.7259014067       16.0220648588
  H        -4.4647856090       18.6280645470       16.8754184423
  C        -7.7993155950       19.2117832905       12.7072629349
  C        -6.5658413000       20.1160071936       17.5026122462
  C        -2.8095500669       16.6620895606       15.9830260055
  C        -3.7037818475       15.9245361717       16.7852149087
  H        -4.7569217302       15.8991093937       16.5114072484
  C        -3.2830788320       15.1884726649       17.8970956040
  C        -1.9362737258       15.1707458301       18.2734192248
  H        -1.6040801544       14.6049464462       19.1395231052
  C        -1.0279196780       15.8851713344       17.4894405141
  C        -1.4553862493       16.6107806493       16.3653845093
  H        -0.7062150019       17.1264511446       15.7669109852
  C        -4.2886682219       14.4208163775       18.7042098900
  C         0.4186860896       15.9073174989       17.8966417080
  C        -3.5142812927       16.0573930740       13.5899721384
  C        -2.4240093544       15.6060245407       12.8295392034
  H        -1.4828059181       16.1533834313       12.8661462492
  C        -2.5070219918       14.4759003249       12.0122573990
  C        -3.6815230354       13.7254691381       11.9427458050
  H        -3.7453640331       12.8482825967       11.3069516845
  C        -4.7690616021       14.1399288499       12.7166820825
  C        -4.6863224239       15.2847598639       13.5179213194
  H        -5.5627429337       15.5802813375       14.0934325651
  C        -1.3018910655       14.1146068858       11.1991246687
  C        -6.0276900571       13.3258952859       12.7477432936
  C        -2.4028126101       18.4975273810       13.9499785382
  C        -1.6705347833       19.4074956249       14.7400184361
  H        -1.6801494694       19.3071364500       15.8239288696
  C        -0.9194004497       20.4431445057       14.1721442400
  C        -0.8922189147       20.6391387074       12.7873327789
  H        -0.3131800664       21.4476218744       12.3485084066
  C        -1.6333511987       19.7677568303       11.9904557014
  C        -2.3676694602       18.7183782370       12.5601987915
  H        -2.9287734232       18.0609316945       11.8967591470
  C        -0.1389023212       21.3931000556       15.0347462959
  C        -1.7000277617       19.9587219266       10.5025615856
  B        -3.3676160417       17.3392465860       14.5928202586
  F         2.5512191668        7.8086639795        3.0553385150
  F         3.6419525655        9.4016867667        1.9993661943
  F         4.3047103942        7.3195459556        1.8285896179
  F         3.8695039621        6.6461693152        7.5511384754
  F         5.0016136586        8.2416095170        8.5490122823
  F         6.0453069290        6.4569384667        7.8279513154
  F         6.6927352391       12.2621340310        9.6627501070
  F         7.8784951476       14.0950595069        9.3820962571
  F         6.3060715487       13.5504185542        7.9350940112
  F        12.3233715668       10.3750021707        8.6559625180
  F        12.3641987925       12.5721535461        8.7198006822
  F        12.8697668062       11.5255674995        6.8588615227
  F        11.4212020552       13.5475941001        1.9900600628
  F        10.6532759329       12.3269224076        0.3342408107
  F        10.1312300137       14.4629733420        0.4460488136
  F         5.4841290538       14.8911500367        3.9005957808
  F         4.4377721007       13.3633314159        2.7191472734
  F         5.4944960543       15.0143335748        1.7091259315
  F        11.5945648153        6.5249292870        6.3256933675
  F        10.8602989146        4.8283572515        5.1083264826
  F        12.7311499885        5.8565109199        4.5579304904
  F        10.7524739384        6.5304876769        0.0533962577
  F        10.2129239890        8.6596276170       -0.1671920202
  F         8.6447940499        7.1421577971        0.1078655268
  C         6.8031187052        9.3524218007        4.8136958435
  C         5.8920844633        9.1701593429        3.7517468778
  H         6.1051865485        9.6143264558        2.7798067101
  C         4.7115044651        8.4309213695        3.9030051928
  C         4.3988306364        7.8256086876        5.1242995194
  H         3.4870057750        7.2482358347        5.2449327306
  C         5.2942024679        7.9878865718        6.1828148514
  C         6.4683503929        8.7356563870        6.0295268753
  H         7.1383924605        8.8370871311        6.8828903799
  C         3.8073176157        8.2446770747        2.7150658373
  C         5.0414887868        7.3399005071        7.5096377099
  C         8.7954402430       10.7944465287        5.9911925201
  C         7.9024765945       11.5410097214        6.7864565423
  H         6.8525265852       11.5811061896        6.5022536697
  C         8.3209791496       12.2657130264        7.9062390932
  C         9.6635258079       12.2637762603        8.2971907097
  H         9.9931046099       12.8207271255        9.1697654208
  C        10.5706410833       11.5414829923        7.5198038543
  C        10.1460254933       10.8277223257        6.3868405059
  H        10.8951220757       10.3061956014        5.7933404546
  C         7.3174777388       13.0358076800        8.7120877827
  C        12.0147947829       11.5086731434        7.9341442587
  C         8.0920151937       11.4010580720        3.5963030428
  C         9.1823363026       11.8511718741        2.8351790642
  H        10.1230842906       11.3030730306        2.8724003547
  C         9.0998373902       12.9803442320        2.0166265294
  C         7.9258250472       13.7321599955        1.9475496162
  H         7.8625558893       14.6095747796        1.3118889280
  C         6.8383058583       13.3191861342        2.7226204143
  C         6.9205526277       12.1744030762        3.5239289003
  H         6.0439548891       11.8790930884        4.0992405175
  C        10.3055560336       13.3413213653        1.2039919651
  C         5.5796092835       14.1328071098        2.7527245316
  C         9.1994176378        8.9592158822        3.9575253673
  C         9.9268172396        8.0457409111        4.7483347635
  H         9.9169756658        8.1459818086        5.8321542534
  C        10.6767188324        7.0090706311        4.1811028204
  C        10.7042557420        6.8136382090        2.7964061978
  H        11.2827272601        6.0048550124        2.3579906245
  C         9.9685208049        7.6885043693        1.9986135609
  C         9.2370919769        8.7401877641        2.5676032897
  H         8.6808697868        9.4011319416        1.9035802873
  C        11.4619865010        6.0620041877        5.0433989507
  C         9.9053406266        7.4996253797        0.5105446462
  B         8.2374520591       10.1202655979        4.5997387639
  F        18.3515918552       -1.7680044770        7.2175227207
  F        17.5983812346        0.1608940993        7.9888001876
  F        16.5336576254       -1.7044437960        8.4359151756
  F        17.3993397804       -2.4986756919        2.5019382304
  F        16.2018125470       -0.9146097204        1.5467980090
  F        15.2332544526       -2.7591887475        2.2191338104
  F        14.5281554274        3.1769551361        0.3877808972
  F        13.3009236976        4.9945675462        0.6150522037
  F        14.8549460832        4.5159532629        2.1059297847
  F         8.9004673090        1.2181523836        1.3836284277
  F         8.8636650995        3.4159733484        1.2791013297
  F         8.3551835237        2.3804001593        3.1611413003
  F         9.8140769227        4.3958053427        8.0025803051
  F        10.5831279842        3.1747415002        9.6577463101
  F        11.1043202441        5.3115269256        9.5470600189
  F        15.7490832117        5.7376229960        6.0961312784
  F        16.7970717034        4.2104382188        7.2741571269
  F        15.7402504623        5.8600407371        8.2878997513
  F         9.6399472466       -2.6275020372        3.6663187443
  F        10.3731292802       -4.3194207789        4.8861840197
  F         8.4978786275       -3.2970681138        5.4334848166
  F        10.4815325542       -2.6220957420        9.9399292586
  F        11.0223700721       -0.4919608881       10.1614123901
  F        12.5875438731       -2.0102448383        9.8814879483
  C        14.3947998638        0.1882638126        5.2012750376
  C        15.2405150125       -0.0439607755        6.3032514349
  H        15.0001978985        0.4041178571        7.2669218730
  C        16.3801235968       -0.8487533319        6.2081713796
  C        16.7257401520       -1.4625274417        4.9988786114
  H        17.5958713032       -2.1073039041        4.9253800129
  C        15.9117289017       -1.2212539776        3.8908028849
  C        14.7698148456       -0.4151424604        3.9920343806
  H        14.1568609220       -0.2603070918        3.1045928491
  C        17.2055286609       -1.0423862307        7.4468645899
  C        16.1987644555       -1.8425275415        2.5590769645
  C        12.4321803964        1.6599062126        4.0051610201
  C        13.3167526437        2.4276604350        3.2203882394
  H        14.3681293510        2.4748841851        3.5003121221
  C        12.8852135672        3.1688973669        2.1152994716
  C        11.5435536665        3.1558481921        1.7267406823
  H        11.2057230156        3.7221175048        0.8636886819
  C        10.6485253677        2.4085547903        2.4930074168
  C        11.0820265475        1.6830115746        3.6120532939
  H        10.3390495467        1.1454616938        4.1980172214
  C        13.8774271673        3.9586905410        1.3154041971
  C         9.2053434463        2.3623482460        2.0866440311
  C        13.1359295444        2.2528084755        6.3986941673
  C        12.0462628387        2.7066413462        7.1563357370
  H        11.1019676391        2.1652611349        7.1141787440
  C        12.1340127551        3.8326259005        7.9768240452
  C        13.3098511591        4.5810859789        8.0463649872
  H        13.3747911351        5.4585828429        8.6815323079
  C        14.3975583674        4.1639110677        7.2738358020
  C        14.3131287796        3.0167994220        6.4759082971
  H        15.1910396149        2.7138974354        5.9062828581
  C        10.9287706025        4.1911671234        8.7887668206
  C        15.6575052359        4.9764684438        7.2407449494
  C        12.0133838301       -0.1809264365        6.0355476332
  C        11.2898126483       -1.0970080699        5.2453062410
  H        11.3025486986       -0.9993594722        4.1613412323
  C        10.5404986891       -2.1333955635        5.8136328339
  C        10.5129662740       -2.3292595417        7.1983829593
  H         9.9378596786       -3.1406702962        7.6368558491
  C        11.2531793838       -1.4570117785        7.9951288041
  C        11.9794477433       -0.4023530964        7.4251513524
  H        12.5344976296        0.2592739773        8.0893851380
  C         9.7655067654       -3.0859414977        4.9497948096
  C        11.3256819939       -1.6506499466        9.4824497792
  B        12.9781417590        0.9792062943        5.3925892222
  H         4.7608041956       -0.0930794097        4.6757786062
  C         3.6965610311       -0.3259271861        5.1837512493
  H         3.1727298754       -0.8773007395        4.4005663939
  H         3.9643003368       -0.9734086748        6.0201797941
  H         3.0459594814        0.4890320325        5.5474041533

545
TS(2+-1+)2 @ [2][BArF4] 
 Ir         0.2671922526       10.9926294291        4.8970111180
  P         1.1110909938       11.4098300387        6.9267754845
  P        -1.1108803192       11.0224621540        3.0808215145
  O         0.1111293007       12.6904114310        7.4881323676
  O        -2.0521259967       12.4342038817        3.3775401970
  N        -0.9655926476       12.6226425842        5.4264470902
  C        -0.6151749986        9.7490251976        6.3490007113
  H        -1.6254343177       10.1175821833        6.5554182241
  H        -0.6581481558        8.7195892144        5.9749516274
  C         0.2994538696        9.8751566567        7.6098521287
  C         1.3090459473        8.7178559874        7.6745034105
  H         1.8646741087        8.6117625146        6.7337185429
  H         0.7617437066        7.7810843805        7.8473026302
  H         2.0265177605        8.8374614679        8.4960008831
  C        -0.4742767289       10.0226954932        8.9243330175
  H         0.2038615087       10.1545541558        9.7777592248
  H        -1.0647225499        9.1112374917        9.1026550916
  H        -1.1643154589       10.8740876785        8.9018941714
  C         3.8206088469       11.0482899415        7.0151781754
  H         3.8123259622       11.0262064269        5.9173736124
  H         3.7138371239       10.0234237010        7.3795316855
  H         4.8023618901       11.4098675848        7.3495019944
  C         2.7418653550       11.9857209621        7.5854748160
  C         2.7438530784       11.9548799117        9.1216320856
  H         1.9722842677       12.6089982086        9.5476164568
  H         3.7224382385       12.2980860586        9.4824025682
  H         2.5953714286       10.9398893791        9.5105807572
  C         2.9569438449       13.4162543501        7.0513904358
  H         3.9563935876       13.7583849739        7.3542468802
  H         2.2181168511       14.1163903793        7.4542067135
  H         2.9129257313       13.4501370547        5.9533416575
  C        -0.8329740141       13.2000175548        6.6498226001
  C        -1.6233818120       14.2739223514        7.0447431269
  H        -1.4910786545       14.7089913961        8.0291015861
  C        -2.5674655677       14.7529519786        6.1356150748
  H        -3.1845936626       15.6052393412        6.4092867202
  C        -2.7345605252       14.1574701461        4.8839130825
  H        -3.4760076477       14.4965222382        4.1674417887
  C        -1.9188183284       13.0756603753        4.5707998898
  C         0.0192171182       11.6733054871        1.7438600421
  C         1.0206059657       12.5041101785        2.5883870721
  H         1.5027781748       11.8814290923        3.4023307237
  H         0.5665219942       13.4018051281        3.0179591646
  H         1.8751014081       12.8222308725        1.9695700114
  C        -0.6452335704       12.5548834431        0.6821410853
  H        -1.2811900400       11.9747841324        0.0036822727
  H         0.1363848895       13.0335570946        0.0755299463
  H        -1.2524902490       13.3444058755        1.1355772948
  C         0.7536759032       10.4911947259        1.0989865358
  H         1.1656146451        9.7989056839        1.8427349262
  H         1.5894774263       10.8706319232        0.4934641275
  H         0.0806331036        9.9409768509        0.4339274103
  C        -2.4440587942        9.8322096120        2.5681795643
  C        -3.0780662649       10.1860941076        1.2136006644
  H        -3.4663805575       11.2118460702        1.1936752898
  H        -3.9246554466        9.5104562754        1.0234495828
  H        -2.3733777505       10.0616464562        0.3829761345
  C        -1.8128360918        8.4234295980        2.5455514060
  H        -1.0335892316        8.3238942390        1.7808536982
  H        -2.5985121415        7.6871619444        2.3199010483
  H        -1.3729673732        8.1610835106        3.5168524294
  C        -3.5077444360        9.8970286577        3.6843756621
  H        -3.0842376192        9.6669346529        4.6711651836
  H        -4.2795929905        9.1473143067        3.4679326230
  H        -3.9884328232       10.8810587752        3.7332893611
  H         1.1992980571        9.7501524322        4.5042139046
 Ir         4.8347587224        1.6783656947        4.7597238706
  P         3.9938033482        2.0872381375        2.6808110485
  P         5.8872114344        1.9185815487        6.7655961899
  O         4.9528517415        3.4284134031        2.2097053564
  O         6.7884895210        3.3533236551        6.5021604955
  N         5.8489379311        3.3998185465        4.3649439853
  C         3.6710423524       -0.4521136851        1.6219949932
  H         4.1169105539       -0.8803898975        2.5274849248
  H         3.8657479337       -1.1581424072        0.8011498036
  C         4.3079269371        0.9050007627        1.2551281794
  C         3.7815727358        1.3737747444       -0.1131118563
  H         2.6870143947        1.3496372296       -0.1659170379
  H         4.1601702418        0.6781400531       -0.8786582896
  H         4.1312394556        2.3791472753       -0.3756222815
  C         5.8403123278        0.7404803877        1.1981506742
  H         6.3326629813        1.6539775970        0.8493492302
  H         6.0835921699       -0.0681257693        0.4934982085
  H         6.2584874969        0.4770178273        2.1793154174
  C         1.2097202115        1.8467071078        2.7551736295
  H         1.3583596292        1.1804846097        3.6157383006
  H         1.1318903504        1.2356165770        1.8486058672
  H         0.2386588521        2.3457087342        2.8914517439
  C         2.3046070500        2.9217314699        2.6425394608
  C         2.0817795803        3.7906317339        1.3949163002
  H         2.8846959249        4.5252588068        1.2579096198
  H         1.1410832826        4.3406250253        1.5356609829
  H         1.9824393065        3.2043553474        0.4772152999
  C         2.2535981579        3.8403427309        3.8853342550
  H         1.2745396831        4.3426940289        3.9139327636
  H         3.0243621631        4.6221421573        3.8511262155
  H         2.3765168993        3.2771520811        4.8188798996
  C         5.7527479794        4.0023428384        3.1378938922
  C         6.4510848788        5.1619833818        2.8249683945
  H         6.3355886185        5.6012359684        1.8411154287
  C         7.2806006554        5.7169259323        3.7970074430
  H         7.8306649848        6.6284859946        3.5770244086
  C         7.4078888459        5.1184131169        5.0492935307
  H         8.0520303267        5.5153849771        5.8276219878
  C         6.6799167417        3.9620192502        5.2987015486
  C         4.8159802014        2.5201595311        8.1875105952
  C         3.7461632419        3.4272600451        7.5424528527
  H         3.0885385890        2.8577868668        6.8748818563
  H         4.1894487035        4.2503309323        6.9708108247
  H         3.1263270971        3.8715399725        8.3341647051
  C         5.5892071388        3.3253883686        9.2452027021
  H         6.2820598588        2.7117580997        9.8288693272
  H         4.8610360563        3.7582073122        9.9461042978
  H         6.1500660510        4.1500334374        8.7940247486
  C         4.1292542065        1.3079265288        8.8300921957
  H         3.6326757714        0.6625906463        8.0956850510
  H         3.3552526791        1.6617056043        9.5267338961
  H         4.8474454923        0.7097303039        9.3990761420
  C         7.2654923446        0.7476093258        7.2627860192
  C         7.9417219828        1.0807578030        8.6022520246
  H         8.2880545273        2.1202450051        8.6461421763
  H         8.8247844732        0.4358459795        8.7227535097
  H         7.2868700079        0.8898172953        9.4605170054
  C         6.6877964706       -0.6840401026        7.2861928142
  H         5.8885397054       -0.8108129802        8.0264047849
  H         7.4953618728       -1.3836691752        7.5489573562
  H         6.3053813587       -0.9822762347        6.3015391392
  C         8.3013755708        0.8470786535        6.1238716111
  H         7.8466104833        0.6529134137        5.1425387938
  H         9.0805314649        0.0938371232        6.2995570353
  H         8.7791338017        1.8336710860        6.0936168713
  H         2.5842322704       -0.3992062761        1.7503576807
 Ir         9.3498821785        7.2939951652       14.9994223427
  P         8.5127873091        6.8419195711       12.9766223545
  P        10.7103331389        7.2769798374       16.8296611601
  O         9.5204650104        5.5603988977       12.4330046935
  O        11.6529828817        5.8644341910       16.5532798476
  N        10.5843136813        5.6547236895       14.4985369829
  C        10.2272501294        8.5220764662       13.5312304715
  H        11.2387055304        8.1558887552       13.3272423290
  H        10.2670480041        9.5569691038       13.8904467417
  C         9.3099891642        8.3760040699       12.2733602632
  C         8.2917385492        9.5256349817       12.2001224883
  H         7.7397003940        9.6388552022       13.1422402650
  H         8.8327287795       10.4641891159       12.0145818172
  H         7.5709775825        9.3923925132       11.3835026857
  C        10.0810988104        8.2220237619       10.9586689071
  H         9.4029953198        8.0645621028       10.1095168794
  H        10.6554013483        9.1405196269       10.7643768045
  H        10.7855489033        7.3832231387       10.9928328417
  C         5.8015061959        7.1699392585       12.9289784096
  H         5.8291465772        7.1973910614       14.0263765355
  H         5.8902510243        8.1950506649       12.5582745052
  H         4.8190423396        6.7946921713       12.6135846743
  C         6.8816484779        6.2408573909       12.3443648341
  C         6.8574391441        6.2696766341       10.8091280809
  H         7.6284287739        5.6211769545       10.3736192395
  H         5.8773241675        5.9178423328       10.4614930999
  H         6.9927026147        7.2851752216       10.4172521371
  C         6.6918246817        4.8076136791       12.8848823708
  H         5.6893809704        4.4556015964       12.6038085921
  H         7.4280723390        4.1109278924       12.4683327116
  H         6.7586181520        4.7754190926       13.9818146687
  C        10.4534463279        5.0558441763       13.2856249736
  C        11.2333695013        3.9647965961       12.9167826634
  H        11.0995629465        3.5098806718       11.9415924974
  C        12.1663040974        3.4935022712       13.8407541571
  H        12.7750353503        2.6293017406       13.5875790146
  C        12.3316094057        4.1102460664       15.0824724813
  H        13.0634219128        3.7756507994       15.8109398235
  C        11.5246721286        5.2054353040       15.3696087341
  C         9.5509347060        6.6283066312       18.1406622894
  C         8.5570972828        5.8109423625       17.2745026897
  H         8.0931183416        6.4382420370       16.4504695936
  H         9.0070915419        4.9053982386       16.8565020786
  H         7.6856885396        5.5056783470       17.8761180646
  C        10.1835649212        5.7334171679       19.2067544835
  H        10.8105251430        6.3053750647       19.8996839120
  H         9.3842986702        5.2584068172       19.7925486010
  H        10.7913510566        4.9378020983       18.7644170033
  C         8.8212058465        7.8134048014       18.7839366027
  H         8.4349914529        8.5201753563       18.0408386093
  H         7.9689953778        7.4408108749       19.3704094447
  H         9.4909145883        8.3452445155       19.4671827127
  C        12.0392371958        8.4608944831       17.3695382914
  C        12.6492978345        8.1021627880       18.7344729939
  H        13.0358070786        7.0755427383       18.7567797647
  H        13.4936072271        8.7760892587       18.9415020547
  H        11.9307623707        8.2235405178       19.5538287051
  C        11.4124462034        9.8718016654       17.3812929599
  H        10.6173543333        9.9728046848       18.1291622330
  H        12.1959423154       10.6051254735       17.6236224801
  H        10.9939044810       10.1361414784       16.4010165115
  C        13.1217016875        8.3944459052       16.2714799625
  H        12.7142141891        8.6234886512       15.2775232270
  H        13.8906309185        9.1438520392       16.4998446653
  H        13.6020249553        7.4098307800       16.2311852731
  H         8.4152729409        8.5418711792       15.3697243531
 Ir         5.1029671969       16.4198042172       14.8977642803
  P         5.9378156484       15.9882718541       16.9301301551
  P         3.7257820608       16.4095304761       13.0817315810
  O         4.9302175349       14.7109387920       17.4823159718
  O         2.7599344211       15.0157500441       13.3785775137
  N         3.8552893460       14.7986880113       15.4207569252
  C         4.2273177537       17.6681168542       16.3480587755
  H         3.2123382791       17.3098187927       16.5487483774
  H         4.1964405505       18.6991606664       15.9771184647
  C         5.1339165828       17.5292051406       17.6128726486
  C         6.1498162753       18.6808569435       17.6866814817
  H         6.7095681027       18.7876374972       16.7483196081
  H         5.6058734157       19.6198790720       17.8610521411
  H         6.8637360958       18.5550587132       18.5103531933
  C         4.3509397669       17.3829378819       18.9220073079
  H         5.0217985789       17.2380877233       19.7790179213
  H         3.7694267848       18.2997809122       19.1023755001
  H         3.6518935903       16.5393464924       18.8899739107
  C         8.6490245224       16.3216119433       17.0163963586
  H         8.6411906332       16.3260303241       15.9183194944
  H         8.5514173525       17.3541570463       17.3633398863
  H         9.6265388636       15.9557253698       17.3571631167
  C         7.5607913861       15.4018821331       17.6004581949
  C         7.5618296874       15.4583869557       19.1364189760
  H         6.7860917685       14.8155777627       19.5720924536
  H         8.5381526317       15.1155164609       19.5036207821
  H         7.4186681924       16.4803033226       19.5090400813
  C         7.7620302726       13.9591625588       17.0900969888
  H         8.7601167787       13.6141273082       17.3939293970
  H         7.0194979841       13.2691934049       17.5066154869
  H         7.7135369462       13.9064972486       15.9930088314
  C         3.9910516343       14.2056545561       16.6363535468
  C         3.2089514154       13.1201966837       17.0162101048
  H         3.3480426313       12.6689964996       17.9927272471
  C         2.2649389081       12.6515246152       16.1021226336
  H         1.6537953040       11.7915847635       16.3636259473
  C         2.0898258615       13.2668099768       14.8608741959
  H         1.3473402493       12.9355973615       14.1417637631
  C         2.9005000398       14.3559282780       14.5614739887
  C         4.8423782883       15.7374238178       11.7428452257
  C         5.8376848750       14.9018801710       12.5897719639
  H         6.3303039483       15.5263526280       13.3958560314
  H         5.3756695304       14.0130879314       13.0289669371
  H         6.6854357758       14.5680830415       11.9700773451
  C         4.1604792150       14.8554569554       10.6920257169
  H         3.5277433286       15.4385361584       10.0129509329
  H         4.9328412376       14.3626733482       10.0849477413
  H         3.5462320955       14.0763749746       11.1540096849
  C         5.5873798226       16.9040363152       11.0822362630
  H         6.0177998678       17.5951755174       11.8164966543
  H         6.4106128698       16.5080215472       10.4695733148
  H         4.9147748179       17.4602017007       10.4220634928
  C         2.4145240703       17.6239839538       12.5697268697
  C         1.7764653522       17.2846105215       11.2133924143
  H         1.3645784478       16.2680009819       11.1929442905
  H         0.9459090778       17.9792445495       11.0211266229
  H         2.4860148933       17.3925878965       10.3844515915
  C         3.0740242293       19.0200395585       12.5513268530
  H         3.8638237188       19.1020796099       11.7953545312
  H         2.3054692146       19.7717104936       12.3171571351
  H         3.5096041091       19.2740157093       13.5267831117
  C         1.3458074437       17.5781071995       13.6819887722
  H         1.7699882619       17.7986553505       14.6705616498
  H         0.5886908576       18.3424068199       13.4638038754
  H         0.8469093827       16.6029725465       13.7273557903
  H         6.0491099329       17.6529546340       14.5077810729
  F         7.0783284199       10.4955873054       16.9287019061
  F         5.9864043879        8.9035849531       17.9848098086
  F         5.3250196877       10.9857370085       18.1552023009
  F         5.7613192738       11.6578866758       12.4326554831
  F         4.6288296016       10.0626091600       11.4343445212
  F         3.5849792961       11.8459154283       12.1569860091
  F         2.9373423369        6.0429213560       10.3214080970
  F         1.7508698870        4.2101938717       10.6030826995
  F         3.3239891758        4.7543821938       12.0488699594
  F        -2.6936727615        7.9300991751       11.3282502118
  F        -2.7343072798        5.7327358680       11.2640022582
  F        -3.2396467601        6.7783898975       13.1247126175
  F        -1.7917524906        4.7574375204       17.9926950897
  F        -1.0239149833        5.9788401165       19.6472854065
  F        -0.4994314780        3.8436299552       19.5348086168
  F         4.1437628914        3.4145536879       16.0861215613
  F         5.1914472788        4.9420093054       17.2654040632
  F         4.1339724643        3.2918883752       18.2773290399
  F        -1.9663041301       11.7799672624       13.6586879829
  F        -1.2332049083       13.4734676788       14.8776962846
  F        -3.1068446064       12.4490629304       15.4261342032
  F        -1.1241926723       11.7747628655       19.9314065789
  F        -0.5839036793        9.6451363130       20.1522392550
  F         0.9828095462       11.1630355060       19.8753122248
  C         2.8242294032        8.9560109578       15.1709133588
  C         3.7345935767        9.1389048182       16.2332396326
  H         3.5197777787        8.6972884125       17.2059240211
  C         4.9177840895        9.8735665836       16.0806994802
  C         5.2339286620       10.4741706292       14.8579419071
  H         6.1492300974       11.0456373930       14.7364419702
  C         4.3373980370       10.3134842575       13.8002035062
  C         3.1605539294        9.5700374714       13.9543952020
  H         2.4902577550        9.4695115728       13.1011553763
  C         5.8214092509       10.0591404409       17.2685298369
  C         4.5888502100       10.9603898908       12.4737586792
  C         0.8341564554        7.5121297774       13.9917967667
  C         1.7276944889        6.7657838999       13.1968351445
  H         2.7776889838        6.7265147239       13.4809608194
  C         1.3097335937        6.0402197273       12.0774050394
  C        -0.0327818161        6.0417199050       11.6862674047
  H        -0.3616770569        5.4847660853       10.8134024631
  C        -0.9404814760        6.7635728480       12.4633686177
  C        -0.5163306849        7.4776066731       13.5962698527
  H        -1.2660784263        7.9980241101       14.1897431456
  C         2.3134188073        5.2691842576       11.2714797202
  C        -2.3847718488        6.7958091669       12.0493594265
  C         1.5379392613        6.9060787453       16.3867220974
  C         0.4471000277        6.4556570570       17.1466236801
  H        -0.4940317053        7.0029402380       17.1085514753
  C         0.5297817847        5.3265116743       17.9648042665
  C         1.7039329971        4.5752886718       18.0357079340
  H         1.7677131239        3.6992533772       18.6731210701
  C         2.7916448963        4.9882547696       17.2614026475
  C         2.7096575389        6.1329895017       16.4598284721
  H         3.5864727076        6.4280026317       15.8846636911
  C        -0.6753548373        4.9651051720       18.7763709519
  C         4.0497831362        4.1732852665       17.2305577853
  C         0.4273151385        9.3458227523       16.0265397025
  C        -0.3053546510       10.2557893265       15.2366861908
  H        -0.2944735666       10.1565270491       14.1528188635
  C        -1.0590118975       11.2893413314       15.8048760295
  C        -1.0877853918       11.4837155182       17.1898252157
  H        -1.6690515875       12.2903275047       17.6288032923
  C        -0.3444370466       10.6140464242       17.9865065393
  C         0.3921156781        9.5665081097       17.4163126534
  H         0.9544149000        8.9098425070       18.0795053718
  C        -1.8389101251       12.2394166095       14.9419768117
  C        -0.2778138416       10.8045146030       19.4744482439
  B         1.3910136947        8.1866834990       15.3835315860
  F        -9.0554696996       19.6480993048       13.0479645992
  F        -7.9649109246       18.0560080282       11.9912594580
  F        -7.3023786052       20.1379703966       11.8209371981
  F        -7.7375873633       20.8120014329       17.5441665242
  F        -6.6056439952       19.2157463355       18.5422466225
  F        -5.5610321842       20.9998227566       17.8227159466
  F        -4.9134037796       15.1958721262       19.6544622808
  F        -3.7281848124       13.3623103015       19.3745972601
  F        -5.2996345455       13.9074016280       17.9272609326
  F         0.7188477410       17.0235184898       18.6490972807
  F         0.7756248641       14.8260206270       18.6538882222
  F         1.2725035333       15.9289717303       16.8201568514
  F        -0.1852806971       13.9094645085       11.9838730652
  F        -0.9557312599       15.1285523650       10.3304332506
  F        -1.4758052386       12.9938848734       10.4392862015
  F        -6.1216455638       12.5671944784       13.8916338605
  F        -7.1691527424       14.0945406402       12.7113581575
  F        -6.1113075161       12.4443361067       11.7002586311
  F        -0.0110027363       20.9326564715       16.3181780935
  F        -0.7441743493       22.6266331921       15.0991726811
  F         1.1291771727       21.6016114043       14.5506056973
  F        -0.8534268746       20.9277246132       10.0453326424
  F        -1.3937711315       18.7986726614        9.8251832116
  F        -2.9608888285       20.3159189748       10.1011524474
  C        -4.8004048292       18.1094669087       14.8060168560
  C        -5.7118672138       18.2905710188       13.7440204984
  H        -5.4980844752       17.8466371694       12.7721486230
  C        -6.8943613380       19.0266545354       13.8954273249
  C        -7.2087283995       19.6296988771       15.1175859042
  H        -8.1230902066       20.2028895900       15.2382030994
  C        -6.3121837982       19.4697974099       16.1757832746
  C        -5.1352688424       18.7261065374       16.0218158632
  H        -4.4642719670       18.6281595080       16.8750714720
  C        -7.7993523844       19.2117517742       12.7072964310
  C        -6.5654406606       20.1159440055       17.5026808607
  C        -2.8093984877       16.6620365685       15.9827537933
  C        -3.7036237930       15.9246116354       16.7850769325
  H        -4.7567613172       15.8991594399       16.5112504022
  C        -3.2829717861       15.1886948112       17.8970797858
  C        -1.9361671639       15.1710231927       18.2733892048
  H        -1.6039413829       14.6052255174       19.1394960034
  C        -1.0277810293       15.8851610424       17.4891653771
  C        -1.4551867455       16.6105590541       16.3649472242
  H        -0.7059568136       17.1258759293       15.7662244971
  C        -4.2885672145       14.4209719950       18.7041770391
  C         0.4188013668       15.9072561848       17.8964416613
  C        -3.5142503809       16.0574692125       13.5896937656
  C        -2.4240062313       15.6061130363       12.8292509715
  H        -1.4828783185       16.1535877918       12.8656829963
  C        -2.5069370244       14.4758671041       12.0121695739
  C        -3.6814410519       13.7254847422       11.9425844806
  H        -3.7452023584       12.8483031367       11.3067766271
  C        -4.7690234067       14.1400318387       12.7164039473
  C        -4.6862990849       15.2848756561       13.5176180887
  H        -5.5627380058       15.5803800875       14.0930968886
  C        -1.3017276118       14.1145982225       11.1991876282
  C        -6.0276373193       13.3260530378       12.7474857714
  C        -2.4027143078       18.4975300639       13.9497817128
  C        -1.6702791233       19.4073228860       14.7398702715
  H        -1.6796403575       19.3067008496       15.8237535743
  C        -0.9192962920       20.4430738043       14.1719920466
  C        -0.8922606242       20.6392091008       12.7871948183
  H        -0.3132075440       21.4476672718       12.3483528615
  C        -1.6334645325       19.7679042564       11.9903211545
  C        -2.3677536446       18.7185243674       12.5600344093
  H        -2.9288571610       18.0611359668       11.8965360072
  C        -0.1388657679       21.3929915762       15.0346073385
  C        -1.6999512861       19.9586329137       10.5023715283
  B        -3.3674787588       17.3392362127       14.5925575267
  F         2.5513611501        7.8086884927        3.0553948885
  F         3.6417440181        9.4016310991        1.9992305181
  F         4.3048564626        7.3192881808        1.8285542504
  F         3.8692216553        6.6478487362        7.5511383191
  F         5.0017919444        8.2421556200        8.5489487333
  F         6.0452046061        6.4575173016        7.8273778409
  F         6.6927919236       12.2621218778        9.6627051154
  F         7.8785875113       14.0950187202        9.3819805188
  F         6.3061159807       13.5503585841        7.9350741115
  F        12.3234444840       10.3750918870        8.6557360899
  F        12.3641576155       12.5721616563        8.7197530803
  F        12.8697301152       11.5259618278        6.8584392059
  F        11.4210814387       13.5476714560        1.9899647922
  F        10.6532517029       12.3270537337        0.3339858446
  F        10.1313125356       14.4631401860        0.4458897133
  F         5.4848176706       14.8911113035        3.8994289153
  F         4.4378396592       13.3633263938        2.7189437324
  F         5.4948775593       15.0139647199        1.7080769504
  F        11.5949065573        6.5250838945        6.3256623632
  F        10.8607108912        4.8294607937        5.1078285969
  F        12.7326149445        5.8564456173        4.5580911309
  F        10.7529739299        6.5305789762        0.0531316722
  F        10.2131804733        8.6598638096       -0.1677524450
  F         8.6455785878        7.1421912925        0.1083658978
  C         6.8041264050        9.3517288044        4.8128085559
  C         5.8929404933        9.1694163841        3.7509522508
  H         6.1058509926        9.6139237707        2.7791590059
  C         4.7120732565        8.4305910503        3.9024458420
  C         4.3993070522        7.8257852778        5.1239895992
  H         3.4866475641        7.2498540610        5.2452582140
  C         5.2947548103        7.9882469850        6.1824422359
  C         6.4692919725        8.7353430076        6.0288590291
  H         7.1391472824        8.8372136837        6.8823542343
  C         3.8072894221        8.2448640963        2.7147750197
  C         5.0414626027        7.3413575669        7.5095792333
  C         8.7955672393       10.7946272136        5.9907283116
  C         7.9025298763       11.5412903738        6.7858721788
  H         6.8526936190       11.5819349833        6.5013167406
  C         8.3208872085       12.2657002719        7.9059423621
  C         9.6633855375       12.2635848854        8.2970447429
  H         9.9928586857       12.8204800229        9.1696961663
  C        10.5706503546       11.5415098633        7.5196359111
  C        10.1460701523       10.8278568922        6.3866026707
  H        10.8952430034       10.3064871230        5.7931525598
  C         7.3173000174       13.0358085318        8.7119020779
  C        12.0148657614       11.5088496924        7.9339450211
  C         8.0921040203       11.4009869493        3.5953933870
  C         9.1822706879       11.8511591836        2.8341654162
  H        10.1230863909       11.3032940291        2.8710362151
  C         9.0997018974       12.9805554984        2.0160287311
  C         7.9256995693       13.7323067289        1.9470853139
  H         7.8623541760       14.6098839104        1.3116521878
  C         6.8382415806       13.3191387661        2.7220482815
  C         6.9205932556       12.1742698110        3.5231542952
  H         6.0439740468       11.8791596182        4.0985350817
  C        10.3054932342       13.3415474739        1.2037601907
  C         5.5795596989       14.1331757832        2.7526876274
  C         9.2003675683        8.9597029291        3.9569506995
  C         9.9284477144        8.0465940642        4.7476482234
  H         9.9176879518        8.1463627013        5.8315168316
  C        10.6801486469        7.0111874619        4.1803776508
  C        10.7087114558        6.8165638582        2.7955782719
  H        11.2881096149        6.0084827124        2.3570305150
  C         9.9710913069        7.6900548368        1.9979763959
  C         9.2383371130        8.7408403351        2.5669752451
  H         8.6810381012        9.4009536437        1.9030324731
  C        11.4637695849        6.0628997710        5.0430911855
  C         9.9065558390        7.5000843910        0.5101796259
  B         8.2380102436       10.1205040281        4.5990612956
  F        18.3511755282       -1.7692848572        7.2181041983
  F        17.5989943584        0.1599107635        7.9897067266
  F        16.5334218839       -1.7045143875        8.4359862471
  F        17.3992974885       -2.4987795954        2.5015038915
  F        16.2024533616       -0.9141217137        1.5461218200
  F        15.2331768494       -2.7579377758        2.2192823362
  F        14.5283224754        3.1769658111        0.3876341074
  F        13.3010563154        4.9945446031        0.6150752905
  F        14.8556513583        4.5160232361        2.1056201322
  F         8.9008396908        1.2179873454        1.3831681416
  F         8.8643722589        3.4157905804        1.2787727461
  F         8.3562087820        2.3800573824        3.1605028774
  F         9.8142197957        4.3958496126        8.0024937062
  F        10.5832893218        3.1748008426        9.6576310657
  F        11.1044436837        5.3114973639        9.5469653718
  F        15.7492701543        5.7373923151        6.0958675301
  F        16.7980972708        4.2104904382        7.2739839104
  F        15.7404533362        5.8599339899        8.2873376898
  F         9.6403432970       -2.6277622787        3.6663294411
  F        10.3732959991       -4.3211182762        4.8856044078
  F         8.4989818181       -3.2970370536        5.4334933450
  F        10.4815962325       -2.6221078016        9.9398298147
  F        11.0224833602       -0.4920237189       10.1612637378
  F        12.5876698364       -2.0102852083        9.8814346574
  C        14.3959793745        0.1877429921        5.2012517787
  C        15.2409576692       -0.0460845499        6.3035396085
  H        14.9997476673        0.4001951546        7.2678191648
  C        16.3813743772       -0.8494748163        6.2078858259
  C        16.7289017334       -1.4606902002        4.9977884998
  H        17.6033972304       -2.0995575882        4.9225072583
  C        15.9139504038       -1.2199809986        3.8904022968
  C        14.7713417581       -0.4146996548        3.9918659301
  H        14.1584109023       -0.2600997696        3.1043759266
  C        17.2072261906       -1.0437968504        7.4463188197
  C        16.1999607149       -1.8416659629        2.5589444737
  C        12.4334411041        1.6586480195        4.0042658166
  C        13.3180092813        2.4268806466        3.2198109152
  H        14.3695554752        2.4734386336        3.4994021212
  C        12.8861216689        3.1687458655        2.1152518163
  C        11.5444837163        3.1559858299        1.7266856850
  H        11.2067068179        3.7228463354        0.8640136300
  C        10.6496742077        2.4077018149        2.4921433722
  C        11.0834828174        1.6810473899        3.6104206472
  H        10.3409227518        1.1416480107        4.1951239048
  C        13.8779515110        3.9587764900        1.3153324154
  C         9.2066959156        2.3617893085        2.0857144492
  C        13.1360529244        2.2524516365        6.3979479171
  C        12.0462859803        2.7066268087        7.1553531774
  H        11.1018121459        2.1654633989        7.1127388659
  C        12.1342738331        3.8323272696        7.9763933987
  C        13.3104544725        4.5803032502        8.0463228202
  H        13.3757313502        5.4574333766        8.6819655512
  C        14.3981086182        4.1632075331        7.2735634909
  C        14.3134547933        3.0161802335        6.4755083265
  H        15.1911973792        2.7128237583        5.9058969847
  C        10.9291684417        4.1911285241        8.7885932061
  C        15.6578742636        4.9761417314        7.2404518054
  C        12.0144436316       -0.1819194635        6.0349910103
  C        11.2935023606       -1.0999758213        5.2446332288
  H        11.3073614236       -1.0031751724        4.1605842843
  C        10.5439192417       -2.1361869256        5.8130390934
  C        10.5153990739       -2.3312965375        7.1978738188
  H         9.9403144602       -3.1427741208        7.6362314981
  C        11.2535984076       -1.4574757274        7.9948311916
  C        11.9785302737       -0.4018947060        7.4248300645
  H        12.5317146366        0.2611313900        8.0892078608
  C         9.7667702773       -3.0872533892        4.9494541657
  C        11.3258358443       -1.6507366427        9.4822904362
  B        12.9790998456        0.9782371171        5.3921380388
  H         4.8231121659        0.0642381324        4.6867667503
  C         3.5452415609       -0.0499229831        5.2904846274
  H         3.0789718791       -0.6272420913        4.4874604761
  H         3.8621698725       -0.7319793516        6.0836820892
  H         2.7906451883        0.6343669962        5.7054280109

545
1+ @ [2][BArF4]
 Ir         0.2647816826       10.9933848733        4.8970556003
  P         1.1082662524       11.4118691284        6.9270092811
  P        -1.1122589281       11.0240151140        3.0804317024
  O         0.1065545125       12.6901846587        7.4884682951
  O        -2.0533193179       12.4352209387        3.3763817909
  N        -0.9681398275       12.6234292407        5.4259396817
  C        -0.6177750256        9.7504039397        6.3491529056
  H        -1.6277343709       10.1193495302        6.5562694959
  H        -0.6618079443        8.7208858377        5.9754692400
  C         0.2973693240        9.8763666050        7.6096196214
  C         1.3074486193        8.7194531624        7.6734355426
  H         1.8627109982        8.6143766482        6.7323097677
  H         0.7606862444        7.7823774707        7.8461779339
  H         2.0253348576        8.8391389903        8.4945824865
  C        -0.4760642068       10.0227454568        8.9243930318
  H         0.2021099678       10.1541987938        9.7778426838
  H        -1.0665938054        9.1112535609        9.1022509356
  H        -1.1661053494       10.8741470605        8.9025207419
  C         3.8180377057       11.0524853850        7.0139669737
  H         3.8093508397       11.0324528043        5.9161230342
  H         3.7126008867       10.0268437940        7.3766074198
  H         4.7994832245       11.4148747421        7.3483613929
  C         2.7386127395       11.9881848748        7.5860172187
  C         2.7406928605       11.9546563305        9.1221225932
  H         1.9697189962       12.6089550104        9.5489291022
  H         3.7195256473       12.2967976994        9.4831286008
  H         2.5914779747       10.9393415879        9.5099613023
  C         2.9521098369       13.4197737879        7.0544781805
  H         3.9512248542       13.7629035673        7.3572956512
  H         2.2131502867       14.1189302172        7.4586759823
  H         2.9077579932       13.4568559816        5.9566001834
  C        -0.8358542316       13.2011048954        6.6491268520
  C        -1.6253280210       14.2758708516        7.0433058238
  H        -1.4918122266       14.7121978528        8.0269554788
  C        -2.5691167055       14.7547711807        6.1339048423
  H        -3.1857185317       15.6075697245        6.4070747792
  C        -2.7363002562       14.1587364524        4.8824362979
  H        -3.4772346724       14.4978919150        4.1655168375
  C        -1.9206029899       13.0768841734        4.5698448003
  C         0.0187120323       11.6741923333        1.7441373961
  C         1.0204697013       12.5037960654        2.5894993221
  H         1.5014000934       11.8808551177        3.4041348093
  H         0.5675467328       13.4024404123        3.0183654186
  H         1.8762074150       12.8206796684        1.9717370209
  C        -0.6445881151       12.5573709818        0.6830697950
  H        -1.2820155483       11.9789527186        0.0045470806
  H         0.1376210920       13.0351588723        0.0765415577
  H        -1.2499457088       13.3477758352        1.1375171168
  C         0.7518852263       10.4914968582        1.0987233050
  H         1.1624892478        9.7982951136        1.8423962515
  H         1.5885841919       10.8701633161        0.4939793764
  H         0.0785040985        9.9424526190        0.4329214468
  C        -2.4453626527        9.8338456575        2.5670263023
  C        -3.0780598011       10.1870148574        1.2116898877
  H        -3.4660218335       11.2128895171        1.1910801570
  H        -3.9247449405        9.5116489804        1.0210259851
  H        -2.3726622994       10.0621961229        0.3817182499
  C        -1.8149013366        8.4247163201        2.5462742489
  H        -1.0350085745        8.3241619127        1.7823699921
  H        -2.6006876363        7.6884379391        2.3210405743
  H        -1.3758279422        8.1635459334        3.5182613431
  C        -3.5101760580        9.8998488563        3.6820122176
  H        -3.0876871172        9.6706006393        4.6694401028
  H        -4.2821242061        9.1502951597        3.4654718280
  H        -3.9904441967       10.8841425824        3.7295648602
  H         1.1970568563        9.7507131130        4.5047147128
 Ir         4.7385863036        1.6831268389        4.8005121732
  P         3.9464693974        2.1208493323        2.6998972535
  P         5.8367888277        1.9160127533        6.7927957513
  O         4.8972911700        3.4778586567        2.2589066252
  O         6.7260919105        3.3578291727        6.5376724620
  N         5.8243236492        3.4403809749        4.3935676819
  C         3.6594084396       -0.3969375818        1.5724885626
  H         4.1134159401       -0.8388874680        2.4674831289
  H         3.8620325504       -1.0746257212        0.7297283234
  C         4.2714228335        0.9807033884        1.2435189325
  C         3.7164167392        1.5027880623       -0.0942070417
  H         2.6208985760        1.4948907860       -0.1192843209
  H         4.0656861618        0.8304238353       -0.8934835147
  H         4.0736138372        2.5119308240       -0.3307384496
  C         5.8033880019        0.8357736432        1.1485434375
  H         6.2894557930        1.7767945260        0.8738026972
  H         6.0377613761        0.0911823965        0.3733808219
  H         6.2430264445        0.4808502800        2.0894909490
  C         1.1642008610        1.8367008991        2.6646889240
  H         1.3087854153        1.0812311120        3.4490213135
  H         1.1092052937        1.3292455081        1.6948304199
  H         0.1853061777        2.3075840136        2.8383638751
  C         2.2468541794        2.9291430647        2.6946373530
  C         2.0496904231        3.9301058851        1.5465226935
  H         2.8259820345        4.7045633287        1.5389196242
  H         1.0785502195        4.4236549144        1.6923098758
  H         2.0288999295        3.4485684466        0.5645038648
  C         2.1551762994        3.6945689262        4.0348966746
  H         1.1905239235        4.2234885803        4.0847685721
  H         2.9478237950        4.4469696540        4.1447593617
  H         2.1885633578        3.0130735563        4.8968455054
  C         5.7311777185        4.0371805850        3.1752469793
  C         6.4533887169        5.1816760094        2.8554443238
  H         6.3473696796        5.6277733339        1.8733163127
  C         7.2961396154        5.7142415289        3.8302246796
  H         7.8654650624        6.6138216319        3.6108130359
  C         7.4114042015        5.1156323002        5.0852001065
  H         8.0625748963        5.5026827253        5.8626784187
  C         6.6549084659        3.9749535230        5.3283764136
  C         4.7345588138        2.4904440683        8.1955410105
  C         3.6346241300        3.3303267173        7.5100409837
  H         3.0107793669        2.7068736006        6.8536805170
  H         4.0426389385        4.1694857574        6.9341230680
  H         2.9671686232        3.7523903096        8.2757179035
  C         5.4525200042        3.3505365082        9.2464942722
  H         6.1823603805        2.7845272250        9.8336965424
  H         4.6995260198        3.7429010018        9.9447567422
  H         5.9623999277        4.2032335001        8.7875500972
  C         4.0933770542        1.2558515329        8.8428146958
  H         3.6591305871        0.5689317448        8.1060080683
  H         3.2798709640        1.5798594079        9.5078775994
  H         4.8262500355        0.7125023307        9.4464144149
  C         7.2221033549        0.7554480803        7.2960847226
  C         7.8501743356        1.0906828369        8.6596796383
  H         8.1984833084        2.1293640695        8.7121731503
  H         8.7259978170        0.4433147446        8.8152141206
  H         7.1630783084        0.9049266272        9.4933748710
  C         6.6623544787       -0.6829337862        7.2860966605
  H         5.8610371937       -0.8320077726        8.0196912134
  H         7.4769473247       -1.3779548670        7.5389270403
  H         6.2801129014       -0.9627328049        6.2960080493
  C         8.2989602279        0.8831126678        6.1989061749
  H         7.9019756990        0.6583230472        5.2002046953
  H         9.0956420135        0.1579974426        6.4138732340
  H         8.7436643211        1.8850436519        6.1756491542
  H         2.5727400318       -0.3655956897        1.7078403981
 Ir         9.3471313951        7.2918406897       15.0003499443
  P         8.5099861678        6.8393798630       12.9777732518
  P        10.7075772498        7.2746992284       16.8310713353
  O         9.5186082062        5.5589238004       12.4336001606
  O        11.6528227383        5.8641436348       16.5528425743
  N        10.5830453632        5.6537239322       14.4987909441
  C        10.2235415784        8.5199190343       13.5311215005
  H        11.2350683450        8.1539126266       13.3271057391
  H        10.2630056004        9.5549277739       13.8899902246
  C         9.3061214092        8.3732596379       12.2731712076
  C         8.2881247386        9.5229828406       12.1989385769
  H         7.7353613313        9.6366619381       13.1405601649
  H         8.8294824009       10.4613890470       12.0134379241
  H         7.5680670566        9.3895322909       11.3817064684
  C        10.0769102582        8.2180322119       10.9583978635
  H         9.3984789994        8.0585735801       10.1098443246
  H        10.6500948679        9.1368332826       10.7622562964
  H        10.7821783605        7.3799855507       10.9934284967
  C         5.7989272770        7.1690208175       12.9269243522
  H         5.8284637399        7.2073717363       14.0239633489
  H         5.8862930585        8.1904349080       12.5457827728
  H         4.8161026753        6.7900932106       12.6172198266
  C         6.8785237219        6.2347413231       12.3496010224
  C         6.8530343377        6.2502059212       10.8141242766
  H         7.6214613350        5.5956905080       10.3830618338
  H         5.8709584665        5.8985089586       10.4717112940
  H         6.9906812216        7.2618764917       10.4131621370
  C         6.6882248472        4.8060038782       12.9018259852
  H         5.6871733532        4.4504814421       12.6200821313
  H         7.4266863270        4.1065681952       12.4938206385
  H         6.7511624385        4.7832964816       13.9992023312
  C        10.4523075052        5.0550190438       13.2857907228
  C        11.2331149731        3.9648837618       12.9162739862
  H        11.0993315580        3.5102112145       11.9409991572
  C        12.1669923907        3.4942229386       13.8396032460
  H        12.7765278579        2.6307681325       13.5858132590
  C        12.3322457528        4.1108541225       15.0813825703
  H        13.0649172822        3.7768827025       15.8092894513
  C        11.5243858511        5.2051879383       15.3691595411
  C         9.5499506289        6.6212850822       18.1420987164
  C         8.5552724270        5.8066871477       17.2742556617
  H         8.0909124607        6.4367736261       16.4525853053
  H         9.0048264307        4.9023877946       16.8531243138
  H         7.6841618791        5.4995519460       17.8753641306
  C        10.1850573076        5.7222533061       19.2036001070
  H        10.8135856045        6.2918387845       19.8970803000
  H         9.3878251293        5.2436280764       19.7894415723
  H        10.7921675742        4.9293545512       18.7556193821
  C         8.8207652585        7.8036863742       18.7910962919
  H         8.4336235918        8.5134564358       18.0512603495
  H         7.9688782427        7.4287133014       19.3765874776
  H         9.4908312988        8.3329221336       19.4760989860
  C        12.0343112149        8.4606771170       17.3715218411
  C        12.6458660027        8.1017749137       18.7357330644
  H        13.0355863117        7.0763231838       18.7562856096
  H        13.4881330834        8.7780305850       18.9435467769
  H        11.9272059729        8.2197264147       19.5555038868
  C        11.4041746542        9.8700880821       17.3848605051
  H        10.6093985960        9.9686470112       18.1333780381
  H        12.1860438976       10.6051515601       17.6271961195
  H        10.9842950689       10.1340896851       16.4050591639
  C        13.1162846840        8.3977162322       16.2727228337
  H        12.7076259467        8.6266825237       15.2792211433
  H        13.8835859402        9.1487884981       16.5012338466
  H        13.5988837370        7.4142592029       16.2313283919
  H         8.4118829112        8.5391791206       15.3708315352
 Ir         5.1022017069       16.4165338918       14.8999615806
  P         5.9373020340       15.9870306767       16.9325275914
  P         3.7254548859       16.4039740018       13.0838176607
  O         4.9294994501       14.7105732445       17.4858475803
  O         2.7578072132       15.0124845285       13.3828244475
  N         3.8538214923       14.7967248815       15.4247591516
  C         4.2272807520       17.6668333796       16.3488431273
  H         3.2121911584       17.3091481069       16.5501196265
  H         4.1965127783       18.6975903554       15.9770696106
  C         5.1339180882       17.5289430358       17.6138116153
  C         6.1500917507       18.6804354276       17.6863089838
  H         6.7103891285       18.7854580636       16.7480667555
  H         5.6062909885       19.6199082347       17.8586406048
  H         6.8634814071       18.5557682439       18.5106140812
  C         4.3509286186       17.3844388454       18.9231419419
  H         5.0217695147       17.2415291912       19.7805015821
  H         3.7688151093       18.3012649234       19.1016642110
  H         3.6523711228       16.5403746962       18.8925031151
  C         8.6483115218       16.3195477758       17.0153603547
  H         8.6386709963       16.3223598310       15.9172841328
  H         8.5516578445       17.3526202374       17.3610220451
  H         9.6261391569       15.9536038131       17.3551531104
  C         7.5605314982       15.4010963237       17.6023749811
  C         7.5634690169       15.4600074942       19.1382102137
  H         6.7887840388       14.8173312903       19.5759303598
  H         8.5404667556       15.1185801518       19.5049577159
  H         7.4200886975       16.4823435445       19.5095822084
  C         7.7608040372       13.9576166406       17.0937492055
  H         8.7590100879       13.6126408993       17.3972665323
  H         7.0183362105       13.2684632950       17.5117085704
  H         7.7114276275       13.9035709011       15.9967580726
  C         3.9901105695       14.2045199520       16.6406512566
  C         3.2084580441       13.1190620145       17.0213966461
  H         3.3476765466       12.6687313192       17.9982743535
  C         2.2649203419       12.6490828152       16.1074824663
  H         1.6544546635       11.7888460673       16.3695508248
  C         2.0894683729       13.2633227053       14.8657786333
  H         1.3473825967       12.9310012924       14.1467890738
  C         2.8991688968       14.3530195532       14.5657825736
  C         4.8431263399       15.7263579731       11.7486197995
  C         5.8340613004       14.8905159415       12.6003764646
  H         6.3279254074       15.5161812154       13.4051697812
  H         5.3689356661       14.0046078055       13.0419078293
  H         6.6819144775       14.5521837495       11.9832722135
  C         4.1612377367       14.8445573517       10.6978713806
  H         3.5337117687       15.4286848004       10.0148469521
  H         4.9336337506       14.3471355547       10.0946920905
  H         3.5421057275       14.0693004189       11.1594946710
  C         5.5936091369       16.8886170420       11.0869959146
  H         6.0215719768       17.5821439223       11.8204257003
  H         6.4189625415       16.4886033912       10.4798136075
  H         4.9250210237       17.4417008583       10.4205295079
  C         2.4150598008       17.6179729354       12.5696067731
  C         1.7773313052       17.2764289014       11.2137445775
  H         1.3628665557       16.2608209182       11.1963260626
  H         0.9485100493       17.9723193634       11.0185422215
  H         2.4873243145       17.3792788044       10.3846389987
  C         3.0759404938       19.0132923269       12.5506529598
  H         3.8681921519       19.0931308374       11.7971009124
  H         2.3089937948       19.7654949779       12.3130110820
  H         3.5089777057       19.2681597634       13.5270121460
  C         1.3457627379       17.5742190839       13.6814654184
  H         1.7699806565       17.7923690530       14.6705630868
  H         0.5908939866       18.3409101203       13.4637133920
  H         0.8441321203       16.6004134634       13.7254559505
  H         6.0489597659       17.6487084790       14.5081800774
  F         7.0783511865       10.4955436286       16.9287536642
  F         5.9865167408        8.9035298233       17.9848399862
  F         5.3250170253       10.9856989264       18.1552076748
  F         5.7612183424       11.6577283167       12.4327263154
  F         4.6287905017       10.0624458460       11.4343095961
  F         3.5849472854       11.8456243962       12.1571958876
  F         2.9371429938        6.0428862565       10.3215300584
  F         1.7507862246        4.2102644342       10.6030239989
  F         3.3236042205        4.7545604021       12.0490685883
  F        -2.6937265689        7.9300078344       11.3285247602
  F        -2.7344369141        5.7328007566       11.2642663894
  F        -3.2399154384        6.7784246756       13.1253960838
  F        -1.7915808723        4.7576382556       17.9929891886
  F        -1.0239270922        5.9790191438       19.6480416662
  F        -0.4992404025        3.8442828580       19.5352651893
  F         4.1435412770        3.4146026101       16.0864188134
  F         5.1913388475        4.9420781820       17.2654133850
  F         4.1338278747        3.2918547848       18.2775129459
  F        -1.9663363983       11.7799505221       13.6587841859
  F        -1.2332557882       13.4734402681       14.8777560243
  F        -3.1069831680       12.4490725306       15.4261759515
  F        -1.1243048558       11.7747785929       19.9315516080
  F        -0.5839441229        9.6450723366       20.1523797720
  F         0.9826671741       11.1630204659       19.8752801141
  C         2.8240671472        8.9561530920       15.1712176735
  C         3.7344161077        9.1390871289       16.2335575194
  H         3.5194928431        8.6978123942       17.2063825551
  C         4.9177081401        9.8735497859       16.0808651230
  C         5.2338977608       10.4739341307       14.8580133483
  H         6.1491684573       11.0454558239       14.7365409934
  C         4.3373579479       10.3132943735       13.8002774833
  C         3.1604376178        9.5700033462       13.9546221945
  H         2.4900030330        9.4696462304       13.1014750580
  C         5.8214435175       10.0592395503       17.2686323780
  C         4.5887804019       10.9602445523       12.4737639502
  C         0.8338269567        7.5121665035       13.9924421396
  C         1.7273510615        6.7659380195       13.1974051097
  H         2.7773424751        6.7268830704       13.4815178105
  C         1.3092906992        6.0403908843       12.0779609684
  C        -0.0332446964        6.0417416851       11.6869295452
  H        -0.3623744766        5.4845950204       10.8143042977
  C        -0.9408823268        6.7636056377       12.4640579324
  C        -0.5166969315        7.4775805913       13.5969773628
  H        -1.2663915205        7.9980474882       14.1905036698
  C         2.3130632392        5.2698798399       11.2720418658
  C        -2.3851454511        6.7958992894       12.0498992773
  C         1.5379382307        6.9063766279       16.3871174528
  C         0.4471390816        6.4562287557       17.1471653822
  H        -0.4939228438        7.0036416102       17.1091078907
  C         0.5298234492        5.3272293951       17.9654558856
  C         1.7038339990        4.5757319452       18.0361785273
  H         1.7674871512        3.6995669937       18.6733888097
  C         2.7915527148        4.9884343169       17.2617416223
  C         2.7096071499        6.1332302426       16.4602410038
  H         3.5864110702        6.4282323565       15.8850656246
  C        -0.6754077088        4.9666470211       18.7770345742
  C         4.0496868279        4.1734045250       17.2307427957
  C         0.4268978039        9.3458276675       16.0269682101
  C        -0.3056897351       10.2557953466       15.2370668071
  H        -0.2945802143       10.1567218347       14.1531876111
  C        -1.0592900860       11.2894235994       15.8051614341
  C        -1.0881801925       11.4837918170       17.1901163450
  H        -1.6693109329       12.2904970997       17.6291361746
  C        -0.3448827996       10.6140948531       17.9867979287
  C         0.3915693183        9.5664659665       17.4167135078
  H         0.9539108611        8.9099777356       18.0800476602
  C        -1.8390478974       12.2395133323       14.9420745552
  C        -0.2780338882       10.8047239691       19.4746922947
  B         1.3908494171        8.1869873204       15.3840084800
  F        -9.0555173749       19.6480683943       13.0479629167
  F        -7.9648923046       18.0560031766       11.9912512207
  F        -7.3023611081       20.1380005947       11.8210126004
  F        -7.7378287548       20.8119337496       17.5442767750
  F        -6.6058144364       19.2157773457       18.5423237742
  F        -5.5613172562       20.9998917015       17.8227091576
  F        -4.9134772106       15.1959061403       19.6544665543
  F        -3.7282332813       13.3622386604       19.3745764437
  F        -5.2996388001       13.9073879859       17.9272711773
  F         0.7187291162       17.0236748591       18.6493583884
  F         0.7755943622       14.8260900060       18.6539363646
  F         1.2723466133       15.9290387221       16.8203172633
  F        -0.1854018109       13.9093249990       11.9839713084
  F        -0.9558786882       15.1285262871       10.3304776950
  F        -1.4757938492       12.9938658157       10.4393662092
  F        -6.1218103515       12.5671953555       13.8919712519
  F        -7.1692131751       14.0945520744       12.7114271719
  F        -6.1113653000       12.4442158979       11.7005700118
  F        -0.0110048257       20.9326528200       16.3182327841
  F        -0.7441916717       22.6265184253       15.0992011647
  F         1.1291811901       21.6015854078       14.5506323227
  F        -0.8533448424       20.9277418004       10.0453620470
  F        -1.3938759727       18.7987219221        9.8253003666
  F        -2.9608713329       20.3158685841       10.1011926482
  C        -4.8005604542       18.1092925196       14.8061698958
  C        -5.7119471466       18.2905706477       13.7441327058
  H        -5.4980646023       17.8466398107       12.7722845329
  C        -6.8944992373       19.0265732899       13.8954993601
  C        -7.2090116498       19.6295833325       15.1176335461
  H        -8.1234488481       20.2026570794       15.2382462465
  C        -6.3125328306       19.4695559816       16.1758741320
  C        -5.1356936704       18.7257302621       16.0219722671
  H        -4.4650914899       18.6273041397       16.8754642894
  C        -7.7993921789       19.2115306126       12.7073175324
  C        -6.5657749513       20.1156555124       17.5026704616
  C        -2.8094810738       16.6618551465       15.9828839736
  C        -3.7036818345       15.9244413138       16.7852583374
  H        -4.7568138245       15.8988267186       16.5114225087
  C        -3.2830950661       15.1887553370       17.8974256332
  C        -1.9363806639       15.1713301077       18.2740046983
  H        -1.6044871295       14.6065651338       19.1409481036
  C        -1.0279579704       15.8850394606       17.4893947100
  C        -1.4552484499       16.6102061157       16.3649442869
  H        -0.7059145047       17.1250507931       15.7659420476
  C        -4.2887364769       14.4211410926       18.7047429207
  C         0.4185726624       15.9070048919       17.8965714694
  C        -3.5144316556       16.0573566297       13.5897984357
  C        -2.4242312574       15.6060953948       12.8292163965
  H        -1.4831440066       16.1536388306       12.8654808958
  C        -2.5070324050       14.4758261277       12.0121894734
  C        -3.6815509964       13.7254557332       11.9426884620
  H        -3.7454143520       12.8483909661       11.3067335292
  C        -4.7690909309       14.1398786974       12.7166596627
  C        -4.6864338068       15.2847130369       13.5178867614
  H        -5.5628225737       15.5800703212       14.0935300318
  C        -1.3016791057       14.1148010064       11.1989831571
  C        -6.0277304330       13.3260145522       12.7476934868
  C        -2.4029245262       18.4974187558       13.9498762067
  C        -1.6702942153       19.4070895162       14.7398964543
  H        -1.6795298117       19.3063168309       15.8237473227
  C        -0.9192312891       20.4427980337       14.1720307895
  C        -0.8921399662       20.6388131644       12.7872122560
  H        -0.3129867230       21.4471827038       12.3483900154
  C        -1.6334888891       19.7676308894       11.9903459500
  C        -2.3679225425       18.7183771333       12.5601165530
  H        -2.9290615746       18.0609624977       11.8966707781
  C        -0.1388746105       21.3928111893       15.0345274127
  C        -1.6998917695       19.9580461799       10.5022867350
  B        -3.3675994207       17.3390126401       14.5927095373
  F         2.5512600661        7.8086135171        3.0554060495
  F         3.6416587579        9.4016273255        1.9992059595
  F         4.3048335816        7.3193996209        1.8287061066
  F         3.8698488387        6.6457055742        7.5509588254
  F         5.0013400163        8.2417389087        8.5490421867
  F         6.0457045941        6.4580615422        7.8272894633
  F         6.6927877328       12.2620511493        9.6628566590
  F         7.8786239605       14.0949749407        9.3820471140
  F         6.3060982986       13.5503116714        7.9351209719
  F        12.3233074042       10.3750351763        8.6559769616
  F        12.3640787257       12.5721697304        8.7199829740
  F        12.8695414785       11.5260207982        6.8589316225
  F        11.4209689216       13.5476721705        1.9900140538
  F        10.6532861085       12.3269927857        0.3340071540
  F        10.1312940754       14.4631030902        0.4459799044
  F         5.4857357370       14.8907840701        3.8980177587
  F         4.4375838938       13.3632059762        2.7187416738
  F         5.4946480289       15.0141821825        1.7071793890
  F        11.5950110191        6.5250590809        6.3257576547
  F        10.8608215163        4.8296536291        5.1077415653
  F        12.7329808222        5.8563150779        4.5581770030
  F        10.7527144842        6.5305504159        0.0532348348
  F        10.2130758339        8.6597597364       -0.1675627074
  F         8.6452537806        7.1421764975        0.1083320422
  C         6.8045091771        9.3513392442        4.8128645284
  C         5.8934644063        9.1688987769        3.7508966617
  H         6.1068061639        9.6129700056        2.7790156236
  C         4.7119688878        8.4312174781        3.9025717596
  C         4.3984048677        7.8276949389        5.1245352439
  H         3.4838328926        7.2550916251        5.2465581614
  C         5.2943759635        7.9888392267        6.1826807781
  C         6.4694874605        8.7350725738        6.0288840276
  H         7.1396025690        8.8365099347        6.8822207391
  C         3.8072999989        8.2456263281        2.7149007347
  C         5.0417789629        7.3418283567        7.5096102512
  C         8.7954329003       10.7946186486        5.9910018676
  C         7.9023198566       11.5413715861        6.7859974487
  H         6.8525530903       11.5825138117        6.5012021401
  C         8.3206066781       12.2656348064        7.9061632052
  C         9.6630401406       12.2633512977        8.2974558635
  H         9.9923787269       12.8201660887        9.1702092730
  C        10.5704319621       11.5414457537        7.5200522231
  C        10.1459379746       10.8280258190        6.3868504638
  H        10.8952767703       10.3071289056        5.7932151606
  C         7.3168205530       13.0360723236        8.7116336793
  C        12.0146942300       11.5089801473        7.9342112686
  C         8.0918608142       11.4009601674        3.5953670375
  C         9.1821674530       11.8509798366        2.8342930543
  H        10.1230467449       11.3032771426        2.8714650886
  C         9.0994981977       12.9802542898        2.0160030015
  C         7.9252109065       13.7316318524        1.9467008136
  H         7.8615935839       14.6088251611        1.3107994210
  C         6.8376608783       13.3189324371        2.7216320934
  C         6.9203496689       12.1743643112        3.5231195681
  H         6.0438234927       11.8799361187        4.0990290129
  C        10.3053068211       13.3414254791        1.2040036178
  C         5.5789520866       14.1342220087        2.7535129559
  C         9.2008846115        8.9599657533        3.9572472853
  C         9.9301739828        8.0476879846        4.7477755193
  H         9.9201356883        8.1479280754        5.8316020840
  C        10.6811552955        7.0117688604        4.1803997677
  C        10.7087612702        6.8163410916        2.7956649879
  H        11.2875246436        6.0078477452        2.3569163969
  C         9.9706514344        7.6896705691        1.9982129244
  C         9.2378382754        8.7403355440        2.5673536603
  H         8.6798555273        9.4000678764        1.9036149807
  C        11.4641889217        6.0632539202        5.0430646972
  C         9.9062622971        7.5000024605        0.5103095029
  B         8.2382143700       10.1206672300        4.5992418209
  F        18.3518558167       -1.7684059237        7.2189307470
  F        17.5983920060        0.1622431228        7.9905219758
  F        16.5335657367       -1.7040430027        8.4354766956
  F        17.3993450271       -2.4985677284        2.5010330546
  F        16.2025139831       -0.9136337751        1.5462182779
  F        15.2332404745       -2.7572443521        2.2195013132
  F        14.5300785144        3.1733659546        0.3861065894
  F        13.2435674654        4.9451434576        0.6080262297
  F        14.8054719252        4.5190963633        2.1058957243
  F         8.8955926340        1.2159616056        1.3842452374
  F         8.8632137267        3.4132436780        1.2830424711
  F         8.3494194097        2.3789635486        3.1648525636
  F         9.8140589040        4.3956730799        8.0025036100
  F        10.5828902613        3.1746803854        9.6577560336
  F        11.1044928241        5.3113415525        9.5469007635
  F        15.7493062585        5.7369321547        6.0953085174
  F        16.7982057479        4.2102388257        7.2735747904
  F        15.7401341609        5.8595391455        8.2862107742
  F         9.6398602180       -2.6274752266        3.6672277457
  F        10.3726767589       -4.3201130821        4.8862618354
  F         8.4966835804       -3.2976716400        5.4335442029
  F        10.4796110942       -2.6228075845        9.9426208038
  F        11.0217643709       -0.4921913840       10.1624987963
  F        12.5861813480       -2.0107159620        9.8819127493
  C        14.3911206223        0.1779071500        5.2056963493
  C        15.2372690587       -0.0554727405        6.3071455016
  H        14.9934929457        0.3851589617        7.2733533547
  C        16.3839077293       -0.8492111610        6.2076175478
  C        16.7389891290       -1.4497202758        4.9945410880
  H        17.6314316825       -2.0624996492        4.9128102698
  C        15.9150716170       -1.2204921657        3.8914648176
  C        14.7648607491       -0.4260282032        3.9966370102
  H        14.1467479842       -0.2790413083        3.1114456997
  C        17.2119004000       -1.0437476761        7.4449766668
  C        16.2015470517       -1.8411908250        2.5597768843
  C        12.4237016588        1.6424522188        4.0112945517
  C        13.3096364168        2.3959241268        3.2157993934
  H        14.3621705800        2.4402317492        3.4916734840
  C        12.8755716964        3.1284778930        2.1076453632
  C        11.5344428081        3.1215912949        1.7240449873
  H        11.1967800014        3.6838217748        0.8588240394
  C        10.6391181638        2.3909415885        2.5014305762
  C        11.0711895477        1.6728959211        3.6259097685
  H        10.3274374744        1.1472768596        4.2215644075
  C        13.8515424788        3.9326547309        1.3099900478
  C         9.2004003964        2.3570456289        2.0902312662
  C        13.1355253798        2.2488419075        6.4000274975
  C        12.0462442549        2.7049289024        7.1570673680
  H        11.1018489805        2.1636602351        7.1158189274
  C        12.1341285864        3.8314781436        7.9768322624
  C        13.3103123067        4.5793117535        8.0459705509
  H        13.3760766879        5.4564524651        8.6815159817
  C        14.3976548915        4.1614132337        7.2730732221
  C        14.3130026386        3.0129901271        6.4762825276
  H        15.1906865689        2.7074323218        5.9076954323
  C        10.9291066147        4.1908198527        8.7888389476
  C        15.6563101320        4.9758021781        7.2402296030
  C        12.0094492029       -0.1837556339        6.0420282272
  C        11.2870243228       -1.0992461121        5.2504384083
  H        11.3028485233       -1.0018988132        4.1665182516
  C        10.5375045598       -2.1357653170        5.8169719406
  C        10.5086751098       -2.3321433030        7.2017419921
  H         9.9334616986       -3.1436307013        7.6398799039
  C        11.2484227641       -1.4597641460        7.9986448499
  C        11.9743905913       -0.4045777736        7.4307432788
  H        12.5295570382        0.2563093643        8.0955690430
  C         9.7642657684       -3.0873927677        4.9510605375
  C        11.3235561057       -1.6522763944        9.4846575002
  B        12.9755593333        0.9705442627        5.3987223097
  H         5.8690136750        0.8110188634        4.2267856158
  C         3.5558872819        0.0195804447        5.2558879745
  H         3.2658644668       -0.5886805407        4.3918331217
  H         3.9834074218       -0.6612424640        5.9999377774
  H         2.6166472213        0.4081879948        5.6886176518
