# Supplementary material for: An Operationally Unsaturated Iridium-Pincer Complex That C–H Activates Methane and Ethane in the Crystalline Solid-State
Source: J Am Chem Soc. 2025 Feb 25;147(10):8706–19. doi: 10.1021/jacs.4c18122 (PMC11912492; doi:10.1021/jacs.4c18122)
Supplement: Supplementary file 2 — ja4c18122_si_002.zip [file ja4c18122_si_002.zip › 2[BArF4]+CH4 Pathway B1.xyz]

540
2+ @[2][BArF4]
 Ir         0.2777588257       11.0293625041        4.9137137855
  P         1.1220690292       11.4683358018        6.9388942622
  P        -1.1017834639       11.0397435806        3.0990997731
  O         0.1165981536       12.7472493183        7.4915571533
  O        -2.0568470695       12.4422298112        3.3892926190
  N        -0.9637926059       12.6561193103        5.4330953651
  C        -0.5937353712        9.7898471022        6.3747522008
  H        -1.6064090531       10.1521689047        6.5801379985
  H        -0.6301070242        8.7573011576        6.0086890127
  C         0.3213717864        9.9313573270        7.6336115076
  C         1.3361168120        8.7786492007        7.7055506925
  H         1.8895023714        8.6668459285        6.7640188705
  H         0.7921095109        7.8410516270        7.8875243794
  H         2.0555929320        8.9070984104        8.5239453816
  C        -0.4526756412       10.0836914295        8.9472151979
  H         0.2241242527       10.2329423603        9.7988084420
  H        -1.0330083704        9.1677408786        9.1355764495
  H        -1.1521381779       10.9269084065        8.9156534350
  C         3.8333072613       11.1337585661        7.0093921463
  H         3.8190492380       11.1192206224        5.9115002952
  H         3.7366933551       10.1046546099        7.3668417016
  H         4.8132834000       11.5015120562        7.3407817558
  C         2.7496744124       12.0600711135        7.5913272527
  C         2.7595339724       12.0180864240        9.1270475994
  H         1.9869979037       12.6656961806        9.5611256011
  H         3.7382088361       12.3630308469        9.4855537291
  H         2.6176444569       10.9998782669        9.5098439270
  C         2.9487851321       13.4974654404        7.0657700773
  H         3.9484322425       13.8449301296        7.3618331373
  H         2.2085721718       14.1917471510        7.4793329549
  H         2.8952598149       13.5393823908        5.9684659260
  C        -0.8257575198       13.2502128960        6.6478937785
  C        -1.6082318645       14.3351506220        7.0287339855
  H        -1.4678361251       14.7867367918        8.0049028438
  C        -2.5529789628       14.8036289233        6.1154116575
  H        -3.1641638182       15.6632727043        6.3775671721
  C        -2.7281847233       14.1893542350        4.8736471845
  H        -3.4706774362       14.5212359764        4.1548983876
  C        -1.9178131753       13.1001854781        4.5735317256
  C         0.0241548113       11.6969345135        1.7618046122
  C         1.0201105396       12.5334126717        2.6070932039
  H         1.5073283493       11.9133341004        3.4207648347
  H         0.5610039375       13.4284770153        3.0367215452
  H         1.8727278332       12.8571244641        1.9886730969
  C        -0.6457963547       12.5756619168        0.7016703843
  H        -1.2841646086       11.9939681715        0.0267593723
  H         0.1329678505       13.0540678263        0.0911445342
  H        -1.2516220072       13.3654581777        1.1566339464
  C         0.7654403142       10.5202726362        1.1153180288
  H         1.1797649765        9.8284999027        1.8581507088
  H         1.6000642139       10.9050970621        0.5115462665
  H         0.0957905322        9.9685895055        0.4481589584
  C        -2.4210490165        9.8330203163        2.5896413284
  C        -3.0509447357       10.1660884334        1.2277031964
  H        -3.4567325608       11.1849719221        1.1979383545
  H        -3.8845377184        9.4746439631        1.0366072425
  H        -2.3385146245       10.0483484416        0.4026372190
  C        -1.7734608035        8.4312775241        2.5859863261
  H        -0.9839816464        8.3347354208        1.8315577867
  H        -2.5480173103        7.6838884816        2.3582869580
  H        -1.3410680579        8.1831684534        3.5643871000
  C        -3.4921625807        9.8969889685        3.6986036677
  H        -3.0714762659        9.6844620112        4.6905662845
  H        -4.2532076599        9.1350220478        3.4867705761
  H        -3.9852072999       10.8755043657        3.7330643648
  H         1.2183646584        9.7908283664        4.5274193268
 Ir         4.5378989441        1.8776162331        5.0790753335
  P         3.6931597548        2.3157401630        3.0540417809
  P         5.9178459336        1.8884196016        6.8932011781
  O         4.6982837448        3.5946505247        2.5006374287
  O         6.8725823189        3.2908139762        6.6024877986
  N         5.7791690118        3.5041936540        4.5588718789
  C         5.4091746840        0.6376238538        3.6186508194
  H         6.4217458101        1.0000046919        3.4128186444
  H         5.4458090362       -0.3947670790        3.9851856692
  C         4.4936130208        0.7783655978        2.3600884683
  C         3.4790892435       -0.3745333303        2.2888659549
  H         2.9255467337       -0.4857059277        3.2303952518
  H         4.0235243083       -1.3120959451        2.1079379070
  H         2.7598172820       -0.2471401663        1.4701397116
  C         5.2674575346        0.9298832253        1.0463192746
  H         4.5906966032        1.0789982563        0.1947136120
  H         5.8473369307        0.0134977206        0.8584172531
  H         5.9672002512        1.7729020063        1.0775028063
  C         0.9821742115        1.9807171182        2.9859062809
  H         0.9974308874        1.9673492065        4.0838003524
  H         1.0783417183        0.9512814970        2.6294424997
  H         0.0019858077        2.3483555000        2.6548427004
  C         2.0653027314        2.9063009771        2.4018942772
  C         2.0545902167        2.8612445299        0.8662123264
  H         2.8254185179        3.5096922273        0.4303564827
  H         1.0749216132        3.2030395423        0.5076674483
  H         2.1986867941        1.8426338084        0.4853890754
  C         1.8661055895        4.3445333354        2.9250792652
  H         0.8661341590        4.6912678828        2.6292179734
  H         2.6058125049        5.0383858545        2.5099403523
  H         1.9203330624        4.3882983839        4.0222767870
  C         5.6405840927        4.0982251907        3.3441222985
  C         6.4223541206        5.1835929767        2.9632528244
  H         6.2813922006        5.6355252056        1.9873194503
  C         7.3672205670        5.6524247197        3.8763553653
  H         7.9779040259        6.5124763045        3.6141110099
  C         7.5430094644        5.0380422540        5.1180017862
  H         8.2853722985        5.3703148286        5.8367615913
  C         6.7331388436        3.9486617112        5.4182191786
  C         4.7918008760        2.5468698766        8.2295571366
  C         3.7975105976        3.3845540762        7.3834603010
  H         3.3094852439        2.7647567874        6.5700258247
  H         4.2580129661        4.2787444849        6.9536216002
  H         2.9450331393        3.7097304803        8.0013475485
  C         5.4618964462        3.4246778072        9.2904522393
  H         6.0991236465        2.8421132218        9.9656817758
  H         4.6832864183        3.9039415586        9.9004590307
  H         6.0689643861        4.2137962750        8.8360213331
  C         4.0481126604        1.3711801299        8.8746448085
  H         3.6337736842        0.6803186357        8.1309491469
  H         3.2132944570        1.7568911717        9.4775403775
  H         4.7160102111        0.8181897522        9.5424211704
  C         7.2380906359        0.6824304220        7.4027472803
  C         7.8666058524        1.0162357750        8.7651574760
  H         8.2699511833        2.0360666455        8.7955556514
  H         8.7017824981        0.3267365086        8.9566242396
  H         7.1539542899        0.8965654123        9.5897551160
  C         6.5924289425       -0.7201364253        7.4052952478
  H         5.8025371479       -0.8182380870        8.1591052619
  H         7.3678730208       -1.4665705491        7.6330993085
  H         6.1612922077       -0.9683065620        6.4263842011
  C         8.3097733300        0.7479848910        6.2943913092
  H         7.8895705786        0.5365831015        5.3019809272
  H         9.0705759349       -0.0144200696        6.5057088764
  H         8.8028837603        1.7264866048        6.2612495946
  H         3.5973319388        0.6392466872        5.4658439645
 Ir         9.3526716170        7.2759561618       15.0714088090
  P         8.5084628386        6.8375233281       13.0461408946
  P        10.7321411767        7.2651107679       16.8860254555
  O         9.5134279281        5.5581782219       12.4933196128
  O        11.6869609873        5.8625596087       16.5955073559
  N        10.5939624755        5.6490289363       14.5516840651
  C        10.2243803952        8.5158967667       13.6106759744
  H        11.2370873373        8.1538396118       13.4055847172
  H        10.2602232794        9.5485696267       13.9766949133
  C         9.3093851446        8.3744141240       12.3517219026
  C         8.2945865339        9.5270709087       12.2802805449
  H         7.7414454380        9.6383538443       13.2220115163
  H         8.8387060849       10.4646647407       12.0987885448
  H         7.5746064378        9.3991992581       11.4621717335
  C        10.0836370675        8.2221717591       11.0382602264
  H         9.4070909958        8.0734056180       10.1863871298
  H        10.6643844974        9.1378863828       10.8502395901
  H        10.7828195836        7.3787399417       11.0697536813
  C         5.7971227938        7.1728756447       12.9776159049
  H         5.8119980025        7.1859051798       14.0754773122
  H         5.8929460714        8.2024413241       12.6214546018
  H         4.8171082783        6.8049978308       12.6462115668
  C         6.8804440152        6.2473620620       12.3937404286
  C         6.8697563656        6.2920676502       10.8580490133
  H         7.6405743793        5.6435510806       10.4222714060
  H         5.8899753266        5.9500222284       10.4998693989
  H         7.0136380136        7.3105532505       10.4767606915
  C         6.6810271792        4.8090401909       12.9171229461
  H         5.6810996621        4.4624633582       12.6209433005
  H         7.4208648569        4.1150866097       12.5022600208
  H         6.7350476721        4.7655097116       14.0143517038
  C        10.4556789922        5.0549755030       13.3370144099
  C        11.2376699910        3.9696847870       12.9561889211
  H        11.0970569094        3.5178831736       11.9801908356
  C        12.1823138969        3.5008448520       13.8694983732
  H        12.7929807434        2.6408144520       13.6073412599
  C        12.3578982264        4.1152694257       15.1111375060
  H        13.1003435894        3.7832309938       15.8298366879
  C        11.5477934992        5.2047298814       15.4112184798
  C         9.6060479626        6.6077757520       18.2231910982
  C         8.6105238444        5.7712242663       17.3773801315
  H         8.1230730641        6.3914369899       16.5639313723
  H         9.0702639721        4.8765647509       16.9473679538
  H         7.7580908338        5.4464668616       17.9955179895
  C        10.2756230087        5.7288155176       19.2833521089
  H        10.9135080071        6.3104026197       19.9588304943
  H         9.4967197753        5.2499382824       19.8933048022
  H        10.8818239589        4.9392976757       18.8283489256
  C         8.8645112808        7.7843664529       18.8696306071
  H         8.4500600942        8.4761480966       18.1268449951
  H         8.0299569137        7.3994210707       19.4735154588
  H         9.5341655654        8.3362147281       19.5367168146
  C        12.0515542467        8.4716580139       17.3954974143
  C        12.6812801311        8.1384282269       18.7574865617
  H        13.0872626118        7.1196434637       18.7873321258
  H        13.5146866361        8.8300692292       18.9488025392
  H        11.9687385683        8.2559779401       19.5824663419
  C        11.4041018591        9.8734198559       17.3992166049
  H        10.6144311520        9.9699903173       18.1534197683
  H        12.1787860235       10.6206212359       17.6271711937
  H        10.9720983300       10.1215573007       16.4206417092
  C        13.1225442021        8.4075694352       16.2864226056
  H        12.7015815825        8.6201937730       15.2945928932
  H        13.8835654438        9.1695920291       16.4980750090
  H        13.6155348888        7.4290773605       16.2517595842
  H         8.4117866359        8.5142231605       15.4580098097
 Ir         5.0995266883       16.4449680071       14.9073339282
  P         5.9407752050       15.9948241555       16.9313751403
  P         3.7212931456       16.4459506913       13.0916166475
  O         4.9351268871       14.7130201783       17.4779653349
  O         2.7524674164       15.0559716744       13.3845515207
  N         3.8530700324       14.8199789830       15.4211742941
  C         4.2295962603       17.6812558820       16.3715545152
  H         3.2151149885       17.3216861137       16.5730437283
  H         4.1979065624       18.7155763512       16.0101267900
  C         5.1416541718       17.5304299126       17.6315695403
  C         6.1585852562       18.6806906108       17.7112141990
  H         6.7140837186       18.7960854767       16.7714243808
  H         5.6158516372       19.6183443025       17.8963583774
  H         6.8762078238       18.5474176329       18.5304971487
  C         4.3645651341       17.3732499681       18.9427125332
  H         5.0390740751       17.2183042961       19.7950880931
  H         3.7859987202       18.2896615302       19.1341745728
  H         3.6632655181       16.5317952776       18.9053761068
  C         8.6518456484       16.3261553031       17.0020859862
  H         8.6377024665       16.3426772539       15.9042431892
  H         8.5561818596       17.3545701460       17.3613593816
  H         9.6312760081       15.9567342354       17.3334483160
  C         7.5673971552       15.3999096368       17.5823634995
  C         7.5767785540       15.4401560912       19.1181632360
  H         6.8049830614       14.7910399363       19.5513325215
  H         8.5558714308       15.0964670029       19.4764231552
  H         7.4332202793       16.4576771945       19.5019669270
  C         7.7654940312       13.9631339865       17.0547648715
  H         8.7649931082       13.6145217138       17.3500716632
  H         7.0249097531       13.2687252979       17.4673825577
  H         7.7117846160       13.9227572471       15.9574034334
  C         3.9930266641       14.2155598640       16.6306683761
  C         3.2124546859       13.1263449992       17.0029025988
  H         3.3546309944       12.6666922560       17.9750882276
  C         2.2659075743       12.6657403328       16.0873059812
  H         1.6556002926       11.8032924315       16.3428832446
  C         2.0872753438       13.2921194534       14.8519981943
  H         1.3428697938       12.9671748427       14.1319741820
  C         2.8964720377       14.3845364228       14.5604530691
  C         4.8414252884       15.7738078957       11.7561318815
  C         5.8341535001       14.9355183265       12.6036019764
  H         6.3248306167       15.5556336875       13.4151820176
  H         5.3716726856       14.0433524691       13.0358522671
  H         6.6851088812       14.6065129242       11.9855769244
  C         4.1649696931       14.8925588753       10.7018238848
  H         3.5282459127       15.4735985052       10.0247872682
  H         4.9405693054       14.4071673718       10.0926452939
  H         3.5561171780       14.1077919752       11.1616950779
  C         5.5882916303       16.9425088711       11.1020261868
  H         6.0062332386       17.6367802545       11.8404060375
  H         6.4208070817       16.5502068910       10.5001715202
  H         4.9210114136       17.4934006556       10.4319061448
  C         2.4090829375       17.6582270003       12.5770817718
  C         1.7787142727       17.3225257907       11.2158063571
  H         1.3688357309       16.3050639439       11.1896721445
  H         0.9477941632       18.0163660268       11.0216700135
  H         2.4918370355       17.4342211069       10.3905468191
  C         3.0623327791       19.0571242874       12.5698487265
  H         3.8555805334       19.1472264037       11.8186186468
  H         2.2920341774       19.8068551370       12.3355483989
  H         3.4911858561       19.3075633990       13.5492379872
  C         1.3362058146       17.6022409152       13.6847659833
  H         1.7562945597       17.8148892758       14.6769647284
  H         0.5798715035       18.3676755462       13.4696730504
  H         0.8377990839       16.6265799524       13.7202946664
  H         6.0451616780       17.6811380979       14.5256586544
  F         7.0784827914       10.4955961016       16.9287871576
  F         5.9877442685        8.9032186260       17.9851018337
  F         5.3251427131       10.9855091400       18.1554509208
  F         5.7607014539       11.6585563633       12.4330598179
  F         4.6286046886       10.0627038842       11.4352256121
  F         3.5845983896       11.8468266168       12.1566611310
  F         2.9369372608        6.0430376795       10.3216110732
  F         1.7510278889        4.2100948972       10.6024069702
  F         3.3232282028        4.7546847225       12.0492484517
  F        -2.6938129025        7.9298852473       11.3289734849
  F        -2.7347096338        5.7328266002       11.2648188459
  F        -3.2404297463        6.7785433525       13.1265110395
  F        -1.7914393798        4.7576292421       17.9942635445
  F        -1.0237634682        5.9783692068       19.6503354628
  F        -0.5014254587        3.8424198139       19.5382194170
  F         4.1438785248        3.4146179370       16.0858646558
  F         5.1914070657        4.9419939049       17.2654355762
  F         4.1341428908        3.2915914813       18.2770736445
  F        -1.9662349819       11.7800188836       13.6587038050
  F        -1.2333020687       13.4739520728       14.8774717281
  F        -3.1066570865       12.4490134186       15.4261636781
  F        -1.1240354837       11.7748956618       19.9315192187
  F        -0.5837071217        9.6454101474       20.1520409786
  F         0.9832679561       11.1631265413       19.8756616486
  C         2.8239806355        8.9555461744       15.1717883325
  C         3.7350995462        9.1375838798       16.2336831125
  H         3.5212607679        8.6943361416       17.2058263562
  C         4.9175294945        9.8735390656       16.0814412131
  C         5.2320472317       10.4763066143       14.8592854353
  H         6.1461875137       11.0497215994       14.7383201291
  C         4.3357323643       10.3153258346       13.8013117433
  C         3.1593942500        9.5709228796       13.9555569013
  H         2.4887918079        9.4706303583       13.1025071788
  C         5.8221046549       10.0588330679       17.2689341570
  C         4.5879577014       10.9615844348       12.4743484643
  C         0.8335116461        7.5112225146       13.9934555901
  C         1.7267964009        6.7649409052       13.1981588259
  H         2.7766660936        6.7254019691       13.4824769711
  C         1.3086393975        6.0397854787       12.0783944917
  C        -0.0339433500        6.0414222553       11.6875151451
  H        -0.3633953362        5.4844099900       10.8149542342
  C        -0.9413815224        6.7632146898       12.4649665066
  C        -0.5170421366        7.4768829753       13.5979940683
  H        -1.2666135031        7.9973104234       14.1917552982
  C         2.3124418448        5.2695633329       11.2724258176
  C        -2.3855572735        6.7958609573       12.0507132172
  C         1.5370073437        6.9058817523       16.3891631135
  C         0.4470158646        6.4557010928       17.1506351341
  H        -0.4936432899        7.0039229583       17.1144890560
  C         0.5295726354        5.3258590607       17.9681454995
  C         1.7035112070        4.5740733351       18.0365593884
  H         1.7669174399        3.6967777153       18.6722323954
  C         2.7910494584        4.9876421013       17.2620035131
  C         2.7085789073        6.1325817572       16.4609259418
  H         3.5850179590        6.4276743327       15.8852514040
  C        -0.6761075546        4.9641188561       18.7804703525
  C         4.0496658094        4.1735521424       17.2300792992
  C         0.4273681438        9.3462425412       16.0270147447
  C        -0.3051737942       10.2561507998       15.2369775791
  H        -0.2950030829       10.1563639443       14.1531571866
  C        -1.0580869698       11.2904304200       15.8049409250
  C        -1.0861885230       11.4856185531       17.1898259754
  H        -1.6668261181       12.2928245290       17.6286366131
  C        -0.3434068302       10.6154566555       17.9865256359
  C         0.3926888077        9.5675580200       17.4166097386
  H         0.9545519151        8.9107198999       18.0799835290
  C        -1.8386097468       12.2399949886       14.9419782010
  C        -0.2772615347       10.8052462560       19.4744882966
  B         1.3905652019        8.1861991188       15.3850401202
  F        -9.0553364426       19.6481356859       13.0478216889
  F        -7.9645885528       18.0558532248       11.9915381449
  F        -7.3020847208       20.1381322628       11.8210783698
  F        -7.7374636596       20.8108553878       17.5433905496
  F        -6.6055827481       19.2152295182       18.5413235001
  F        -5.5614472240       20.9992522091       17.8198823586
  F        -4.9129013315       15.1959236615       19.6537474179
  F        -3.7282158451       13.3621593953       19.3745402324
  F        -5.3001979579       13.9071662371       17.9272908265
  F         0.7181365014       17.0235562548       18.6496990183
  F         0.7756568633       14.8260455615       18.6539668386
  F         1.2728371064       15.9293490507       16.8203938537
  F        -0.1856488701       13.9102015776       11.9822264615
  F        -0.9531795304       15.1310173167       10.3261639396
  F        -1.4755422167       12.9949262742       10.4382097913
  F        -6.1207908999       12.5672233998       13.8903558113
  F        -7.1685644549       14.0945797841       12.7110680433
  F        -6.1112845370       12.4442025997       11.6991778091
  F        -0.0109312636       20.9327221998       16.3178675390
  F        -0.7437801767       22.6270102123       15.0991186749
  F         1.1292720783       21.6015854060       14.5503932107
  F        -0.8530392790       20.9275597713       10.0450055267
  F        -1.3933808700       18.7980934150        9.8245941150
  F        -2.9604389796       20.3157825788       10.1008426405
  C        -4.8000693087       18.1083453103       14.8044413885
  C        -5.7115262516       18.2902436283       13.7427052666
  H        -5.4978965616       17.8469194728       12.7705469082
  C        -6.8940359191       19.0261410371       13.8950119794
  C        -7.2085756021       19.6286229946       15.1172729451
  H        -8.1229496289       20.2016366981       15.2384184159
  C        -6.3120530726       19.4678480984       16.1750988486
  C        -5.1353153703       18.7240186170       16.0205960625
  H        -4.4643462991       18.6242991394       16.8734351845
  C        -7.7988386472       19.2115435911       12.7076408872
  C        -6.5646053741       20.1139167675       17.5021156991
  C        -2.8086286409       16.6586021744       15.9796126691
  C        -3.7028859557       15.9206948807       16.7812765503
  H        -4.7557220138       15.8940494994       16.5065120006
  C        -3.2826801984       15.1868822751       17.8948763415
  C        -1.9361892450       15.1706138833       18.2719100280
  H        -1.6046823246       14.6074774912       19.1398646558
  C        -1.0275401107       15.8839959260       17.4875371629
  C        -1.4545713193       16.6076231618       16.3620416492
  H        -0.7052946132       17.1230323437       15.7635167300
  C        -4.2883220043       14.4213458902       18.7036857610
  C         0.4183619703       15.9083332855       17.8969080707
  C        -3.5141354476       16.0583644597       13.5864882162
  C        -2.4241096327       15.6080636744       12.8252635058
  H        -1.4832475719       16.1559907491       12.8616439020
  C        -2.5066662512       14.4781273533       12.0080098432
  C        -3.6808076516       13.7266804875       11.9393096649
  H        -3.7444278899       12.8494975766       11.3035262877
  C        -4.7681953147       14.1401844766       12.7141319804
  C        -4.6856797640       15.2850782945       13.5152102491
  H        -5.5616840816       15.5797920528       14.0917614370
  C        -1.3009079910       14.1166668052       11.1958443951
  C        -6.0267885062       13.3261161204       12.7461959119
  C        -2.4027536074       18.4975504616       13.9492236627
  C        -1.6698280002       19.4068729724       14.7395322341
  H        -1.6776105955       19.3045309352       15.8231955908
  C        -0.9198960351       20.4435940588       14.1718966887
  C        -0.8932775967       20.6402862105       12.7871069512
  H        -0.3146942611       21.4491952719       12.3485715355
  C        -1.6336752302       19.7683938195       11.9900139330
  C        -2.3681450584       18.7192285771       12.5596816883
  H        -2.9293632872       18.0620134175       11.8961410051
  C        -0.1388958864       21.3929343775       15.0347279106
  C        -1.6997696500       19.9579499222       10.5020031246
  B        -3.3670082548       17.3381725871       14.5908943501
  F         2.5513283500        7.8095907879        3.0555838421
  F         3.6420437229        9.4019828824        1.9992361698
  F         4.3045178702        7.3196784287        1.8288924302
  F         3.8690953373        6.6470084438        7.5512816872
  F         5.0011830428        8.2426592944        8.5492410411
  F         6.0451771533        6.4586966759        7.8275890737
  F         6.6928165325       12.2621790288        9.6627624934
  F         7.8787234779       14.0950726452        9.3819806651
  F         6.3064100858       13.5505594922        7.9351695843
  F        12.3235877814       10.3752975430        8.6554375632
  F        12.3644335933       12.5723666182        8.7195691788
  F        12.8701457668       11.5266614876        6.8579070943
  F        11.4210978224       13.5475447185        1.9899550534
  F        10.6536122572       12.3268611961        0.3336601577
  F        10.1312572622       14.4629004493        0.4459547327
  F         5.4864018052       14.8906497809        3.8972830171
  F         4.4381797974       13.3632643882        2.7187012602
  F         5.4955927787       15.0133606958        1.7059850173
  F        11.5959567492        6.5251464632        6.3255832850
  F        10.8630982009        4.8311373494        5.1067913152
  F        12.7364683503        5.8561630195        4.5581916745
  F        10.7539458882        6.5303174924        0.0527244112
  F        10.2135532093        8.6598761332       -0.1678785952
  F         8.6467463442        7.1420844278        0.1088660997
  C         6.8060671819        9.3496954734        4.8123058209
  C         5.8949127474        9.1675139688        3.7504381665
  H         6.1087030012        9.6106109783        2.7782127644
  C         4.7124101237        8.4316690832        3.9028174798
  C         4.3978604351        7.8291194430        5.1250544366
  H         3.4836775261        7.2557656231        5.2460460342
  C         5.2941465250        7.9902664082        6.1830251633
  C         6.4705225023        8.7346028890        6.0286589230
  H         7.1410766202        8.8350574744        6.8817183974
  C         3.8077443655        8.2463582741        2.7153896862
  C         5.0418694500        7.3440932797        7.5100168491
  C         8.7962903523       10.7941364181        5.9908131228
  C         7.9029665145       11.5403749890        6.7860897637
  H         6.8531228423       11.5799975829        6.5016816327
  C         8.3210240921       12.2654177220        7.9059680505
  C         9.6635850018       12.2637596014        8.2969111003
  H         9.9929884846       12.8207565391        9.1694943338
  C        10.5710993812       11.5420141884        7.5194480001
  C        10.1468210077       10.8284194862        6.3863565444
  H        10.8964514260       10.3081286611        5.7925719155
  C         7.3172124455       13.0356878095        8.7119432931
  C        12.0152928104       11.5093277911        7.9336856494
  C         8.0928525099       11.3996722324        3.5950232281
  C         9.1829234893       11.8500704039        2.8337775603
  H        10.1238926118       11.3024251350        2.8706525457
  C         9.1001339434       12.9793740624        2.0155619981
  C         7.9258328097       13.7304793539        1.9459966733
  H         7.8621147723       14.6070707283        1.3092890327
  C         6.8385104320       13.3172855248        2.7210453886
  C         6.9211306335       12.1727459718        3.5227539893
  H         6.0447367561       11.8778920034        4.0986401235
  C        10.3058741228       13.3409839039        1.2033569776
  C         5.5800662272       14.1316284966        2.7530745214
  C         9.2031313341        8.9595135945        3.9570475566
  C         9.9352109668        8.0491882977        4.7470851858
  H         9.9247137050        8.1487596817        5.8309312546
  C        10.6880336763        7.0147693183        4.1792137195
  C        10.7163502297        6.8195722628        2.7942985714
  H        11.2965301236        6.0120064225        2.3554139405
  C         9.9741717423        7.6902818550        1.9975814947
  C         9.2385670441        8.7386132644        2.5673907653
  H         8.6771624790        9.3957203811        1.9038965915
  C        11.4683507661        6.0650754191        5.0423188322
  C         9.9074859746        7.5001213599        0.5097187399
  B         8.2394861784       10.1193036792        4.5990727301
  F        18.6852826973       -1.3429374603        6.9365961149
  F        17.5945212909        0.2493759016        7.9928535914
  F        16.9320247500       -1.8329285213        8.1633567836
  F        17.3675219316       -2.5056786260        2.4408515673
  F        16.2354194351       -0.9099648945        1.4429506046
  F        15.1914114948       -2.6939654216        2.1645670795
  F        14.5437423891        3.1095494470        0.3294388603
  F        13.3578301732        4.9424517604        0.6102471283
  F        14.9300760443        4.3979081107        2.0570811519
  F         8.9129822565        1.2226727328        1.3367300834
  F         8.8721329148        3.4197492487        1.2725799239
  F         8.3664259869        2.3740598783        3.1342167275
  F         9.8153745023        4.3950190025        8.0020700651
  F        10.5830989099        3.1742379055        9.6581863664
  F        11.1053689641        5.3102046099        9.5460112293
  F        15.7506062298        5.7379649637        6.0938820563
  F        16.7983231466        4.2106057893        7.2732821094
  F        15.7409623378        5.8609382160        8.2850490540
  F         9.6405962375       -2.6274755811        3.6665972083
  F        10.3734530343       -4.3214759947        4.8854024880
  F         8.5000583543       -3.2964681241        5.4339834567
  F        10.4826146471       -2.6222856767        9.9394738806
  F        11.0230146842       -0.4927028864       10.1600376516
  F        12.5898027836       -2.0105112498        9.8833146145
  C        14.4305676468        0.1968446085        5.1797767014
  C        15.3416821287        0.0147159740        6.2416709999
  H        15.1278100862        0.4577623678        7.2138985659
  C        16.5242157315       -0.7210779275        6.0893506975
  C        16.8387922374       -1.3236647090        4.8671306737
  H        17.7529602072       -1.8970500701        4.7461686947
  C        15.9425189883       -1.1625349184        3.8091442158
  C        14.7661498415       -0.4181968343        3.9634366058
  H        14.0956295844       -0.3178022260        3.1103426163
  C        17.4288224545       -0.9063657409        7.2768188533
  C        16.1947667536       -1.8086436995        2.4821535856
  C        12.4403090665        1.6412459454        4.0012436674
  C        13.3335954518        2.3875899457        3.2060129359
  H        14.3834279699        2.4272992510        3.4904401754
  C        12.9155231827        3.1127111367        2.0862029334
  C        11.5729681707        3.1110860992        1.6952539327
  H        11.2435518110        3.6681926713        0.8227395384
  C        10.6654923673        2.3892646082        2.4726658908
  C        11.0897860760        1.6755428913        3.6056831142
  H        10.3401670814        1.1551611404        4.1993979450
  C        13.9192863058        3.8830363256        1.2802805295
  C         9.2212957112        2.3567278390        2.0584694956
  C        13.1437875474        2.2467636643        6.3969319063
  C        12.0537694709        2.6970688556        7.1583161236
  H        11.1130296101        2.1490138594        7.1219458042
  C        12.1363789384        3.8268466466        7.9759035370
  C        13.3104239632        4.5784295859        8.0445468304
  H        13.3739067049        5.4556520815        8.6802953220
  C        14.3979318988        4.1648420080        7.2699772330
  C        14.3154941146        3.0198785625        6.4689101006
  H        15.1919620787        2.7247216995        5.8932979954
  C        10.9307063342        4.1884866848        8.7882746693
  C        15.6565069971        4.9789981454        7.2380448717
  C        12.0336682100       -0.1934263989        6.0350524681
  C        11.3014343771       -1.1036374603        5.2450532693
  H        11.3120340723       -1.0042015569        4.1611959692
  C        10.5485022074       -2.1379283056        5.8129765943
  C        10.5200151979       -2.3329555206        7.1979112111
  H         9.9397628524       -3.1404491385        7.6368359581
  C        11.2624903291       -1.4624504379        7.9945703650
  C        11.9982122900       -0.4142350944        7.4247103190
  H        12.5598474122        0.2427384668        8.0881416871
  C         9.7681468651       -3.0875641840        4.9498523089
  C        11.3290656165       -1.6525102369        9.4824502351
  B        12.9971752808        0.9663747993        5.3929816112

545
2+.CH4a @ [2][BArF4]
 Ir         0.2635669695       11.0063344555        4.9124102159
  P         1.0946875167       11.4313567872        6.9456581823
  P        -1.1046764230       11.0321545352        3.0882385894
  O         0.0722706341       12.6929080472        7.5050454814
  O        -2.0546903505       12.4378901687        3.3785753596
  N        -0.9838789503       12.6279393018        5.4349634787
  C        -0.6091736235        9.7518501047        6.3616653830
  H        -1.6233653476       10.1097044515        6.5676356892
  H        -0.6425261867        8.7226782515        5.9867345813
  C         0.3020359799        9.8840741002        7.6250377649
  C         1.3245421591        8.7377946672        7.6905309240
  H         1.8824813131        8.6379358572        6.7504179784
  H         0.7870162804        7.7951170620        7.8642947904
  H         2.0400415376        8.8659773593        8.5125345182
  C        -0.4760648318       10.0199328070        8.9382033319
  H         0.1990326619       10.1556907884        9.7934411834
  H        -1.0581153668        9.1021187461        9.1111076088
  H        -1.1737405295       10.8650156727        8.9166375551
  C         3.8090613030       11.1128540131        7.0356369262
  H         3.7948648154       11.0807992756        5.9380542702
  H         3.7231756791       10.0888031868        7.4096124158
  H         4.7855696939       11.4961764336        7.3605318402
  C         2.7159282196       12.0367503947        7.6035439384
  C         2.7188812678       12.0102222003        9.1398429270
  H         1.9393640552       12.6561773977        9.5639529922
  H         3.6935455134       12.3666182972        9.4987386347
  H         2.5831461593       10.9946283850        9.5319289925
  C         2.9092886476       13.4707598021        7.0661297510
  H         3.9048889256       13.8271439323        7.3664333758
  H         2.1620344179       14.1638809897        7.4685576557
  H         2.8637512430       13.5020214793        5.9681225448
  C        -0.8599545117       13.2071531323        6.6579390202
  C        -1.6466975716       14.2874238038        7.0426502509
  H        -1.5204557773       14.7250138625        8.0265914321
  C        -2.5737290242       14.7736302230        6.1211077916
  H        -3.1818486372       15.6349857340        6.3843523756
  C        -2.7344934386       14.1748711799        4.8699827030
  H        -3.4637249383       14.5194251892        4.1438071283
  C        -1.9263926385       13.0843610708        4.5697129496
  C         0.0283611079       11.6944900455        1.7593580558
  C         1.0234693224       12.5230197235        2.6135930738
  H         1.5031805571       11.8972821845        3.4268625754
  H         0.5653212140       13.4179440882        3.0448141535
  H         1.8802446974       12.8463367498        2.0006539623
  C        -0.6355666880       12.5832710175        0.7035986822
  H        -1.2773142114       12.0095378013        0.0251121568
  H         0.1463903585       13.0603477161        0.0962574878
  H        -1.2367233971       13.3741848021        1.1630279280
  C         0.7683024351       10.5202025406        1.1071365483
  H         1.1787517197        9.8224832827        1.8466240414
  H         1.6056099798       10.9065299463        0.5080460300
  H         0.0991176968        9.9744794127        0.4344858025
  C        -2.4291035034        9.8356103857        2.5679061207
  C        -3.0519254179       10.1804258613        1.2058089610
  H        -3.4489853122       11.2027805014        1.1799824001
  H        -3.8907695807        9.4972187847        1.0082177332
  H        -2.3377660059       10.0609959720        0.3825318247
  C        -1.7909254277        8.4298201232        2.5598214973
  H        -0.9969686793        8.3325740715        1.8102342631
  H        -2.5687527427        7.6889026884        2.3223787712
  H        -1.3670536641        8.1731556923        3.5396905590
  C        -3.5036269336        9.9011020148        3.6735857524
  H        -3.0880405850        9.6791509499        4.6656858366
  H        -4.2695030240        9.1461343942        3.4543604786
  H        -3.9895357336       10.8829945019        3.7123426010
  H         1.2089814325        9.7725430713        4.5230635606
 Ir         4.5754932501        1.7696554395        4.9835206748
  P         3.8589017407        2.2413992074        2.9141894723
  P         5.8844424319        1.7211246019        6.8775370525
  O         4.8931944137        3.5326745679        2.4580558821
  O         6.8665584007        3.1168346742        6.6511619780
  N         5.8378161258        3.4095894053        4.5815128342
  C         5.5228315938        0.5393550978        3.5598625142
  H         6.5427652011        0.9090650198        3.4188701652
  H         5.5316981811       -0.4934523808        3.9259707186
  C         4.6856337740        0.7043615548        2.2565269487
  C         3.6554659909       -0.4291065046        2.1137841617
  H         3.0193976868       -0.5202184182        3.0039141266
  H         4.1923403849       -1.3780734058        1.9866777830
  H         3.0134090900       -0.2929671709        1.2346285214
  C         5.5437801881        0.8516547182        0.9955929288
  H         4.9228739049        0.9841159065        0.1004136024
  H         6.1448796532       -0.0588774708        0.8544020623
  H         6.2293482696        1.7033666396        1.0636390999
  C         1.1609134816        1.8902789875        2.4268125982
  H         1.0478777036        1.7323580170        3.5054642155
  H         1.2882095016        0.9156276697        1.9488926236
  H         0.2255091618        2.3204312149        2.0426312784
  C         2.3132369059        2.8538004435        2.0933728413
  C         2.5382400841        2.9199828056        0.5755452564
  H         3.3644844013        3.5885459496        0.3039332841
  H         1.6206122632        3.2993941827        0.1124918397
  H         2.7297277419        1.9290502811        0.1460972178
  C         2.0223043259        4.2583447569        2.6635583708
  H         1.0714524587        4.6145783286        2.2422167995
  H         2.8044307915        4.9782297389        2.3971768732
  H         1.9141314417        4.2416284420        3.7557350867
  C         5.7573924033        4.0391920334        3.3785902542
  C         6.5242921591        5.1587892023        3.0771360219
  H         6.4174231051        5.6436758638        2.1116773093
  C         7.4143717787        5.6098712521        4.0517633997
  H         8.0136274300        6.4947155974        3.8540640152
  C         7.5552902093        4.9423395563        5.2707409458
  H         8.2650085870        5.2552912619        6.0297643333
  C         6.7538550634        3.8278042334        5.4955972319
  C         4.8946038313        2.2986358127        8.3651006196
  C         4.2003699748        3.5809993119        7.8616538297
  H         3.6733842309        3.4324851137        6.9049805437
  H         4.9156497357        4.3957997190        7.7342925204
  H         3.4415081098        3.8975857319        8.5908545448
  C         5.6996239738        2.6447351823        9.6285339142
  H         6.0635813849        1.7584472953       10.1578450790
  H         5.0373538399        3.1886115096       10.3193035086
  H         6.5554291201        3.2950787558        9.4085332204
  C         3.8313092927        1.2280431153        8.6494432911
  H         3.2199880760        1.0270007146        7.7647758124
  H         3.1658206204        1.5813891448        9.4500928767
  H         4.2713657159        0.2764503312        8.9682600156
  C         7.2008650226        0.4403256143        7.2182786870
  C         7.9937720008        0.6696600669        8.5154557380
  H         8.3818767131        1.6921924826        8.5954179980
  H         8.8569684453       -0.0106852338        8.5188413878
  H         7.4061668082        0.4483161844        9.4115900313
  C         6.5079896452       -0.9386893602        7.2297472215
  H         5.8174576274       -1.0502970745        8.0747610417
  H         7.2747113379       -1.7217302804        7.3220803714
  H         5.9467696191       -1.1221813997        6.3040569995
  C         8.1710096067        0.5266838819        6.0231244559
  H         7.6743464075        0.3418282729        5.0649632635
  H         8.9410192235       -0.2423420745        6.1546777811
  H         8.6702679384        1.5016133366        5.9767095286
  H         2.1582017359        2.1170354194        5.7646449304
 Ir         9.3208289274        7.2749242153       15.0446798973
  P         8.4873006758        6.8214499732       13.0161563701
  P        10.6941385467        7.2749531646       16.8662429685
  O         9.5068600029        5.5507512261       12.4748441665
  O        11.6458474798        5.8682594232       16.5885789009
  N        10.5722888617        5.6496622657       14.5376683203
  C        10.1905999325        8.5121290438       13.5809517324
  H        11.2058406364        8.1536497668       13.3803917882
  H        10.2210490889        9.5462946119       13.9431945999
  C         9.2810248911        8.3615657991       12.3186757382
  C         8.2579848985        9.5059306202       12.2362174582
  H         7.6897709625        9.6109898150       13.1695843297
  H         8.7960894009       10.4488301553       12.0634923989
  H         7.5517584535        9.3712893171       11.4071604536
  C        10.0632915554        8.2123270435       11.0099731139
  H         9.3938640267        8.0382736488       10.1572653494
  H        10.6237603990        9.1391234579       10.8145278712
  H        10.7813925809        7.3858260873       11.0544372626
  C         5.7740231871        7.1468838309       12.8807361093
  H         5.7843979327        7.2399127141       13.9750496301
  H         5.8606253058        8.1484793288       12.4499339993
  H         4.7991669700        6.7456250350       12.5753358019
  C         6.8691007744        6.1929669608       12.3696811763
  C         6.8815439577        6.1355576085       10.8333968914
  H         7.6853462581        5.4924391031       10.4525273021
  H         5.9225254811        5.7293363130       10.4819872285
  H         6.9925693066        7.1327029904       10.3896075542
  C         6.6723112052        4.7888847527       12.9810495546
  H         5.6777760582        4.4176915445       12.6961360809
  H         7.4193146623        4.0747587022       12.6164073125
  H         6.7138402561        4.8142079704       14.0793424072
  C        10.4451201898        5.0526028581       13.3235148150
  C        11.2342431086        3.9695665034       12.9497034535
  H        11.0989027207        3.5129670545       11.9751695285
  C        12.1758681374        3.5072441147       13.8693413973
  H        12.7924122469        2.6495652893       13.6129886888
  C        12.3402512418        4.1250699221       15.1108932646
  H        13.0796600806        3.7982829200       15.8352299878
  C        11.5217000996        5.2100242044       15.4037615042
  C         9.5678855850        6.6208095631       18.2050576011
  C         8.5699191456        5.7851408575       17.3614004601
  H         8.0860238213        6.4042835597       16.5455207744
  H         9.0267371857        4.8870129740       16.9352870232
  H         7.7159709608        5.4660184747       17.9803478098
  C        10.2423402994        5.7390048712       19.2597360585
  H        10.8690029605        6.3212683343       19.9449183982
  H         9.4688391286        5.2375979798       19.8584081957
  H        10.8640167628        4.9681716132       18.7945386876
  C         8.8316101706        7.7973094828       18.8556124185
  H         8.4207184615        8.4933683466       18.1153064752
  H         7.9952471433        7.4144907196       19.4580909032
  H         9.5037862598        8.3439435323       19.5244590662
  C        12.0181980401        8.4782745138       17.3757624529
  C        12.6499769967        8.1402290230       18.7361079322
  H        13.0515671455        7.1194835199       18.7631587362
  H        13.4872076614        8.8278122442       18.9260849228
  H        11.9404236647        8.2596104242       19.5634662311
  C        11.3751290520        9.8819980095       17.3826542025
  H        10.5883937070        9.9805196282       18.1397007707
  H        12.1526881551       10.6268776714       17.6084200897
  H        10.9408188947       10.1323400237       16.4056346435
  C        13.0879850692        8.4128155891       16.2652526652
  H        12.6669312407        8.6279519190       15.2740240472
  H        13.8516333814        9.1725074871       16.4772437661
  H        13.5787162600        7.4331304060       16.2290259431
  H         8.3737065982        8.5113030587       15.4208289753
 Ir         5.0983832840       16.4367140143       14.9024944586
  P         5.9351990982       15.9916074439       16.9310317790
  P         3.7191610433       16.4376854196       13.0868915716
  O         4.9262697275       14.7122693023       17.4764168773
  O         2.7795787932       15.0207778676       13.3606439529
  N         3.8607178162       14.8034367843       15.4100452524
  C         4.2200009426       17.6700034649       16.3639205379
  H         3.2080644391       17.3040908999       16.5657466525
  H         4.1820276236       18.7028277668       15.9986791989
  C         5.1315007078       17.5278736697       17.6243568895
  C         6.1459084609       18.6807103770       17.6998167939
  H         6.7031495592       18.7918241950       16.7604894819
  H         5.6011466886       19.6183705425       17.8787079772
  H         6.8621349672       18.5529333547       18.5211834442
  C         4.3525571201       17.3750703587       18.9351174127
  H         5.0260052158       17.2283789692       19.7897556674
  H         3.7695451490       18.2900538894       19.1199574208
  H         3.6551151724       16.5302465848       18.9014990152
  C         8.6460069899       16.3243989480       17.0159923116
  H         8.6367930727       16.3342508943       15.9179755272
  H         8.5487916264       17.3551603979       17.3682875544
  H         9.6240207132       15.9568910361       17.3536702687
  C         7.5585567952       15.4019240082       17.5971604160
  C         7.5603641791       15.4529642691       19.1331237552
  H         6.7867301939       14.8065813048       19.5671632436
  H         8.5379410718       15.1118099198       19.4984984478
  H         7.4149307868       16.4731003026       19.5094393377
  C         7.7599821598       13.9612708613       17.0812383597
  H         8.7579696587       13.6152300048       17.3844688993
  H         7.0172894774       13.2696569651       17.4947646020
  H         7.7122037995       13.9128063219       15.9839320844
  C         3.9918672015       14.2075059016       16.6247185758
  C         3.2093225217       13.1202693779       16.9986232058
  H         3.3444264731       12.6672107309       17.9749599014
  C         2.2693887420       12.6532737184       16.0794684101
  H         1.6567796420       11.7930356383       16.3368386839
  C         2.1001401617       13.2704697033       14.8381765790
  H         1.3611123305       12.9399579848       14.1151055064
  C         2.9120615315       14.3602231954       14.5442590119
  C         4.8434337671       15.8187838393       11.7308931021
  C         5.8462976599       14.9647786541       12.5508222140
  H         6.3290092287       15.5642260038       13.3807525896
  H         5.3918025147       14.0562758695       12.9571523209
  H         6.6989766597       14.6622379321       11.9218568147
  C         4.1776781576       14.9618719907       10.6492981116
  H         3.5312884971       15.5532819879        9.9907155499
  H         4.9585169065       14.5053160235       10.0245782611
  H         3.5802271497       14.1551058998       11.0868338765
  C         5.5799416162       17.0197637340       11.1218450654
  H         6.0142710617       17.6694130045       11.8903937592
  H         6.3999840742       16.6541244148       10.4869273999
  H         4.9091145558       17.6189301559       10.4974189404
  C         2.3818920344       17.6338131646       12.6007947770
  C         1.7195578161       17.2793982800       11.2601700506
  H         1.3343206206       16.2523330087       11.2474650659
  H         0.8670624127       17.9528561417       11.0903136194
  H         2.4048216140       17.4076536001       10.4145409683
  C         3.0145531790       19.0417671671       12.5644801002
  H         3.7707201425       19.1429698429       11.7769713633
  H         2.2230964214       19.7797512139       12.3662598403
  H         3.4839923494       19.3000933350       13.5231498421
  C         1.3390532963       17.5708113883       13.7362839666
  H         1.7783600392       17.8072830708       14.7143050524
  H         0.5602902395       18.3159576587       13.5291495507
  H         0.8626458454       16.5852909740       13.7976745964
  H         6.0377555382       17.6786842001       14.5249118390
  F         7.0782120608       10.4955273562       16.9286153629
  F         5.9868673693        8.9033333839       17.9849008081
  F         5.3248578197       10.9855104603       18.1550294592
  F         5.7608872802       11.6587943133       12.4331381248
  F         4.6283872638       10.0634070539       11.4342131574
  F         3.5853382551       11.8476294687       12.1565694770
  F         2.9376075753        6.0429460402       10.3212266328
  F         1.7511842721        4.2098154273       10.6030821283
  F         3.3240649461        4.7540360077       12.0485117598
  F        -2.6939956103        7.9303592344       11.3275739612
  F        -2.7347323840        5.7325248437       11.2630762943
  F        -3.2400058858        6.7786071460       13.1233273357
  F        -1.7914533428        4.7578263221       17.9946904510
  F        -1.0239300404        5.9778228379       19.6517857983
  F        -0.5014606017        3.8424066940       19.5381469359
  F         4.1435712222        3.4145699733       16.0863339131
  F         5.1911271894        4.9419962799       17.2655205362
  F         4.1340052872        3.2916858001       18.2774506874
  F        -1.9663363767       11.7800248050       13.6585998317
  F        -1.2330176969       13.4733644683       14.8776120680
  F        -3.1068317789       12.4490413964       15.4260649333
  F        -1.1240583075       11.7747916177       19.9313749914
  F        -0.5838097818        9.6452866074       20.1521211087
  F         0.9830178082       11.1630527468       19.8754172785
  C         2.8236661079        8.9546271858       15.1707741525
  C         3.7343121102        9.1375710975       16.2330321668
  H         3.5196505705        8.6958288594       17.2057045028
  C         4.9173768847        9.8726933422       16.0806553730
  C         5.2328930824       10.4738031663       14.8579288169
  H         6.1472610196       11.0468567387       14.7369191245
  C         4.3365559203       10.3130779201       13.7999294435
  C         3.1600394079        9.5688531395       13.9541212306
  H         2.4896640330        9.4683191599       13.1009296973
  C         5.8214899671       10.0588376575       17.2683815211
  C         4.5882538674       10.9616028527       12.4738387166
  C         0.8329585726        7.5099501667       13.9921330524
  C         1.7264264771        6.7636134840       13.1971436451
  H         2.7759712888        6.7229847277       13.4825678997
  C         1.3093355168        6.0405301675       12.0756861492
  C        -0.0324299648        6.0449116282       11.6811599076
  H        -0.3595831854        5.4904030346       10.8054805825
  C        -0.9406324192        6.7637592903       12.4608508434
  C        -0.5173262896        7.4750052538       13.5959202696
  H        -1.2677852591        7.9935044983       14.1902683764
  C         2.3135020745        5.2693325180       11.2707255344
  C        -2.3851321884        6.7964868899       12.0480136589
  C         1.5364336090        6.9052243990       16.3881890377
  C         0.4463918805        6.4553329938       17.1498207647
  H        -0.4947199179        7.0028000897       17.1124862712
  C         0.5294916862        5.3265002058       17.9686511151
  C         1.7036561744        4.5751305365       18.0377858584
  H         1.7674578927        3.6986953035       18.6745728020
  C         2.7908792052        4.9879153388       17.2624205840
  C         2.7082741584        6.1323629346       16.4606235301
  H         3.5846562867        6.4273049605       15.8847912436
  C        -0.6757264366        4.9655475004       18.7818443049
  C         4.0493244440        4.1737732677       17.2303089876
  C         0.4259254492        9.3446626122       16.0264527749
  C        -0.3071558682       10.2543232130       15.2366494415
  H        -0.2973311428       10.1543885652       14.1528323170
  C        -1.0592379252       11.2891530660       15.8047539324
  C        -1.0869222316       11.4844737204       17.1896004818
  H        -1.6671966343       12.2919225795       17.6284205470
  C        -0.3440686212       10.6143594014       17.9862641014
  C         0.3916889871        9.5662437749       17.4161343312
  H         0.9540358046        8.9097066959       18.0793986318
  C        -1.8387864977       12.2395612128       14.9418703205
  C        -0.2775358364       10.8046060117       19.4742682451
  B         1.3897655575        8.1852085227       15.3839066709
  F        -9.0557774327       19.6478834429       13.0480321196
  F        -7.9645613655       18.0555237267       11.9909011418
  F        -7.3028778506       20.1373257821       11.8221724766
  F        -7.7397485333       20.8104565171       17.5434705507
  F        -6.6058240887       19.2158882182       18.5420592667
  F        -5.5638614588       20.9987116856       17.8147541299
  F        -4.9130728969       15.1959652726       19.6542136735
  F        -3.7282787525       13.3621818368       19.3747739172
  F        -5.3001850336       13.9072582625       17.9274229817
  F         0.7183516358       17.0234910846       18.6494811893
  F         0.7756079167       14.8260111865       18.6539643579
  F         1.2725491984       15.9288939125       16.8203756790
  F        -0.1855385823       13.9100794176       11.9825189036
  F        -0.9538515726       15.1305374340       10.3267105044
  F        -1.4755888071       12.9946914549       10.4384299242
  F        -6.1210807203       12.5672184493       13.8909781896
  F        -7.1686743130       14.0945697500       12.7111467731
  F        -6.1115573237       12.4438346680       11.6998652453
  F        -0.0109942710       20.9326868361       16.3180933936
  F        -0.7441156243       22.6268617488       15.0992234305
  F         1.1288765089       21.6015674003       14.5505019392
  F        -0.8549387307       20.9270769916       10.0453650366
  F        -1.3951798162       18.7983226063        9.8262694480
  F        -2.9627074802       20.3165425909       10.1002566383
  C        -4.8022068303       18.1068977938       14.8051740786
  C        -5.7127633035       18.2894510454       13.7427887335
  H        -5.4981957834       17.8473616449       12.7702657300
  C        -6.8956390998       19.0245898945       13.8948689339
  C        -7.2116990572       19.6260972415       15.1170101369
  H        -8.1260922373       20.1992241325       15.2375351132
  C        -6.3161701484       19.4645890086       16.1752331687
  C        -5.1390508865       18.7212194257       16.0214520585
  H        -4.4688758171       18.6212673769       16.8748609477
  C        -7.7992378835       19.2113988101       12.7070561149
  C        -6.5679840170       20.1124651238       17.5008188825
  C        -2.8097220707       16.6596426805       15.9808416308
  C        -3.7037341256       15.9214128754       16.7824964918
  H        -4.7567702424       15.8949637701       16.5083596464
  C        -3.2829742915       15.1868699937       17.8953722129
  C        -1.9363087239       15.1697300666       18.2716578555
  H        -1.6044863657       14.6051392620       19.1385002080
  C        -1.0280014287       15.8840719862       17.4878420568
  C        -1.4556728161       16.6091381282       16.3634679526
  H        -0.7068010435       17.1258763503       15.7657600624
  C        -4.2884567769       14.4210501989       18.7039318033
  C         0.4180508778       15.9078010464       17.8966344560
  C        -3.5143015662       16.0581155076       13.5873438996
  C        -2.4239325797       15.6077331708       12.8265131303
  H        -1.4828961874       16.1554125215       12.8632840583
  C        -2.5066212982       14.4778099527       12.0090258039
  C        -3.6807396997       13.7263512324       11.9402176882
  H        -3.7441105699       12.8490873756       11.3044915492
  C        -4.7683972049       14.1399392829       12.7145836579
  C        -4.6859242341       15.2849145097       13.5155635764
  H        -5.5621947529       15.5798678179       14.0915668266
  C        -1.3011199836       14.1162818758       11.1963357950
  C        -6.0271820513       13.3259287419       12.7465625615
  C        -2.4053485769       18.4987539604       13.9502676895
  C        -1.6721240666       19.4080745203       14.7402868638
  H        -1.6800494717       19.3061396719       15.8239717557
  C        -0.9205515821       20.4435147251       14.1722971040
  C        -0.8938000432       20.6397285549       12.7874917872
  H        -0.3146853617       21.4480225349       12.3483712950
  C        -1.6362329752       19.7691656449       11.9908220082
  C        -2.3712864558       18.7205201282       12.5606897325
  H        -2.9329700610       18.0634690646       11.8973691926
  C        -0.1392550504       21.3929545196       15.0347999275
  C        -1.7017762567       19.9590722960       10.5027726752
  B        -3.3684089742       17.3383405441       14.5917859914
  F         2.5517247912        7.8092190109        3.0554591419
  F         3.6421941991        9.4014426861        1.9990639003
  F         4.3055189053        7.3188226544        1.8288138297
  F         3.8681598007        6.6494992622        7.5502485037
  F         5.0011586084        8.2432028789        8.5497042588
  F         6.0459575013        6.4604370447        7.8289464064
  F         6.6924198173       12.2623015175        9.6630615525
  F         7.8784630635       14.0950696973        9.3819441250
  F         6.3056864851       13.5504520221        7.9351751291
  F        12.3231460728       10.3752029916        8.6558796874
  F        12.3641645035       12.5723348012        8.7200789129
  F        12.8695116112       11.5260091812        6.8589589878
  F        11.4225109850       13.5475646443        1.9893632483
  F        10.6544129864       12.3267139910        0.3328002616
  F        10.1317774863       14.4626902516        0.4458390350
  F         5.4903114299       14.8928940871        3.8843269444
  F         4.4419446891       13.3647761881        2.7135082296
  F         5.5068498518       15.0055525934        1.6797289622
  F        11.5955422074        6.5268635779        6.3243807375
  F        10.8631929975        4.8331331237        5.1067944533
  F        12.7373082857        5.8566265121        4.5578165884
  F        10.7530310140        6.5301528957        0.0531546913
  F        10.2129973216        8.6594436445       -0.1671173040
  F         8.6452287015        7.1420397117        0.1080107341
  C         6.8062269043        9.3504225162        4.8122127273
  C         5.8957125825        9.1671603638        3.7499957313
  H         6.1096220996        9.6096430926        2.7775387630
  C         4.7132213842        8.4310603220        3.9023889632
  C         4.3988842710        7.8288671172        5.1247544214
  H         3.4858761840        7.2538482496        5.2459601097
  C         5.2943111002        7.9911263758        6.1831798163
  C         6.4701507465        8.7361899034        6.0290237782
  H         7.1402159287        8.8373629394        6.8823765802
  C         3.8082287958        8.2455713708        2.7152223319
  C         5.0406040218        7.3444077066        7.5098258438
  C         8.7958088979       10.7959325005        5.9904821317
  C         7.9020191008       11.5408850476        6.7864124855
  H         6.8517617884       11.5796927645        6.5029894933
  C         8.3202527854       12.2653908594        7.9065345493
  C         9.6626744377       12.2631993956        8.2981043290
  H         9.9915380878       12.8188206091        9.1718342843
  C        10.5705236186       11.5425594435        7.5199805064
  C        10.1464581372       10.8309213154        6.3856291830
  H        10.8964270390       10.3123680526        5.7907828882
  C         7.3165314824       13.0354287544        8.7126601694
  C        12.0148224363       11.5090423320        7.9343107715
  C         8.0937325440       11.3998120960        3.5939552215
  C         9.1849958465       11.8492812305        2.8338322066
  H        10.1257230271       11.3014214027        2.8724517240
  C         9.1033216023       12.9778670383        2.0147348220
  C         7.9296606556       13.7283899364        1.9417365986
  H         7.8670124510       14.6035003244        1.3031549175
  C         6.8411971140       13.3155664678        2.7144576778
  C         6.9218956032       12.1724710887        3.5184875952
  H         6.0442992977       11.8779854612        4.0926890719
  C        10.3079008921       13.3403379121        1.2028062909
  C         5.5843965712       14.1304199304        2.7401146697
  C         9.2043994178        8.9609992882        3.9576570146
  C         9.9420146962        8.0546800338        4.7470176496
  H         9.9357245028        8.1566907266        5.8306326377
  C        10.6909002061        7.0175258201        4.1787548042
  C        10.7143910982        6.8188536945        2.7945334010
  H        11.2932787412        6.0103322664        2.3556636903
  C         9.9699339226        7.6880480619        1.9983630402
  C         9.2341050861        8.7358949764        2.5685047684
  H         8.6698795866        9.3911148402        1.9055543289
  C        11.4686814042        6.0665914312        5.0416766856
  C         9.9055175110        7.4992659331        0.5101105691
  B         8.2396976058       10.1202345950        4.5991225882
  F        18.6599992272       -1.3348728284        6.9884833074
  F        17.4212343558        0.0624391557        8.1690350178
  F        16.9437361131       -2.0766277389        8.1115684998
  F        17.3401407112       -2.5009346090        2.5007229316
  F        16.2133310867       -0.9098300962        1.4947659052
  F        15.1677826829       -2.6911209617        2.2214722989
  F        14.5437549310        3.1095122814        0.3302805327
  F        13.3590356013        4.9422449285        0.6111492979
  F        14.9359802848        4.3998735689        2.0564898309
  F         8.9002439344        1.2178926302        1.3841608498
  F         8.8726997184        3.4133980692        1.2810472947
  F         8.4047566249        2.3816344155        3.1733440203
  F         9.5476418038        4.3913766216        8.0414946782
  F        10.2656852356        3.1706193577        9.7108606912
  F        10.7883909504        5.3056522826        9.6024511602
  F        15.7610287411        5.4902332168        6.0617532147
  F        16.3623485433        4.7586100824        8.0495646406
  F        15.0172762223        6.4782010478        7.8841736390
  F         9.6460036592       -2.6271018636        3.6658855970
  F        10.3831084704       -4.3274617891        4.8804456449
  F         8.5326654758       -3.2954017179        5.4427326935
  F        10.4837024611       -2.6235419555        9.9396454503
  F        11.0240086756       -0.4947654847       10.1590746511
  F        12.5933344300       -2.0114669147        9.8864946701
  C        14.4266775726        0.2603339348        5.2433571857
  C        15.3199290672        0.0241866097        6.3109464702
  H        15.1157746577        0.4651355651        7.2858635504
  C        16.4706983055       -0.7651422258        6.1589321672
  C        16.7792605035       -1.3565218726        4.9314289816
  H        17.6723320911       -1.9633725794        4.8148433429
  C        15.9090823311       -1.1410335940        3.8626866577
  C        14.7596752168       -0.3512343033        4.0180963579
  H        14.1030655139       -0.2165077353        3.1590194647
  C        17.3670800044       -1.0212008812        7.3392713190
  C        16.1658982127       -1.7991810452        2.5380912839
  C        12.4448680351        1.6896569200        4.0417047336
  C        13.3417335549        2.4232744723        3.2372589277
  H        14.3921491475        2.4718929384        3.5205342679
  C        12.9253215845        3.1204651264        2.0978744908
  C        11.5868752207        3.1038727921        1.6953896038
  H        11.2608379680        3.6430893225        0.8103488721
  C        10.6788281755        2.3943063105        2.4811602245
  C        11.0989607896        1.7077876794        3.6321096916
  H        10.3483849069        1.1957353059        4.2311888294
  C        13.9251749080        3.8853607146        1.2839768214
  C         9.2331155106        2.3590977141        2.0794977458
  C        13.0095066894        2.3084247188        6.4870688441
  C        11.8834743507        2.6809200730        7.2512801337
  H        10.9826787090        2.0689008126        7.2112370386
  C        11.8782098353        3.8229162262        8.0637026406
  C        12.9954312844        4.6564925523        8.1275185992
  H        12.9885761195        5.5478695776        8.7453887415
  C        14.1045964458        4.3362993670        7.3436640949
  C        14.1105284078        3.1809256785        6.5509392561
  H        14.9920396130        2.9701621432        5.9510889788
  C        10.6438286449        4.1747277499        8.8468526935
  C        15.2943069342        5.2529068811        7.3345517931
  C        12.0320604034       -0.1749960700        6.0489088802
  C        11.3205445724       -1.0924384976        5.2479652291
  H        11.3272900816       -0.9814461915        4.1650228059
  C        10.5821661735       -2.1432795228        5.8072986150
  C        10.5494634305       -2.3472471517        7.1912123707
  H         9.9750714625       -3.1628746445        7.6227872377
  C        11.2731452871       -1.4696604458        7.9965101038
  C        11.9961523092       -0.4095958021        7.4359282109
  H        12.5439222896        0.2516908484        8.1062814572
  C         9.7936082944       -3.0889836074        4.9464219660
  C        11.3321647752       -1.6555728109        9.4845111441
  B        12.9749777966        1.0268839364        5.4499704547
  C         1.2731936849        2.6832924759        6.1013062893
  H         0.4167181604        2.3379414368        5.5138071253
  H         1.0926668034        2.4873295607        7.1627058051
  H         1.4211879586        3.7564994705        5.9475020464
  H         3.6239366450        0.5196823073        5.2978743902

545
TS(2+-1+)3 @ [2][BArF4]
 Ir         0.2745751833       11.0078077893        4.9017204343
  P         1.1232496270       11.4332628178        6.9280205015
  P        -1.1062581661       11.0335521268        3.0877392597
  O         0.1062249481       12.6950687062        7.4961845973
  O        -2.0528207573       12.4408887179        3.3847658521
  N        -0.9633423399       12.6329784550        5.4320607034
  C        -0.5904434266        9.7586687470        6.3596559092
  H        -1.5999967734       10.1234608762        6.5767086779
  H        -0.6338675118        8.7293421700        5.9852024266
  C         0.3364256110        9.8854288823        7.6120044300
  C         1.3573527479        8.7366517518        7.6583091011
  H         1.9015714418        8.6406741749        6.7096930831
  H         0.8201950329        7.7940149243        7.8336334268
  H         2.0846365334        8.8583874333        8.4707691349
  C        -0.4247727870       10.0164820792        8.9355336570
  H         0.2611682878       10.1491863066        9.7825994314
  H        -1.0039437133        9.0977394778        9.1137743270
  H        -1.1235163461       10.8611176188        8.9257043827
  C         3.8371538506       11.1403510279        6.9572949554
  H         3.8147912993       11.1600378954        5.8596633031
  H         3.7514911048       10.1000179571        7.2825736009
  H         4.8161275154       11.5063188366        7.2938441847
  C         2.7492037985       12.0374069423        7.5747490517
  C         2.7799973501       11.9615122111        9.1091068733
  H         2.0005094880       12.5839182539        9.5670665697
  H         3.7560630500       12.3182313568        9.4637063460
  H         2.6631123525       10.9324032341        9.4706150835
  C         2.9217447150       13.4889348505        7.0792004887
  H         3.9233209578       13.8405577301        7.3644195489
  H         2.1817529018       14.1650674589        7.5222049136
  H         2.8472146478       13.5553551473        5.9842875581
  C        -0.8235497090       13.2177909368        6.6509202245
  C        -1.5915024088       14.3123183333        7.0333958225
  H        -1.4488560723       14.7578633394        8.0119489364
  C        -2.5247124519       14.7989754637        6.1176784464
  H        -3.1222165872       15.6679857392        6.3800128205
  C        -2.7051358931       14.1915009328        4.8733677094
  H        -3.4396276437       14.5372886780        4.1529415143
  C        -1.9090244701       13.0923828116        4.5716682836
  C         0.0216006467       11.6923221167        1.7527935010
  C         1.0207411404       12.5217740494        2.6014072692
  H         1.5047302555       11.8969296836        3.4133512857
  H         0.5652449160       13.4175952352        3.0335842903
  H         1.8752784181       12.8436328723        1.9845182579
  C        -0.6450359878       12.5779890600        0.6962194108
  H        -1.2863118883       12.0016050722        0.0195410081
  H         0.1355365212       13.0549592090        0.0869796367
  H        -1.2469758054       13.3689713403        1.1542491373
  C         0.7584712375       10.5158078890        1.1008708856
  H         1.1707147365        9.8190663874        1.8403585874
  H         1.5943280883       10.9005884505        0.4987834265
  H         0.0866695734        9.9698414950        0.4310237153
  C        -2.4342627183        9.8383772117        2.5741272351
  C        -3.0600150549       10.1801065889        1.2125448743
  H        -3.4543688931       11.2034132822        1.1838039266
  H        -3.9012470835        9.4984228819        1.0199860664
  H        -2.3485447564       10.0552910748        0.3876820017
  C        -1.7976738233        8.4317907808        2.5673277252
  H        -1.0048263091        8.3327743383        1.8168264392
  H        -2.5767868535        7.6917082012        2.3315444125
  H        -1.3729468502        8.1755754349        3.5469302704
  C        -3.5054075154        9.9077917935        3.6826589608
  H        -3.0867138609        9.6895288453        4.6742913764
  H        -4.2717882989        9.1519596108        3.4683993424
  H        -3.9911548143       10.8898237313        3.7194803684
  H         1.2143071258        9.7717449415        4.5062719423
 Ir         4.4972127982        1.9033816904        5.1463837176
  P         3.7490769776        2.2759571011        3.0317515171
  P         5.9695291648        1.8230211614        6.9682052520
  O         4.7933422265        3.5346279573        2.5233125755
  O         6.9132448424        3.2298172595        6.6549992678
  N         5.8176052729        3.4651082890        4.6128069671
  C         5.4931237106        0.6909255598        3.5977792989
  H         6.4515573615        1.1421669170        3.3316937802
  H         5.6569113291       -0.3524766326        3.8897530107
  C         4.5287805506        0.7558903018        2.3582951536
  C         3.5358071679       -0.4170724319        2.3792545735
  H         3.0086571411       -0.4934874093        3.3392339862
  H         4.1003549851       -1.3489949590        2.2353989659
  H         2.7914325809       -0.3526115478        1.5754577663
  C         5.2527701149        0.8489582820        1.0115692876
  H         4.5508790173        0.8981888250        0.1690791603
  H         5.8744440769       -0.0496604967        0.8780877600
  H         5.9119022643        1.7236847003        0.9610371454
  C         1.0286626385        2.0630683756        2.9809464191
  H         0.9924874604        2.1994471198        4.0695884308
  H         1.1306666367        0.9917607628        2.7781277047
  H         0.0665167590        2.3834468755        2.5597974853
  C         2.1493385474        2.8917693361        2.3229648789
  C         2.1505172787        2.6788059971        0.7988106914
  H         2.9606883916        3.2323346121        0.3062267031
  H         1.1966320230        3.0438274130        0.3961851978
  H         2.2318243700        1.6199346864        0.5259134911
  C         1.9863056491        4.3919626511        2.6432879698
  H         0.9984964859        4.7163290377        2.2873688099
  H         2.7481304481        4.9980970238        2.1401529592
  H         2.0355670604        4.6040664833        3.7176193810
  C         5.6994619089        4.0543164425        3.3945129636
  C         6.4731938377        5.1503824896        3.0306888519
  H         6.3425152619        5.6041100889        2.0533672666
  C         7.3991408065        5.6229009283        3.9616904375
  H         8.0041853695        6.4916522359        3.7144037919
  C         7.5686886751        4.9982015976        5.1978028854
  H         8.3047227844        5.3267085244        5.9248440786
  C         6.7637123396        3.8992713196        5.4860707954
  C         5.3058400354        2.2264110641        8.7010890015
  C         5.0671265837        3.7438352928        8.7739153696
  H         4.5071114707        4.1517772715        7.9336045934
  H         6.0191243553        4.2791550691        8.8264967636
  H         4.4991583573        3.9591301632        9.6887366564
  C         6.2231939674        1.8804451479        9.8866756105
  H         6.4423883863        0.8139357323        9.9708633000
  H         5.7026018063        2.1793721315       10.8088597625
  H         7.1691995372        2.4311958100        9.8574356194
  C         3.9827255388        1.4478737705        8.8436489767
  H         3.2347224422        1.7500434516        8.1070539464
  H         3.5597516462        1.6419867283        9.8389607992
  H         4.1205749139        0.3639099503        8.7360095857
  C         7.3561644069        0.5491602756        7.0587662033
  C         8.4671199968        0.8791364018        8.0804055640
  H         8.7219182262        1.9455032240        8.0820065602
  H         9.3697434129        0.3310851652        7.7816596610
  H         8.2368046641        0.5740750900        9.1027132202
  C         6.6986822304       -0.8162629819        7.3382372794
  H         6.2131566925       -0.8519381949        8.3211946526
  H         7.4706827668       -1.5994195503        7.3212284382
  H         5.9512701153       -1.0692024011        6.5732194938
  C         8.0285769719        0.5325009306        5.6766428757
  H         7.3456723799        0.2660227697        4.8712590973
  H         8.8284372506       -0.2177460694        5.7004052044
  H         8.4874814419        1.5006935462        5.4481737724
  H         3.1558412320        1.8176046045        5.9948272628
 Ir         9.3521515459        7.2691578164       15.0776968382
  P         8.4992923508        6.8279219845       13.0576435911
  P        10.7372309503        7.2580981083       16.8891927106
  O         9.5069626941        5.5542881072       12.4968995644
  O        11.6942297367        5.8595806946       16.5912419588
  N        10.5958863188        5.6465087724       14.5506780981
  C        10.2114838930        8.5119770736       13.6115626394
  H        11.2247589589        8.1536417441       13.4017581106
  H        10.2451956377        9.5448583685       13.9770801389
  C         9.2908081297        8.3667431563       12.3565201374
  C         8.2723705787        9.5159925528       12.2867214898
  H         7.7193038617        9.6252438297       13.2287218299
  H         8.8128334086       10.4556875663       12.1046031348
  H         7.5526702134        9.3845733024       11.4688652154
  C        10.0589431165        8.2145087146       11.0394903836
  H         9.3781752442        8.0597676216       10.1919434494
  H        10.6335917808        9.1329697508       10.8457210379
  H        10.7628069932        7.3748843727       11.0694921778
  C         5.7872566024        7.1608188014       12.9973732328
  H         5.8178425947        7.2120640039       14.0938860538
  H         5.8711751322        8.1778300600       12.6038397778
  H         4.8052722173        6.7752425314       12.6934362217
  C         6.8677428969        6.2225937412       12.4292520428
  C         6.8450452291        6.2267925367       10.8935002608
  H         7.6182618790        5.5732719811       10.4692020962
  H         5.8656847741        5.8662721894       10.5520232819
  H         6.9785369971        7.2359730196       10.4847991951
  C         6.6744762978        4.7973139510       12.9896752696
  H         5.6739355446        4.4417850026       12.7053661517
  H         7.4135569488        4.0948531149       12.5881229642
  H         6.7323101181        4.7808063269       14.0874129560
  C        10.4541637457        5.0526964704       13.3361758975
  C        11.2372675703        3.9694653508       12.9518607618
  H        11.0945595975        3.5181135760       11.9760068757
  C        12.1857499376        3.5016472865       13.8617341457
  H        12.7972869300        2.6430651115       13.5969170713
  C        12.3638226568        4.1151015925       15.1034630358
  H        13.1088374043        3.7836596797       15.8197778314
  C        11.5530254805        5.2029310339       15.4067072510
  C         9.6187794261        6.5868780342       18.2265820752
  C         8.6251068032        5.7513048814       17.3778027370
  H         8.1324611159        6.3757498508       16.5705705361
  H         9.0872123111        4.8620653401       16.9397564204
  H         7.7755359867        5.4187012784       17.9958062809
  C        10.2978644688        5.7060172888       19.2803163529
  H        10.9226726836        6.2922834426       19.9636298167
  H         9.5243597273        5.2078381221       19.8816157737
  H        10.9198577101        4.9308904189       18.8216022710
  C         8.8712611768        7.7543873942       18.8826445717
  H         8.4489476763        8.4471377003       18.1449762195
  H         8.0415499233        7.3600358368       19.4870944359
  H         9.5389823911        8.3075228439       19.5506650472
  C        12.0561458597        8.4646297643       17.4008622206
  C        12.6865638565        8.1279476850       18.7616648103
  H        13.0906297135        7.1083842537       18.7890837010
  H        13.5215651756        8.8174403195       18.9537597577
  H        11.9749216512        8.2451795036       19.5874945009
  C        11.4074723940        9.8656975830       17.4084132451
  H        10.6143978173        9.9579455564       18.1595853266
  H        12.1803593065       10.6126308844       17.6432221662
  H        10.9795222708       10.1179624652       16.4291519543
  C        13.1267394153        8.4047336416       16.2911444256
  H        12.7051849242        8.6192341808       15.2999205570
  H        13.8867141930        9.1673678647       16.5045195374
  H        13.6211891231        7.4270764236       16.2537477882
  H         8.4092992819        8.5043842151       15.4692205081
 Ir         5.0812916541       16.4214516746       14.9018401345
  P         5.9388877286       15.9862346991       16.9227548099
  P         3.6843183621       16.4101126270       13.1007593169
  O         4.9373250707       14.7083094987       17.4843232205
  O         2.7401940466       15.0049171082       13.3959107721
  N         3.8473420790       14.7924901690       15.4310397300
  C         4.2189534093       17.6631998304       16.3659970084
  H         3.2076018393       17.3014235268       16.5778921700
  H         4.1808407568       18.6949520531       15.9977887376
  C         5.1414722893       17.5242889822       17.6192062856
  C         6.1560448759       18.6775975726       17.6828187164
  H         6.7052758146       18.7862829702       16.7384859115
  H         5.6124625376       19.6155624705       17.8640123545
  H         6.8791707912       18.5519580061       18.4984494725
  C         4.3748086495       17.3746234722       18.9375128085
  H         5.0564004345       17.2284161999       19.7858068974
  H         3.7948351114       18.2906560165       19.1266912334
  H         3.6758660568       16.5307226736       18.9121511640
  C         8.6501004284       16.3223884233       16.9782581123
  H         8.6272051684       16.3374294761       15.8805108648
  H         8.5578251108       17.3514262775       17.3368494583
  H         9.6320348461       15.9527532139       17.3018437242
  C         7.5700812537       15.3975643641       17.5688839285
  C         7.5886518299       15.4449699666       19.1045077903
  H         6.8196941819       14.7976288883       19.5452871878
  H         8.5700257847       15.1031358216       19.4586791740
  H         7.4469832240       16.4642921762       19.4843787437
  C         7.7671619852       13.9585353105       17.0466100153
  H         8.7686665939       13.6124298202       17.3380445700
  H         7.0296442878       13.2650323365       17.4662197959
  H         7.7075953664       13.9133297144       15.9497355584
  C         3.9932721583       14.2000359092       16.6455604314
  C         3.2165699884       13.1125994001       17.0306465139
  H         3.3622277042       12.6626525457       18.0065811496
  C         2.2698645313       12.6391016205       16.1218838027
  H         1.6636300532       11.7769463672       16.3873646406
  C         2.0861291483       13.2521865057       14.8808883340
  H         1.3417412031       12.9172215306       14.1655819608
  C         2.8897758712       14.3451213520       14.5775898904
  C         4.7897210045       15.7633392567       11.7441516938
  C         5.8003834382       14.9225336679       12.5675569302
  H         6.2952468904       15.5372428811       13.3794694615
  H         5.3492778259       14.0234128274       12.9971155562
  H         6.6447314235       14.6053929355       11.9343932331
  C         4.1095152079       14.8934484315       10.6826963258
  H         3.4629033359       15.4802976583       10.0203425571
  H         4.8831938997       14.4230131127       10.0591587011
  H         3.5104389763       14.0971423800       11.1357289134
  C         5.5170026193       16.9517276786       11.1058304376
  H         5.9558861589       17.6190977141       11.8570879610
  H         6.3355781575       16.5740394526       10.4752529312
  H         4.8392503865       17.5334304971       10.4717827922
  C         2.3585057159       17.6177960206       12.6124363013
  C         1.7300352066       17.3067036323       11.2445934235
  H         1.3305074404       16.2861494456       11.1960782134
  H         0.8919881141       17.9964820429       11.0678543012
  H         2.4403316603       17.4450907985       10.4210482030
  C         3.0034682147       19.0204286656       12.6344453606
  H         3.8204728542       19.1165655546       11.9094938999
  H         2.2372237235       19.7685251908       12.3828123547
  H         3.4033403240       19.2651471260       13.6272194776
  C         1.2864797695       17.5320388308       13.7178499975
  H         1.7046646037       17.7300263720       14.7137234896
  H         0.5232333058       18.2944435412       13.5167011075
  H         0.7974345535       16.5511384006       13.7358590749
  H         6.0177256549       17.6603116469       14.5061996058
  F         7.0786507804       10.4954671013       16.9287722887
  F         5.9881371174        8.9030180654       17.9850730844
  F         5.3253261136       10.9852534831       18.1553121065
  F         5.7608397169       11.6581193549       12.4330605853
  F         4.6287574203       10.0623790329       11.4352254306
  F         3.5847875145       11.8465820211       12.1565433202
  F         2.9359222688        6.0442123800       10.3224944039
  F         1.7510315448        4.2103276103       10.6027475487
  F         3.3243343764        4.7542089170       12.0487773536
  F        -2.6937481339        7.9297267073       11.3289572668
  F        -2.7347639127        5.7326900357       11.2647942052
  F        -3.2405981738        6.7785916027       13.1264339455
  F        -1.7912258016        4.7575677215       17.9946136686
  F        -1.0234364757        5.9778239421       19.6512178319
  F        -0.5013608922        3.8421238702       19.5385597588
  F         4.1444120045        3.4146283516       16.0850750578
  F         5.1918601881        4.9418686587       17.2652527110
  F         4.1345832716        3.2912391451       18.2763660280
  F        -1.9661412305       11.7798355021       13.6586628150
  F        -1.2331095428       13.4735007818       14.8775549046
  F        -3.1064038799       12.4488141475       15.4261717776
  F        -1.1241281240       11.7746352117       19.9314022510
  F        -0.5837629832        9.6450780096       20.1523360634
  F         0.9829376357       11.1629912240       19.8753750403
  C         2.8243848657        8.9546324783       15.1716482579
  C         3.7355904638        9.1367212195       16.2334687020
  H         3.5219994079        8.6933564720       17.2056128740
  C         4.9178899824        9.8729798429       16.0812672992
  C         5.2321013924       10.4760550046       14.8592077524
  H         6.1459286357       11.0500192704       14.7383712512
  C         4.3359588933       10.3146162284       13.8011495313
  C         3.1599452771        9.5697086012       13.9552757472
  H         2.4897629225        9.4685180963       13.1020071958
  C         5.8224167762       10.0585374655       17.2686865514
  C         4.5880917114       10.9609545090       12.4741695685
  C         0.8335526541        7.5104338043       13.9932606538
  C         1.7266878484        6.7641526199       13.1979152641
  H         2.7765443195        6.7249623102       13.4821153423
  C         1.3088266179        6.0386887703       12.0784583612
  C        -0.0338474850        6.0400112837       11.6882684381
  H        -0.3626664195        5.4827049694       10.8157345789
  C        -0.9413149991        6.7624059972       12.4651927857
  C        -0.5169800011        7.4764015757       13.5979927409
  H        -1.2664884802        7.9971511935       14.1914582396
  C         2.3118381375        5.2685774610       11.2701916049
  C        -2.3853387890        6.7956946942       12.0507035936
  C         1.5374068317        6.9049924010       16.3886077286
  C         0.4474640706        6.4546000464       17.1500433683
  H        -0.4933909152        7.0023656315       17.1131389993
  C         0.5301105073        5.3251687489       17.9681330912
  C         1.7042168450        4.5735096654       18.0366812714
  H         1.7681064930        3.6963069956       18.6724358223
  C         2.7914875205        4.9870841539       17.2616843363
  C         2.7090964590        6.1319112433       16.4605012579
  H         3.5854927827        6.4268310861       15.8846168140
  C        -0.6756531031        4.9643503324       18.7807025453
  C         4.0501419646        4.1733628318       17.2295221051
  C         0.4271723220        9.3449206153       16.0270709030
  C        -0.3047071495       10.2553806708       15.2369011600
  H        -0.2937757132       10.1556731454       14.1530533794
  C        -1.0578859433       11.2895502542       15.8047516052
  C        -1.0865371856       11.4842658838       17.1896856835
  H        -1.6671194531       12.2915272311       17.6284225725
  C        -0.3443605444       10.6138193966       17.9865975232
  C         0.3913135504        9.5654331655       17.4168140808
  H         0.9527286136        8.9081989479       18.0801788946
  C        -1.8384367943       12.2395144950       14.9419051889
  C        -0.2776980629       10.8046559310       19.4743654732
  B         1.3907554503        8.1852364143       15.3847120807
  F        -9.0552060820       19.6477057304       13.0488767655
  F        -7.9660317699       18.0555809965       11.9899618894
  F        -7.3020291160       20.1376253656       11.8211992317
  F        -7.7380499576       20.8100969546       17.5431692526
  F        -6.6059760190       19.2145381134       18.5409312268
  F        -5.5621468831       20.9981806173       17.8181855983
  F        -4.9128865984       15.1957563399       19.6536863298
  F        -3.7284350499       13.3617878179       19.3747630066
  F        -5.3004783739       13.9069217035       17.9273918797
  F         0.7181022857       17.0234066585       18.6497341503
  F         0.7755139721       14.8259205741       18.6542135993
  F         1.2723438954       15.9288592411       16.8206447673
  F        -0.1850846175       13.9099380723       11.9822699269
  F        -0.9536175478       15.1305514285       10.3266339704
  F        -1.4752374873       12.9943329884       10.4380292986
  F        -6.1212536186       12.5669020765       13.8908875978
  F        -7.1684169767       14.0943918142       12.7110168061
  F        -6.1117136020       12.4435373912       11.6994784561
  F        -0.0110370533       20.9324514410       16.3181674517
  F        -0.7440781089       22.6261034343       15.0990643325
  F         1.1289648319       21.6013729477       14.5505673806
  F        -0.8534226154       20.9272604200       10.0454366805
  F        -1.3934313201       18.7978309313        9.8242535692
  F        -2.9605262928       20.3155632433       10.1011558218
  C        -4.8017954976       18.1055410100       14.8042821442
  C        -5.7128584851       18.2875627692       13.7421521798
  H        -5.4991816246       17.8441424392       12.7699965632
  C        -6.8950426652       19.0239541209       13.8942464851
  C        -7.2096238723       19.6268372971       15.1163237774
  H        -8.1237914013       20.2002522480       15.2370788360
  C        -6.3135764602       19.4657262182       16.1744224393
  C        -5.1373212204       18.7210451806       16.0203999297
  H        -4.4668619077       18.6205346826       16.8735372663
  C        -7.7999429389       19.2107250786       12.7071663759
  C        -6.5657401232       20.1123710653       17.5009969890
  C        -2.8094088250       16.6577758436       15.9800151589
  C        -3.7031950118       15.9188016258       16.7810252942
  H        -4.7558257839       15.8908555590       16.5057135343
  C        -3.2828171038       15.1855305207       17.8948072082
  C        -1.9364650888       15.1694559744       18.2722216173
  H        -1.6050615482       14.6061421482       19.1401297551
  C        -1.0281070089       15.8835787780       17.4883240230
  C        -1.4556520227       16.6079331510       16.3634913411
  H        -0.7067711077       17.1248064811       15.7660820811
  C        -4.2884566139       14.4206916747       18.7036907764
  C         0.4178392332       15.9081904778       17.8975935524
  C        -3.5140690372       16.0564273136       13.5871928714
  C        -2.4237753576       15.6055981538       12.8267878525
  H        -1.4833061886       16.1540128773       12.8626416805
  C        -2.5060430773       14.4755182420       12.0097728196
  C        -3.6800786006       13.7239785274       11.9408382958
  H        -3.7435349750       12.8466492526       11.3051905256
  C        -4.7679159879       14.1383667519       12.7145071117
  C        -4.6856604233       15.2833950527       13.5152859986
  H        -5.5622616149       15.5783863119       14.0907561065
  C        -1.3007554014       14.1153105294       11.1965551895
  C        -6.0271457599       13.3254278028       12.7462916619
  C        -2.4051070463       18.4975093123       13.9496134848
  C        -1.6727377041       19.4072429476       14.7401313722
  H        -1.6819697142       19.3055975992       15.8238763631
  C        -0.9198129737       20.4419038095       14.1723062845
  C        -0.8912589025       20.6369695778       12.7873259736
  H        -0.3108588588       21.4444114086       12.3483842898
  C        -1.6336307315       19.7667490342       11.9902191983
  C        -2.3698158331       18.7186594833       12.5599024324
  H        -2.9312741735       18.0615345766       11.8964872591
  C        -0.1390371219       21.3920978935       15.0347643271
  C        -1.6995711623       19.9578709254       10.5021677384
  B        -3.3680851813       17.3367385938       14.5910575187
  F         2.5522717076        7.8092244557        3.0566246627
  F         3.6421939770        9.4012405147        2.0002549323
  F         4.3056095665        7.3193423166        1.8297463747
  F         3.9467771711        6.5909843020        7.5527247566
  F         4.9387046531        8.2957552576        8.5412369122
  F         6.1369499962        6.5847823844        7.8838675356
  F         6.6930071672       12.2622189658        9.6624499066
  F         7.8785472031       14.0951851839        9.3820195411
  F         6.3059477959       13.5506991407        7.9351908785
  F        12.3236103554       10.3755220832        8.6554327026
  F        12.3647853413       12.5726687078        8.7197823344
  F        12.8707438477       11.5265859652        6.8580038614
  F        11.4219518964       13.5480675904        1.9893870563
  F        10.6538054208       12.3272664465        0.3337190493
  F        10.1322843901       14.4640648621        0.4449092070
  F         5.4869758672       14.8909731079        3.8961978250
  F         4.4395688700       13.3631454935        2.7183458374
  F         5.4960319373       15.0129882523        1.7041531954
  F        11.5963795483        6.5253937735        6.3257656076
  F        10.8633975926        4.8328579805        5.1061594776
  F        12.7376159180        5.8562577756        4.5582681269
  F        10.7542302789        6.5302677769        0.0524974056
  F        10.2135983017        8.6598247174       -0.1678836424
  F         8.6469245919        7.1420003518        0.1087556259
  C         6.8106547835        9.3567709557        4.8050492245
  C         5.8972917273        9.1691091211        3.7460586415
  H         6.1084294248        9.6079427810        2.7712957773
  C         4.7152071977        8.4328070812        3.9048229404
  C         4.4047338236        7.8351394370        5.1316892818
  H         3.4925965435        7.2593333226        5.2585798191
  C         5.3044805636        8.0029412967        6.1863281402
  C         6.4784394529        8.7480866735        6.0241121041
  H         7.1520410921        8.8516955011        6.8741658400
  C         3.8085652821        8.2458398275        2.7176718870
  C         5.0680898925        7.3723109473        7.5241933215
  C         8.7987423415       10.7995803839        5.9871258737
  C         7.9050480979       11.5451898259        6.7826557988
  H         6.8556990939       11.5862846896        6.4968472596
  C         8.3216510812       12.2670147701        7.9051240753
  C         9.6637822708       12.2634335946        8.2978407885
  H         9.9922723765       12.8175925056        9.1726571005
  C        10.5719091261       11.5436771899        7.5191930116
  C        10.1487871606       10.8331022402        6.3838854549
  H        10.8992294444       10.3144974371        5.7896980754
  C         7.3172935559       13.0362794981        8.7120088905
  C        12.0159013411       11.5097247675        7.9338047150
  C         8.0963929034       11.4029347951        3.5916165596
  C         9.1855571237       11.8535872427        2.8306172911
  H        10.1268145311       11.3064659108        2.8666956678
  C         9.1014460854       12.9831578804        2.0137621941
  C         7.9273930776       13.7344399876        1.9449663085
  H         7.8635323960       14.6117845423        1.3092951197
  C         6.8403496804       13.3196071058        2.7195612714
  C         6.9239222873       12.1747051781        3.5201953399
  H         6.0479046640       11.8785281374        4.0958846778
  C        10.3069152635       13.3430181221        1.2025007063
  C         5.5811305493       14.1321055657        2.7519005441
  C         9.2077873754        8.9633559850        3.9555081918
  C         9.9413657097        8.0545390318        4.7461667631
  H         9.9331607664        8.1564721850        5.8298176321
  C        10.6915177246        7.0176291704        4.1789748307
  C        10.7175139325        6.8200503677        2.7943393841
  H        11.2968020712        6.0116065515        2.3558183646
  C         9.9744610731        7.6898246811        1.9973471656
  C         9.2400287222        8.7391916423        2.5663920211
  H         8.6781272210        9.3956866811        1.9026980876
  C        11.4700071785        6.0665327499        5.0422452908
  C         9.9077469757        7.4998328694        0.5094825312
  B         8.2440079998       10.1243659390        4.5945890722
  F        18.6892986371       -1.3428244811        6.9368101985
  F        17.5968927236        0.2493197694        7.9935074569
  F        16.9331640699       -1.8323969377        8.1619871238
  F        17.3704551713       -2.5058865441        2.4394695892
  F        16.2370489836       -0.9087841257        1.4421505173
  F        15.1934260122       -2.6920355973        2.1653451869
  F        14.5468627839        3.1106100122        0.3267051633
  F        13.3600888136        4.9433999641        0.6095382639
  F        14.9351284550        4.3999514864        2.0557284554
  F         8.9118647974        1.2230573261        1.3403137654
  F         8.8749197816        3.4179368022        1.2756388449
  F         8.4128426311        2.3775821580        3.1552049294
  F         9.8122468992        4.3955389672        8.0033458871
  F        10.5811908125        3.1739944532        9.6597614448
  F        11.1042730740        5.3096304892        9.5461957667
  F        15.7498200241        5.7364702740        6.1178799764
  F        16.7830045337        4.2123926929        7.3261338906
  F        15.7227143648        5.8623129785        8.3237984866
  F         9.6481289612       -2.6264790425        3.6713691684
  F        10.3839429966       -4.3296888795        4.8809688039
  F         8.5361062331       -3.2952159414        5.4464712993
  F        10.4917788396       -2.6222442432        9.9369079433
  F        11.0272314244       -0.4951710204       10.1549151153
  F        12.6100994416       -2.0094233878        9.9344644820
  C        14.4491953005        0.2129169823        5.1758201299
  C        15.3583704938        0.0279129831        6.2377949057
  H        15.1467666115        0.4730192033        7.2095495107
  C        16.5343883366       -0.7174506611        6.0871514979
  C        16.8458502817       -1.3251786563        4.8664540316
  H        17.7537938156       -1.9089175239        4.7477700907
  C        15.9522181801       -1.1575773555        3.8070280284
  C        14.7820196314       -0.4039186061        3.9597401005
  H        14.1125053148       -0.2998462543        3.1063625262
  C        17.4327708754       -0.9063894660        7.2772874477
  C        16.1985937517       -1.8073591873        2.4807786102
  C        12.4567428416        1.6416192223        3.9968630873
  C        13.3480786213        2.3946955896        3.2059117242
  H        14.3966525189        2.4446032928        3.4938118355
  C        12.9278717066        3.1139751079        2.0837133669
  C        11.5885019646        3.1065486973        1.6851250955
  H        11.2598380632        3.6644392339        0.8128353386
  C        10.6846305500        2.3795503095        2.4581260666
  C        11.1097674073        1.6652806216        3.5912870301
  H        10.3622582830        1.1370360349        4.1791915166
  C        13.9261388966        3.8858061160        1.2787293836
  C         9.2381688877        2.3540488146        2.0571217386
  C        13.1486803093        2.2535860640        6.3973246936
  C        12.0524046696        2.6984962457        7.1536450821
  H        11.1124874563        2.1498728996        7.1076243191
  C        12.1299451978        3.8249209215        7.9766242179
  C        13.3008946512        4.5783412589        8.0557350484
  H        13.3601527773        5.4522478568        8.6961250872
  C        14.3915397312        4.1702746825        7.2863720595
  C        14.3174626879        3.0290722219        6.4796311607
  H        15.1985565375        2.7388261953        5.9086835222
  C        10.9271991069        4.1871591179        8.7895861419
  C        15.6484255340        4.9829966535        7.2710359905
  C        12.0692424119       -0.1999342583        6.0389513244
  C        11.3379439242       -1.1099087987        5.2484800774
  H        11.3368632595       -1.0011077111        4.1653530357
  C        10.5943054528       -2.1514446305        5.8151213478
  C        10.5782381780       -2.3534060904        7.2001986395
  H         9.9986421725       -3.1613567683        7.6389802482
  C        11.3220952333       -1.4848022599        7.9997813430
  C        12.0491398407       -0.4303081880        7.4286917448
  H        12.6058065303        0.2322866582        8.0908970169
  C         9.7969652229       -3.0909547014        4.9521316799
  C        11.3558906130       -1.6586462853        9.4945286417
  B        13.0137923032        0.9737462523        5.3920126193
  C         3.1570887793        3.5174679874        6.0145400746
  H         2.2145256725        3.5724975200        5.4656864135
  H         2.9057191215        3.4992916887        7.0764633319
  H         3.7388116993        4.4233343080        5.8121503677
  H         3.8223989556        0.4736355240        5.3644362152

545
Int(2+-1+)3 @ [2][BArF4]
 Ir         0.2728724535       11.0276397624        4.9086985251
  P         1.1201350077       11.4657378971        6.9328556168
  P        -1.1087243314       11.0382345888        3.0957596514
  O         0.1134819602       12.7431794038        7.4891396606
  O        -2.0587112212       12.4442297218        3.3862049590
  N        -0.9660023236       12.6554707945        5.4301197105
  C        -0.5964621842        9.7881488369        6.3712042013
  H        -1.6076685607       10.1522858067        6.5803929017
  H        -0.6356552622        8.7561224578        6.0038118579
  C         0.3238576229        9.9260376226        7.6265668928
  C         1.3395832918        8.7735625997        7.6895980513
  H         1.8877569319        8.6646757476        6.7447059205
  H         0.7970364298        7.8349730362        7.8712744057
  H         2.0637372062        8.8993374629        8.5041714607
  C        -0.4444185042       10.0734435212        8.9441043567
  H         0.2364440291       10.2178859548        9.7932889913
  H        -1.0242357798        9.1567947291        9.1307930384
  H        -1.1434463589       10.9173218714        8.9194535550
  C         3.8310978150       11.1486030964        6.9682327206
  H         3.8095189864       11.1610586944        5.8704825442
  H         3.7372491758       10.1110724299        7.3004100696
  H         4.8127207715       11.5090553331        7.3029830728
  C         2.7499441255       12.0587320732        7.5791613387
  C         2.7770982712       11.9891964347        9.1137909196
  H         2.0045693998       12.6231474534        9.5676560917
  H         3.7569730655       12.3348088481        9.4685273350
  H         2.6466094867       10.9632782483        9.4795168249
  C         2.9366027217       13.5061237699        7.0769683046
  H         3.9399944677       13.8508768914        7.3637661766
  H         2.2005727971       14.1903263716        7.5139576503
  H         2.8660895257       13.5672748355        5.9814784144
  C        -0.8275245005       13.2483303864        6.6455127289
  C        -1.6081874019       14.3345947285        7.0264857441
  H        -1.4684228012       14.7849151627        8.0033274840
  C        -2.5511613262       14.8056749761        6.1126274241
  H        -3.1604024972       15.6665942986        6.3749168162
  C        -2.7269380976       14.1923641476        4.8704657900
  H        -3.4681698801       14.5261795794        4.1513028200
  C        -1.9188205771       13.1015548987        4.5704417232
  C         0.0163253856       11.6910105957        1.7553199155
  C         1.0165421215       12.5259345527        2.5971573324
  H         1.5030284340       11.9058036116        3.4108974641
  H         0.5607345715       13.4231597371        3.0258993123
  H         1.8689017037       12.8459360758        1.9763406401
  C        -0.6526319397       12.5703813445        0.6948658991
  H        -1.2957417133       11.9902193526        0.0231695238
  H         0.1266442626       13.0434293855        0.0808130184
  H        -1.2533541156       13.3642540968        1.1495871979
  C         0.7529319954       10.5111456998        1.1091005928
  H         1.1668208976        9.8189936892        1.8520019350
  H         1.5876862145       10.8928675154        0.5035664663
  H         0.0805099035        9.9606970476        0.4435821650
  C        -2.4343902049        9.8368698102        2.5890864249
  C        -3.0638346043       10.1721218497        1.2274394905
  H        -3.4607283386       11.1943831451        1.1957123723
  H        -3.9038625841        9.4876578223        1.0394314295
  H        -2.3539803226       10.0458725179        0.4013964863
  C        -1.7943512415        8.4318222454        2.5858732976
  H        -1.0049444738        8.3311341513        1.8319500474
  H        -2.5728654062        7.6888656530        2.3572665459
  H        -1.3644068651        8.1808955957        3.5645964710
  C        -3.5040679413        9.9070222203        3.6990670822
  H        -3.0836519012        9.6917266286        4.6905459973
  H        -4.2695161776        9.1493458873        3.4875938635
  H        -3.9916103591       10.8882293315        3.7343193122
  H         1.2123637508        9.7885627195        4.5216892077
 Ir         4.4522849898        1.9041836193        5.1680416479
  P         3.6898203195        2.2597570831        3.0446859067
  P         5.9010313369        1.8471710273        7.0044549878
  O         4.7668557591        3.4764705719        2.5118539894
  O         6.8530272732        3.2376407590        6.6694240139
  N         5.7991321960        3.4106817760        4.5984437920
  C         5.4322939242        0.6565623690        3.5703175620
  H         6.3724074310        1.1394223541        3.2927280964
  H         5.6346923792       -0.3860234113        3.8393743753
  C         4.4260637189        0.7187078997        2.3710129762
  C         3.4155279457       -0.4365669188        2.4451638523
  H         2.9070660950       -0.4811210222        3.4174387179
  H         3.9575608756       -1.3834044450        2.3098276219
  H         2.6530946047       -0.3755038737        1.6591199920
  C         5.1091239957        0.7730454787        1.0006817553
  H         4.3821721789        0.8118933686        0.1790401142
  H         5.7141539326       -0.1375656975        0.8701274612
  H         5.7783161694        1.6372485714        0.9112864528
  C         0.9705874821        2.1392130066        3.0734217940
  H         0.9625581665        2.3418307176        4.1523219347
  H         1.0409814664        1.0552120836        2.9314642244
  H         0.0092644935        2.4604177920        2.6524583039
  C         2.0962566220        2.9020956706        2.3470999983
  C         2.0466868322        2.6247476877        0.8343516103
  H         2.8620547861        3.1266142317        0.2970949422
  H         1.0962016601        3.0084730440        0.4406338927
  H         2.0814263232        1.5533406382        0.6042350863
  C         1.9892836991        4.4192120449        2.6058935876
  H         1.0014180269        4.7581736052        2.2638563263
  H         2.7535761734        4.9782199039        2.0543007045
  H         2.0775649229        4.6757164002        3.6680616235
  C         5.6771584606        3.9968898881        3.3775599129
  C         6.4474676330        5.0933789021        3.0088333518
  H         6.3135991957        5.5400457485        2.0287942528
  C         7.3695674888        5.5781780904        3.9373973492
  H         7.9742434212        6.4461288628        3.6841806880
  C         7.5298034267        4.9696907733        5.1826813445
  H         8.2550717210        5.3119903794        5.9143254162
  C         6.7255927824        3.8732412811        5.4804089675
  C         5.2429640078        2.2482429531        8.7385289179
  C         5.0187257136        3.7657844704        8.8318760563
  H         4.3999255202        4.1785719336        8.0362584321
  H         5.9740500580        4.2966237852        8.8267440330
  H         4.5165892180        3.9728625110        9.7859623003
  C         6.1561744142        1.8789800616        9.9198158271
  H         6.3753479403        0.8116757614        9.9848431498
  H         5.6327198111        2.1611517387       10.8455683268
  H         7.1022582051        2.4304225449        9.9039762058
  C         3.9091320705        1.4855709889        8.8631429796
  H         3.1860562372        1.7883031911        8.1012607760
  H         3.4659478465        1.6986012012        9.8458024502
  H         4.0377468091        0.3985111894        8.7757622109
  C         7.2801897844        0.5605325835        7.0821331341
  C         8.3926752517        0.8736861077        8.1082754156
  H         8.6538811952        1.9387275333        8.1220932424
  H         9.2926434011        0.3241921900        7.8034802867
  H         8.1602018871        0.5587035193        9.1271306739
  C         6.6169088009       -0.8050826767        7.3463920329
  H         6.1155910080       -0.8452039001        8.3211916051
  H         7.3873998367       -1.5900714097        7.3369484189
  H         5.8813649874       -1.0547180122        6.5688297892
  C         7.9562435307        0.5543127100        5.7007390429
  H         7.2669336317        0.3285855447        4.8883476888
  H         8.7329664208       -0.2208248075        5.7084951451
  H         8.4455662976        1.5128343407        5.4944667921
  H         3.1302528407        1.3485682715        5.8519982476
 Ir         9.3510424962        7.2691317646       15.0798905518
  P         8.4993815309        6.8299331017       13.0587359065
  P        10.7353372902        7.2565853211       16.8918220498
  O         9.5056910277        5.5549152378       12.4983365369
  O        11.6932580654        5.8589675715       16.5927654662
  N        10.5943080832        5.6463151920       14.5524127794
  C        10.2124485302        8.5125897187       13.6156622200
  H        11.2258139844        8.1539449126       13.4068527486
  H        10.2460874459        9.5452018434       13.9819342237
  C         9.2932653501        8.3683943975       12.3595363668
  C         8.2757129149        9.5184028301       12.2888742242
  H         7.7212959976        9.6275153366       13.2300923250
  H         8.8171204171       10.4577847815       12.1080999423
  H         7.5571425715        9.3879753305       11.4698720862
  C        10.0630455332        8.2161770791       11.0434504795
  H         9.3833298173        8.0625869075       10.1948721860
  H        10.6388932221        9.1341580634       10.8510585319
  H        10.7659934399        7.3758109386       11.0739124946
  C         5.7879473250        7.1679843636       12.9945004984
  H         5.8176335161        7.2195485937       14.0910182438
  H         5.8732752464        8.1846773652       12.6006268987
  H         4.8057507996        6.7834414987       12.6897828821
  C         6.8678221701        6.2284705810       12.4272720384
  C         6.8475885564        6.2346979012       10.8914617877
  H         7.6177407018        5.5775293036       10.4672504388
  H         5.8668916432        5.8800280027       10.5484236402
  H         6.9866468147        7.2437208585       10.4840498708
  C         6.6707544863        4.8031236000       12.9862290064
  H         5.6699504116        4.4499161685       12.7001570272
  H         7.4089628425        4.0993182369       12.5854316057
  H         6.7267914935        4.7858702762       14.0840577327
  C        10.4523161225        5.0526758953       13.3378148506
  C        11.2347095482        3.9689057508       12.9535933297
  H        11.0916162318        3.5175371799       11.9778459959
  C        12.1830103384        3.5005853828       13.8633424950
  H        12.7939302679        2.6415588462       13.5985059560
  C        12.3616107787        4.1140477965       15.1049774905
  H        13.1065310027        3.7822192219       15.8211882300
  C        11.5513962737        5.2022907315       15.4083032490
  C         9.6171227369        6.5838204582       18.2287426980
  C         8.6231796175        5.7491438845       17.3794360944
  H         8.1302491262        6.3744319368       16.5731952251
  H         9.0853513616        4.8606319181       16.9400328111
  H         7.7740991565        5.4154433336       17.9974793309
  C        10.2959100470        5.7023277162       19.2821026310
  H        10.9215499524        6.2883367323       19.9647763885
  H         9.5218030798        5.2060292966       19.8840974293
  H        10.9165358753        4.9254740827       18.8243192776
  C         8.8697341074        7.7506401193       18.8864588122
  H         8.4465597871        8.4439139165       18.1497848411
  H         8.0407062938        7.3554600552       19.4913700041
  H         9.5378665528        8.3033501189       19.5544393056
  C        12.0538379547        8.4631118378       17.4046345269
  C        12.6848089535        8.1246723381       18.7647196407
  H        13.0888786605        7.1050754408       18.7905366157
  H        13.5198680752        8.8138963953       18.9575077335
  H        11.9734796215        8.2406907985       19.5909900432
  C        11.4045639918        9.8638767289       17.4144675810
  H        10.6119950146        9.9548129638       18.1663439218
  H        12.1773427151       10.6108211389       17.6496267385
  H        10.9757561238       10.1171599545       16.4358385502
  C        13.1240693503        8.4053529967       16.2944085060
  H        12.7021223105        8.6216225769       15.3037417335
  H        13.8841078853        9.1676590540       16.5088745331
  H        13.6185762167        7.4278029393       16.2549766571
  H         8.4082917876        8.5043394822       15.4717862667
 Ir         5.0781331308       16.4231835983       14.9060808437
  P         5.9393622385       15.9877236996       16.9252375543
  P         3.6782423063       16.4102923064       13.1074236933
  O         4.9396368581       14.7088652341       17.4878371408
  O         2.7350853980       15.0051519965       13.4044638769
  N         3.8458638417       14.7931762943       15.4370911439
  C         4.2184442005       17.6650920500       16.3716354889
  H         3.2071485302       17.3039694267       16.5848357311
  H         4.1804924302       18.6969264382       16.0036386976
  C         5.1426791549       17.5254056430       17.6235669101
  C         6.1572421502       18.6787539250       17.6867113911
  H         6.7052534182       18.7882515051       16.7417553048
  H         5.6138633934       19.6165719651       17.8692986261
  H         6.8814476987       18.5525711534       18.5013025543
  C         4.3776820958       17.3748504483       18.9427064542
  H         5.0603352160       17.2278764772       19.7900207390
  H         3.7981102087       18.2908462813       19.1333113764
  H         3.6785706245       16.5310776639       18.9175551543
  C         8.6507911304       16.3246660068       16.9762980809
  H         8.6266423448       16.3397184016       15.8785825806
  H         8.5584464134       17.3536473986       17.3349926052
  H         9.6332941944       15.9555136209       17.2987234663
  C         7.5719614921       15.3992978164       17.5681765299
  C         7.5930645862       15.4459062389       19.1038018633
  H         6.8243842126       14.7988303840       19.5454374353
  H         8.5747541566       15.1032193604       19.4563326678
  H         7.4525041651       16.4651409433       19.4843122332
  C         7.7685211982       13.9605916848       17.0448202398
  H         8.7706742745       13.6146153320       17.3341495534
  H         7.0320425840       13.2665961649       17.4654300088
  H         7.7069096509       13.9159625891       15.9480367314
  C         3.9942023142       14.2004050053       16.6510116082
  C         3.2187083365       13.1125427274       17.0372583495
  H         3.3661812127       12.6626939934       18.0128848704
  C         2.2710675419       12.6382227271       16.1299363411
  H         1.6658468180       11.7756196539       16.3962732375
  C         2.0852058719       13.2512150020       14.8892727424
  H         1.3401816002       12.9158428267       14.1748411061
  C         2.8873633934       14.3449824113       14.5853040877
  C         4.7830512592       15.7625208396       11.7509504282
  C         5.7958697268       14.9241042418       12.5740286809
  H         6.2910454627       15.5403755832       13.3847163489
  H         5.3466800770       14.0246222877       13.0048743064
  H         6.6400491541       14.6076712910       11.9402385711
  C         4.1027814549       14.8905749789       10.6916783770
  H         3.4555008579       15.4758456335       10.0285821904
  H         4.8763572533       14.4192221837       10.0686769801
  H         3.5043007411       14.0950355119       11.1465718174
  C         5.5071386113       16.9507992490       11.1096692406
  H         5.9464894797       17.6201941296       11.8589189332
  H         6.3247696152       16.5740703279       10.4772850778
  H         4.8260047549       17.5302089570       10.4768937494
  C         2.3507753724       17.6156697431       12.6184223118
  C         1.7206316754       17.3007335356       11.2522626797
  H         1.3229978467       16.2793626116       11.2064245967
  H         0.8811332958       17.9887214272       11.0754168684
  H         2.4293991213       17.4389533253       10.4274163772
  C         2.9937601873       19.0190828479       12.6366184107
  H         3.8069504908       19.1156368321       11.9076436180
  H         2.2253328465       19.7658180408       12.3876193074
  H         3.3973809948       19.2653615051       13.6274873319
  C         1.2804849978       17.5306725134       13.7254493268
  H         1.6996569542       17.7317268399       14.7202927425
  H         0.5159052085       18.2914307103       13.5233872910
  H         0.7929345340       16.5491078817       13.7464235978
  H         6.0132637007       17.6625430536       14.5090059939
  F         7.0785594765       10.4954872947       16.9287711724
  F         5.9880871373        8.9031041245       17.9851254975
  F         5.3253564097       10.9853124452       18.1555132107
  F         5.7606166426       11.6581648316       12.4331439757
  F         4.6286195617       10.0625206249       11.4352916432
  F         3.5845586130       11.8466562178       12.1566187710
  F         2.9353396995        6.0446530780       10.3230743666
  F         1.7506464095        4.2105877028       10.6030626935
  F         3.3237884964        4.7544151406       12.0492520836
  F        -2.6940643139        7.9297880644       11.3294068227
  F        -2.7349912551        5.7329169230       11.2652712583
  F        -3.2409743019        6.7786713857       13.1276291381
  F        -1.7913838372        4.7575528991       17.9947313025
  F        -1.0236137239        5.9778058920       19.6513657994
  F        -0.5015511547        3.8418461350       19.5388883324
  F         4.1439251467        3.4146604707       16.0858234626
  F         5.1916005091        4.9419326912       17.2654024470
  F         4.1343378649        3.2914390988       18.2769473699
  F        -1.9661957345       11.7800063298       13.6588148915
  F        -1.2332975685       13.4739658420       14.8775308268
  F        -3.1065823285       12.4489870483       15.4262200442
  F        -1.1243101930       11.7748693586       19.9316922251
  F        -0.5838213382        9.6452543025       20.1524198438
  F         0.9828005200       11.1631205047       19.8754160853
  C         2.8236567911        8.9554390066       15.1721281611
  C         3.7349070534        9.1375676179       16.2339043604
  H         3.5211533463        8.6945026439       17.2061558793
  C         4.9174662275        9.8734021003       16.0815113100
  C         5.2317181760       10.4762442678       14.8593531191
  H         6.1457530500       11.0498309470       14.7383264398
  C         4.3354398853       10.3149572209       13.8013743062
  C         3.1592124649        9.5703828762       13.9556632643
  H         2.4889297921        9.4692021249       13.1024650587
  C         5.8223093030       10.0586393033       17.2687608764
  C         4.5878524781       10.9609389335       12.4742475580
  C         0.8329397996        7.5106367297       13.9939228586
  C         1.7259937645        6.7643021554       13.1984626063
  H         2.7758324154        6.7249419931       13.4827346107
  C         1.3082046629        6.0391037807       12.0787439818
  C        -0.0344544543        6.0408467602       11.6885088350
  H        -0.3633437217        5.4844797408       10.8153024413
  C        -0.9418861102        6.7627645987       12.4659366762
  C        -0.5176485476        7.4765893598       13.5988885671
  H        -1.2671678712        7.9971983527       14.1925069117
  C         2.3110971864        5.2689440430       11.2699010952
  C        -2.3858206847        6.7957386362       12.0513662768
  C         1.5369965885        6.9056769239       16.3894803343
  C         0.4470133280        6.4551469585       17.1507873288
  H        -0.4938142033        7.0030223117       17.1141165167
  C         0.5297189931        5.3253817373       17.9684430721
  C         1.7038179728        4.5738186586       18.0370969783
  H         1.7675291124        3.6965770058       18.6727891215
  C         2.7911909887        4.9875616147       17.2623377692
  C         2.7087315054        6.1325941519       16.4614169900
  H         3.5851053164        6.4277221677       15.8856333095
  C        -0.6760303331        4.9641563597       18.7805604709
  C         4.0497831801        4.1736312720       17.2300565010
  C         0.4265949245        9.3453594153       16.0275481394
  C        -0.3051244458       10.2559115494       15.2373735839
  H        -0.2943334602       10.1561076873       14.1535472091
  C        -1.0580726402       11.2902459795       15.8051399339
  C        -1.0867238876       11.4851715794       17.1900553129
  H        -1.6670468544       12.2926461126       17.6287602744
  C        -0.3448691828       10.6144208037       17.9869143989
  C         0.3905649155        9.5658599621       17.4172460793
  H         0.9517459309        8.9086242094       18.0808004133
  C        -1.8385868866       12.2398906584       14.9420156984
  C        -0.2779638454       10.8048544719       19.4745919279
  B         1.3901697366        8.1857010869       15.3852693131
  F        -9.0552498718       19.6479409213       13.0488915940
  F        -7.9660854687       18.0557616626       11.9900978664
  F        -7.3021823697       20.1377927779       11.8209443461
  F        -7.7379364978       20.8103934107       17.5433178192
  F        -6.6059826269       19.2144803161       18.5403114896
  F        -5.5618585139       20.9985167711       17.8187405637
  F        -4.9129898009       15.1958924307       19.6538777007
  F        -3.7283646610       13.3621599586       19.3746239544
  F        -5.3004449225       13.9071761789       17.9274087217
  F         0.7181533997       17.0235913969       18.6498417969
  F         0.7753851787       14.8260921991       18.6541979987
  F         1.2722728931       15.9289650453       16.8207191493
  F        -0.1858671606       13.9101688632       11.9823244934
  F        -0.9533979649       15.1308617328       10.3260452479
  F        -1.4755579630       12.9948445656       10.4382327630
  F        -6.1210619788       12.5672630550       13.8907780783
  F        -7.1689495591       14.0945157977       12.7111165082
  F        -6.1116145432       12.4439228428       11.6996115239
  F        -0.0109477881       20.9325856510       16.3179337764
  F        -0.7437628168       22.6266585724       15.0990653990
  F         1.1292691380       21.6015934192       14.5504803185
  F        -0.8533641369       20.9275374637       10.0450002694
  F        -1.3934725024       18.7979735860        9.8242801257
  F        -2.9605402912       20.3158018902       10.1007801317
  C        -4.8013683653       18.1074058291       14.8040821121
  C        -5.7125817263       18.2890923458       13.7420533039
  H        -5.4989068113       17.8455784891       12.7699625908
  C        -6.8948456960       19.0252736952       13.8940560595
  C        -7.2093123411       19.6284922852       15.1160073906
  H        -8.1233555676       20.2021366385       15.2367012385
  C        -6.3131331902       19.4674927326       16.1739857802
  C        -5.1366683982       18.7232372555       16.0200120791
  H        -4.4659971815       18.6234004137       16.8730756458
  C        -7.8000113917       19.2112523891       12.7070257447
  C        -6.5654626795       20.1132065284       17.5007889434
  C        -2.8094085578       16.6592550075       15.9800860808
  C        -3.7033049360       15.9203273452       16.7811447963
  H        -4.7559451673       15.8928268766       16.5058241068
  C        -3.2830515024       15.1866382744       17.8948073247
  C        -1.9366758290       15.1704666069       18.2721792607
  H        -1.6052227038       14.6068334736       19.1398576789
  C        -1.0282225046       15.8846188136       17.4884497933
  C        -1.4556796319       16.6093849659       16.3638156484
  H        -0.7067639022       17.1266073151       15.7667789875
  C        -4.2884680708       14.4210738395       18.7035108508
  C         0.4178234878       15.9085552958       17.8976581424
  C        -3.5146719546       16.0583854833       13.5863535355
  C        -2.4248660246       15.6083970898       12.8246762057
  H        -1.4845623886       16.1571304308       12.8601400680
  C        -2.5071027061       14.4780147419       12.0079571580
  C        -3.6810244282       13.7261917731       11.9397213238
  H        -3.7444314250       12.8486532420       11.3043881002
  C        -4.7685804222       14.1399516365       12.7141894591
  C        -4.6860822480       15.2848460640       13.5152403481
  H        -5.5622027900       15.5794128690       14.0916895425
  C        -1.3012362105       14.1163116377       11.1960371985
  C        -6.0273621857       13.3260397878       12.7463033643
  C        -2.4052913958       18.4990527587       13.9492821414
  C        -1.6729079753       19.4087793149       14.7396707565
  H        -1.6820840390       19.3073284024       15.8234225074
  C        -0.9197097959       20.4431138735       14.1717588539
  C        -0.8907975290       20.6380273203       12.7867650153
  H        -0.3099791438       21.4451399705       12.3476817174
  C        -1.6336038395       19.7680071639       11.9898245216
  C        -2.3701903291       18.7203392293       12.5596238263
  H        -2.9321223158       18.0637032725       11.8961028889
  C        -0.1387640933       21.3927387544       15.0345369894
  C        -1.6994851409       19.9586907208       10.5016916812
  B        -3.3680391306       17.3383020170       14.5908364213
  F         2.5514322818        7.8092330001        3.0560537992
  F         3.6422001081        9.4010369487        2.0003957293
  F         4.3056249769        7.3190569599        1.8293851331
  F         3.8828225295        6.6464549361        7.5528433971
  F         4.9436696510        8.2972181894        8.5433391088
  F         6.0706542123        6.5317911954        7.8817652134
  F         6.6927952819       12.2622501378        9.6626240542
  F         7.8785580326       14.0950389984        9.3819270578
  F         6.3059541292       13.5506773305        7.9352057669
  F        12.3235694117       10.3753345119        8.6554035861
  F        12.3644751029       12.5723846914        8.7195946045
  F        12.8701935930       11.5267537975        6.8578930492
  F        11.4211712944       13.5476531909        1.9900198489
  F        10.6536896921       12.3268262849        0.3341261066
  F        10.1313747616       14.4630524425        0.4458983708
  F         5.4861839339       14.8905239839        3.8978991046
  F         4.4382684860       13.3632673932        2.7188494019
  F         5.4953063078       15.0137605825        1.7068187598
  F        11.5955952918        6.5252655076        6.3254203853
  F        10.8622863014        4.8306816696        5.1071020135
  F        12.7357123886        5.8561099114        4.5582278410
  F        10.7535693119        6.5301186653        0.0527266842
  F        10.2132359812        8.6594576890       -0.1673157350
  F         8.6458469019        7.1418910289        0.1081746776
  C         6.8068811995        9.3510382673        4.8113006218
  C         5.8960463782        9.1649631803        3.7499790326
  H         6.1096331779        9.6049456885        2.7762864997
  C         4.7131094814        8.4299389915        3.9052863139
  C         4.3987470326        7.8325657299        5.1307879743
  H         3.4853138826        7.2583856015        5.2553494743
  C         5.2953276345        7.9985865791        6.1886130408
  C         6.4714922632        8.7414709298        6.0300748951
  H         7.1418159228        8.8459407272        6.8827536420
  C         3.8078014526        8.2449408058        2.7174517412
  C         5.0376247067        7.3718446090        7.5250513506
  C         8.7968257756       10.7954231392        5.9894239785
  C         7.9035659142       11.5420396612        6.7845607972
  H         6.8538950838       11.5820639530        6.4996461049
  C         8.3210598658       12.2660468245        7.9053362206
  C         9.6635301869       12.2637361530        8.2967564653
  H         9.9926819221       12.8199969081        9.1699599531
  C        10.5711593148       11.5422307877        7.5192049393
  C        10.1471214652       10.8290329021        6.3856981441
  H        10.8968484920       10.3083172379        5.7924322644
  C         7.3172151193       13.0358234694        8.7121495007
  C        12.0153347679       11.5092517398        7.9338111306
  C         8.0931375347       11.3991945797        3.5935058611
  C         9.1830276487       11.8497776758        2.8323825576
  H        10.1238476833       11.3018435316        2.8686839063
  C         9.1002344740       12.9798295139        2.0152757436
  C         7.9262300880       13.7314018954        1.9463713990
  H         7.8628549883       14.6087741615        1.3106805690
  C         6.8387994483       13.3173667566        2.7208828920
  C         6.9212430734       12.1720831997        3.5214966540
  H         6.0447981530       11.8763556785        4.0968492999
  C        10.3059419973       13.3414720666        1.2035795342
  C         5.5803500564       14.1311949754        2.7528834897
  C         9.2008949449        8.9575523532        3.9570068440
  C         9.9333148143        8.0476636626        4.7472411263
  H         9.9240089703        8.1483410502        5.8310080714
  C        10.6865108004        7.0134605200        4.1793526621
  C        10.7146595515        6.8178621740        2.7944726948
  H        11.2963433408        6.0113977152        2.3554919248
  C         9.9711699147        7.6876391851        1.9978685528
  C         9.2346157320        8.7352182378        2.5675957194
  H         8.6731093811        9.3922016512        1.9040555212
  C        11.4679954354        6.0649267857        5.0424781539
  C         9.9065688019        7.4993542352        0.5096981550
  B         8.2397788782       10.1196078976        4.5979057458
  F        18.6869908153       -1.3423388648        6.9359037273
  F        17.5954302855        0.2486661462        7.9934642799
  F        16.9327736110       -1.8331887720        8.1631165498
  F        17.3657326820       -2.5061639129        2.4416417754
  F        16.2356292015       -0.9083753977        1.4447377751
  F        15.1905303023       -2.6932330498        2.1644563104
  F        14.5462242253        3.1103294769        0.3271003233
  F        13.3594367157        4.9429395174        0.6096647326
  F        14.9336546111        4.3996651012        2.0560371199
  F         8.9105548604        1.2229424206        1.3401314402
  F         8.8734946062        3.4181459949        1.2756769213
  F         8.4108765553        2.3764106943        3.1557519156
  F         9.7877551539        4.3967305383        8.0430847540
  F        10.5821174230        3.1710081496        9.6681007168
  F        11.1052164494        5.3106826034        9.5518319410
  F        15.7430040917        5.7467221692        6.1078994377
  F        16.7550462951        4.2055122768        7.2785676659
  F        15.7240622418        5.8573567514        8.3151368688
  F         9.6413555627       -2.6273706155        3.6673137321
  F        10.3744005618       -4.3229354095        4.8848096095
  F         8.5027464314       -3.2964717414        5.4342031145
  F        10.4856579204       -2.6224209693        9.9381626004
  F        11.0246532047       -0.4941158545       10.1575615357
  F        12.5957512242       -2.0105257883        9.8866141315
  C        14.4359763241        0.2067942280        5.1808430007
  C        15.3483467674        0.0262207011        6.2415198298
  H        15.1384389272        0.4747695072        7.2121269860
  C        16.5254341681       -0.7188569696        6.0905945459
  C        16.8347878868       -1.3291657412        4.8706790233
  H        17.7406704991       -1.9162314454        4.7531105605
  C        15.9418568132       -1.1616804747        3.8104895385
  C        14.7697077965       -0.4107892626        3.9646288898
  H        14.0994221699       -0.3082737311        3.1116281228
  C        17.4278216306       -0.9060244021        7.2788792386
  C        16.1930890511       -1.8083966397        2.4828284412
  C        12.4498675800        1.6397862491        3.9957044734
  C        13.3429007153        2.3915470400        3.2055147358
  H        14.3907102525        2.4393886819        3.4956758629
  C        12.9253535993        3.1125392972        2.0832594956
  C        11.5861087149        3.1060674367        1.6838921359
  H        11.2579772008        3.6637352487        0.8112884145
  C        10.6812664606        2.3804255121        2.4570914315
  C        11.1032687273        1.6664523591        3.5907781359
  H        10.3536061784        1.1415322179        4.1793292754
  C        13.9246296621        3.8850291833        1.2791573643
  C         9.2356023944        2.3541461501        2.0569180576
  C        13.1298318835        2.2541151160        6.3957272990
  C        12.0350145882        2.6988332639        7.1549795115
  H        11.0967238476        2.1465744636        7.1172768566
  C        12.1129115091        3.8291032441        7.9729238094
  C        13.2822556958        4.5869691223        8.0435256123
  H        13.3426532560        5.4621913516        8.6820924896
  C        14.3706682106        4.1804775519        7.2706196029
  C        14.2960233212        3.0344313007        6.4700321069
  H        15.1763696460        2.7434081886        5.8984291516
  C        10.9182850664        4.1874988995        8.8002901485
  C        15.6332964896        4.9867175653        7.2519710991
  C        12.0416983439       -0.1959615753        6.0333015688
  C        11.3063448462       -1.1044561896        5.2445527807
  H        11.3117437191       -1.0023551918        4.1609123226
  C        10.5552921384       -2.1404585588        5.8130636662
  C        10.5318719672       -2.3377587846        7.1976115050
  H         9.9501260718       -3.1433330764        7.6380090442
  C        11.2785415937       -1.4701483110        7.9932320264
  C        12.0145089616       -0.4223883854        7.4227192240
  H        12.5768526000        0.2346816783        8.0855528623
  C         9.7717432098       -3.0886070307        4.9498114865
  C        11.3348320945       -1.6536604171        9.4828689394
  B        12.9991101278        0.9708345006        5.3922354022
  C         3.2740613035        3.5695326042        5.9782829306
  H         2.3602729241        3.6859510845        5.3898853330
  H         2.9498108895        3.4562579024        7.0137381743
  H         3.8532590191        4.4962092727        5.8967890825
  H         4.0486727302        0.3746493884        5.3175671229

545
TS(2+-1+)4 @ [2][BArF4]
 Ir         0.2772595608       11.0292030743        4.9082296040
  P         1.1209688901       11.4662535738        6.9343240105
  P        -1.1018596368       11.0398572106        3.0935144925
  O         0.1118459050       12.7417398579        7.4901603484
  O        -2.0559514602       12.4431198531        3.3848346363
  N        -0.9648389345       12.6545229329        5.4297533224
  C        -0.5923048609        9.7864569489        6.3677470071
  H        -1.6044702560       10.1487278240        6.5757524314
  H        -0.6291984953        8.7548133631        5.9990240422
  C         0.3258850073        9.9243212521        7.6246291991
  C         1.3434543381        8.7734531337        7.6876273905
  H         1.8933395936        8.6669825388        6.7434665942
  H         0.8022689240        7.8336314775        7.8670606566
  H         2.0660760128        8.8993305519        8.5035408785
  C        -0.4445654732       10.0685249659        8.9412551578
  H         0.2349106109       10.2121647036        9.7916798064
  H        -1.0234975543        9.1507949852        9.1253848331
  H        -1.1445620586       10.9116250129        8.9170879474
  C         3.8326314334       11.1531583378        6.9750036365
  H         3.8133648847       11.1669352164        5.8772435130
  H         3.7397162578       10.1150739350        7.3056838448
  H         4.8128757576       11.5148232348        7.3123449261
  C         2.7486566015       12.0609575647        7.5845571306
  C         2.7729661126       11.9902382105        9.1192269318
  H         1.9982051566       12.6221344379        9.5721453161
  H         3.7513973581       12.3379311152        9.4758800174
  H         2.6442240193       10.9637428134        9.4838977670
  C         2.9339775914       13.5092932235        7.0845111218
  H         3.9363952184       13.8550224338        7.3734389047
  H         2.1963862473       14.1920101498        7.5211487494
  H         2.8650068699       13.5718290533        5.9890430266
  C        -0.8275879158       13.2473874252        6.6452558717
  C        -1.6077068879       14.3343206548        7.0251311472
  H        -1.4680571069       14.7853075686        8.0016813694
  C        -2.5492924979       14.8057954231        6.1100795390
  H        -3.1576497538       15.6676525510        6.3712596666
  C        -2.7244676892       14.1919639565        4.8680645853
  H        -3.4645514040       14.5262640292        4.1479255806
  C        -1.9167147621       13.1006957210        4.5690975657
  C         0.0235111826       11.6971644171        1.7553715405
  C         1.0210168609       12.5327056614        2.5998185568
  H         1.5080876164       11.9119370105        3.4126021841
  H         0.5628473657       13.4279713057        3.0300925760
  H         1.8729963257       12.8560042237        1.9802437430
  C        -0.6463446287       12.5769291243        0.6959176162
  H        -1.2861195689       11.9962925415        0.0214697221
  H         0.1324481418       13.0542236597        0.0846278990
  H        -1.2506102750       13.3675886195        1.1514723313
  C         0.7637482743       10.5204228209        1.1076309522
  H         1.1783290297        9.8278391091        1.8496590993
  H         1.5983341387       10.9054076447        0.5038814100
  H         0.0936829733        9.9695734565        0.4400601308
  C        -2.4237854861        9.8362664109        2.5825354283
  C        -3.0513822958       10.1722450370        1.2202381226
  H        -3.4511575616       11.1934579819        1.1895170209
  H        -3.8890397323        9.4856919269        1.0291155144
  H        -2.3394400772       10.0496398414        0.3954175100
  C        -1.7803168537        8.4328140294        2.5782608511
  H        -0.9886018007        8.3354683740        1.8263056218
  H        -2.5563415059        7.6882728893        2.3462016626
  H        -1.3522258833        8.1810893738        3.5576164461
  C        -3.4957360046        9.9020253414        3.6905182389
  H        -3.0766558483        9.6861850713        4.6824918975
  H        -4.2589515766        9.1428060884        3.4764811389
  H        -3.9856757152       10.8820430821        3.7263799494
  H         1.2196812821        9.7924419918        4.5208921317
 Ir         4.5171835088        1.8648707086        5.1248006200
  P         3.7579042946        2.2521305288        3.0072908929
  P         5.9328366761        1.8579774319        6.9863696182
  O         4.8157097568        3.4930196600        2.4969298987
  O         6.8555102890        3.2753680511        6.6753847897
  N         5.8322370498        3.4354267682        4.5911354938
  C         5.5364346943        0.6228096243        3.4683381627
  H         6.4478283508        1.1876113621        3.2632375600
  H         5.8109972631       -0.4265003265        3.6351070676
  C         4.5212282794        0.7388682628        2.2885510817
  C         3.5233188340       -0.4301903539        2.3145984213
  H         3.0109648216       -0.5155563440        3.2821415239
  H         4.0756430312       -1.3648838166        2.1450949295
  H         2.7648244881       -0.3461742412        1.5266607033
  C         5.2176088999        0.8515949918        0.9275533766
  H         4.4965592695        0.9216309676        0.1030067705
  H         5.8293976159       -0.0484305348        0.7618542679
  H         5.8804498595        1.7233718483        0.8794118012
  C         1.0382252776        2.0361662664        2.9400167939
  H         1.0110783112        2.1344572523        4.0329453576
  H         1.1278401601        0.9724990730        2.6970779720
  H         0.0771246813        2.3807586393        2.5358005959
  C         2.1622378805        2.8774193900        2.3028448159
  C         2.1646053509        2.7012427818        0.7746401430
  H         2.9743879176        3.2665863847        0.2949960002
  H         1.2104364520        3.0755909580        0.3817589187
  H         2.2442416239        1.6494509243        0.4754943810
  C         1.9996781865        4.3703732529        2.6599119957
  H         1.0157473088        4.7036453212        2.3008184085
  H         2.7662807393        4.9879028968        2.1782571940
  H         2.0374006492        4.5526660884        3.7402287163
  C         5.7091165498        4.0276216142        3.3752723889
  C         6.4620734186        5.1399267270        3.0180308293
  H         6.3306505659        5.5906844091        2.0395571744
  C         7.3665181919        5.6355735640        3.9585165414
  H         7.9581062256        6.5151630097        3.7155233674
  C         7.5232450334        5.0261872751        5.2038485824
  H         8.2326090581        5.3806916893        5.9452187526
  C         6.7348051927        3.9139403852        5.4863185057
  C         5.2485746598        2.2358538262        8.7112137544
  C         4.9543299014        3.7433002039        8.7907686994
  H         4.3506877334        4.1304306619        7.9703366034
  H         5.8867873494        4.3127028943        8.8178747936
  H         4.4090355215        3.9321300142        9.7243619718
  C         6.1684916815        1.9169401167        9.9027061791
  H         6.4233707978        0.8582221296        9.9858692774
  H         5.6303620802        2.1948712299       10.8214363489
  H         7.0954836386        2.5001741121        9.8830180122
  C         3.9544152294        1.4059548080        8.8272594274
  H         3.2346383253        1.6426738657        8.0401444952
  H         3.4782887522        1.6181703648        9.7945064111
  H         4.1468180117        0.3264447282        8.7705389855
  C         7.3394010282        0.6018976943        7.0797513312
  C         8.4451319567        0.9630857944        8.0966774883
  H         8.6819592712        2.0332530355        8.0840709658
  H         9.3568475822        0.4247219392        7.8068846431
  H         8.2184576343        0.6683897878        9.1227747458
  C         6.7176078598       -0.7766784117        7.3731414497
  H         6.2353327719       -0.8164173650        8.3571204550
  H         7.5096845802       -1.5397062084        7.3601691845
  H         5.9754738643       -1.0597903441        6.6136081977
  C         8.0102872730        0.5860978390        5.6966875970
  H         7.3290314901        0.3032743555        4.8950907492
  H         8.8218167805       -0.1519296773        5.7225168019
  H         8.4536272672        1.5592658639        5.4584797900
  H         3.2890255084        1.0249923905        5.6924053887
 Ir         9.3523611826        7.2710416904       15.0755014179
  P         8.5007842507        6.8278443688       13.0548619151
  P        10.7366224281        7.2614281508       16.8878692000
  O         9.5093618825        5.5541095098       12.4963869330
  O        11.6932142207        5.8617184968       16.5922816721
  N        10.5966572354        5.6479343017       14.5507813568
  C        10.2118879974        8.5133440265       13.6090604702
  H        11.2256376190        8.1556447722       13.4004263505
  H        10.2443989181        9.5464707281       13.9740012302
  C         9.2925005544        8.3664633186       12.3532850170
  C         8.2733934618        9.5149583518       12.2809881949
  H         7.7181388414        9.6242637707       13.2216968103
  H         8.8135077730       10.4549898442       12.0995524391
  H         7.5556007809        9.3824153390       11.4616197883
  C        10.0622892499        8.2135051088       11.0373366352
  H         9.3826453373        8.0568524023       10.1892512851
  H        10.6360414596        9.1324267014       10.8431036350
  H        10.7671204082        7.3747939045       11.0691337936
  C         5.7883828486        7.1614775784       12.9830225403
  H         5.8168563453        7.2226673314       14.0790937816
  H         5.8720335522        8.1748663961       12.5802433299
  H         4.8073595773        6.7721141710       12.6808401985
  C         6.8708341008        6.2191096946       12.4255129895
  C         6.8524865978        6.2099344932       10.8895077753
  H         7.6280804056        5.5543828758       10.4726936100
  H         5.8746725557        5.8440122725       10.5493065073
  H         6.9844848603        7.2159178231       10.4723307977
  C         6.6760126823        4.7982491805       12.9968029404
  H         5.6768173891        4.4400177574       12.7111192370
  H         7.4167951640        4.0929051762       12.6035526809
  H         6.7296081821        4.7906541778       14.0948218939
  C        10.4560569134        5.0534263685       13.3364758309
  C        11.2397846780        3.9702843308       12.9531787314
  H        11.0980328207        3.5185978669       11.9773543514
  C        12.1880225382        3.5034402315       13.8637392760
  H        12.8003155566        2.6452723399       13.5994827580
  C        12.3649734413        4.1175428134       15.1052912672
  H        13.1099560224        3.7870437397       15.8220674138
  C        11.5533428541        5.2049337980       15.4076351526
  C         9.6180564537        6.5927512440       18.2264058812
  C         8.6237476353        5.7562598770       17.3791920344
  H         8.1317332975        6.3794836218       16.5708466328
  H         9.0855638469        4.8660959034       16.9426445130
  H         7.7741839615        5.4250646379       17.9979026719
  C        10.2972189110        5.7127595077       19.2807070806
  H        10.9230270092        6.2989140431       19.9632450410
  H         9.5238626475        5.2155055451       19.8830208475
  H        10.9183779981        4.9371950094       18.8216761192
  C         8.8716038513        7.7615479338       18.8813442318
  H         8.4490932177        8.4534190724       18.1430053757
  H         8.0422453330        7.3685172353       19.4871403299
  H         9.5401302291        8.3153906655       19.5479991707
  C        12.0561027571        8.4678072877       17.3988317175
  C        12.6878655826        8.1307295503       18.7589478007
  H        13.0912096840        7.1108811688       18.7859903123
  H        13.5235883326        8.8196354301       18.9499855503
  H        11.9773585285        8.2485438328       19.5856608278
  C        11.4080223195        9.8691587325       17.4076286865
  H        10.6169243193        9.9619370441       18.1608331139
  H        12.1818762592       10.6157272189       17.6404025972
  H        10.9778240087       10.1215224598       16.4293716233
  C        13.1256563573        8.4079262363       16.2881190347
  H        12.7034797751        8.6235140798       15.2974108783
  H        13.8864252862        9.1697398713       16.5014688346
  H        13.6193761448        7.4299444977       16.2495343668
  H         8.4089896123        8.5063994792       15.4653271519
 Ir         5.0791832093       16.4248302938       14.9061270699
  P         5.9355064711       15.9878361299       16.9268613282
  P         3.6846947817       16.4132224340       13.1029416576
  O         4.9346496800       14.7083191439       17.4858544860
  O         2.7422309670       15.0059142035       13.3950422591
  N         3.8464194175       14.7936186899       15.4317558193
  C         4.2152171100       17.6647041902       16.3708219493
  H         3.2037218999       17.3026505947       16.5813916877
  H         4.1772002199       18.6969185667       16.0038877596
  C         5.1365620057       17.5243714055       17.6248885903
  C         6.1504222968       18.6781077650       17.6915009805
  H         6.7004939845       18.7887405505       16.7478575533
  H         5.6061751222       19.6154897296       17.8736297644
  H         6.8728595583       18.5515575453       18.5076235450
  C         4.3684432770       17.3722038395       18.9420154315
  H         5.0489487188       17.2248714553       19.7909964033
  H         3.7878363976       18.2876962433       19.1318836780
  H         3.6699555955       16.5280115103       18.9142750517
  C         8.6465116138       16.3253766079       16.9850071517
  H         8.6251001509       16.3410853377       15.8872109944
  H         8.5527689047       17.3541558279       17.3440430375
  H         9.6284508783       15.9565522189       17.3096674360
  C         7.5665052213       15.3992580089       17.5735479464
  C         7.5834634192       15.4449718417       19.1091729359
  H         6.8145265989       14.7965559728       19.5484782107
  H         8.5646822975       15.1033976160       19.4640120957
  H         7.4406541178       16.4637673005       19.4900813380
  C         7.7649045313       13.9609576810       17.0499256613
  H         8.7664533660       13.6151424900       17.3416602952
  H         7.0276023141       13.2664339237       17.4683162107
  H         7.7060853713       13.9167815494       15.9529374244
  C         3.9917804691       14.2000330562       16.6457560431
  C         3.2157298451       13.1114655679       17.0290258555
  H         3.3609834137       12.6605679774       18.0045916042
  C         2.2703948914       12.6379486591       16.1188596850
  H         1.6647065366       11.7749656380       16.3828779665
  C         2.0875519631       13.2518099734       14.8781317017
  H         1.3445070449       12.9165687843       14.1615670117
  C         2.8906369260       14.3457310188       14.5765547340
  C         4.7967723865       15.7690361013       11.7508090576
  C         5.8050643109       14.9285852736       12.5774499123
  H         6.2966707204       15.5428732932       13.3921494970
  H         5.3538964084       14.0279179522       13.0037718377
  H         6.6526625462       14.6140311018       11.9472882881
  C         4.1222253277       14.8991518638       10.6861303733
  H         3.4769699801       15.4853753145       10.0219011657
  H         4.8988559104       14.4302856165       10.0651447765
  H         3.5228112975       14.1017122645       11.1366268939
  C         5.5249710369       16.9591439306       11.1170372561
  H         5.9589441646       17.6269182252       11.8706721993
  H         6.3471897062       16.5835898238       10.4900646361
  H         4.8487570548       17.5400613871       10.4808912035
  C         2.3567246161       17.6168130654       12.6110056263
  C         1.7273493786       17.2979683211       11.2453610450
  H         1.3314645390       16.2758251332       11.2015877098
  H         0.8866471142       17.9840904400       11.0669586477
  H         2.4359288118       17.4358763739       10.4203223424
  C         2.9981805432       19.0210408808       12.6261741580
  H         3.8095051304       19.1181017531       11.8951489676
  H         2.2282443362       19.7664742991       12.3779197415
  H         3.4035960940       19.2690224670       13.6159144139
  C         1.2864105999       17.5329526346       13.7183729275
  H         1.7054250531       17.7366242468       14.7127534621
  H         0.5209082964       18.2924272608       13.5147413883
  H         0.7999039248       16.5508947436       13.7412935646
  H         6.0143349983       17.6653969114       14.5130470096
  F         7.0786290754       10.4954895690       16.9287883160
  F         5.9880910065        8.9030508350       17.9851064830
  F         5.3253091715       10.9852607442       18.1553542954
  F         5.7609272580       11.6582736459       12.4330363462
  F         4.6287464740       10.0625923324       11.4350392232
  F         3.5848544110       11.8466362387       12.1567203492
  F         2.9355622268        6.0446820025       10.3229113570
  F         1.7507260499        4.2105420263       10.6030636521
  F         3.3240805827        4.7543402178       12.0490895318
  F        -2.6937995146        7.9298463817       11.3287747219
  F        -2.7347439744        5.7327154338       11.2646290673
  F        -3.2405745419        6.7786231958       13.1261146894
  F        -1.7912807838        4.7575466244       17.9945712857
  F        -1.0234012330        5.9778224735       19.6509625265
  F        -0.5011479147        3.8423023530       19.5383263543
  F         4.1445143083        3.4146369300       16.0849012572
  F         5.1918615737        4.9418695994       17.2652048569
  F         4.1344846495        3.2913085164       18.2762278781
  F        -1.9661635961       11.7798943166       13.6586286186
  F        -1.2331210910       13.4735706318       14.8775289801
  F        -3.1063732672       12.4488134892       15.4261833222
  F        -1.1241318364       11.7746251530       19.9313531320
  F        -0.5837481829        9.6451001786       20.1523147964
  F         0.9829271411       11.1629878046       19.8753817867
  C         2.8245391125        8.9545477568       15.1713581450
  C         3.7355717999        9.1367214978       16.2333026508
  H         3.5218461599        8.6935078097       17.2054793813
  C         4.9179543442        9.8728714258       16.0811889857
  C         5.2323245961       10.4757711155       14.8590607713
  H         6.1462063462       11.0497292391       14.7382462339
  C         4.3362706154       10.3142513547       13.8009162169
  C         3.1602909306        9.5693261105       13.9549135235
  H         2.4903136813        9.4678628767       13.1015614122
  C         5.8224023896       10.0584729371       17.2686475514
  C         4.5882445363       10.9608896364       12.4740312837
  C         0.8334076957        7.5105032334       13.9928734687
  C         1.7265492599        6.7642692399       13.1975480645
  H         2.7764544864        6.7249772452       13.4815417576
  C         1.3086759782        6.0390161205       12.0780468568
  C        -0.0338364422        6.0406601309       11.6874244537
  H        -0.3622754327        5.4842717024       10.8139873333
  C        -0.9413430202        6.7626084315       12.4647251513
  C        -0.5171315405        7.4763172121       13.5977566223
  H        -1.2667591109        7.9967206893       14.1913181681
  C         2.3115224211        5.2687886328       11.2696112640
  C        -2.3852799621        6.7956168529       12.0502060686
  C         1.5374739844        6.9050712139       16.3881026438
  C         0.4474567927        6.4547233259       17.1494206509
  H        -0.4934261391        7.0024245346       17.1123100294
  C         0.5301144076        5.3253376314       17.9675444002
  C         1.7042245214        4.5736555981       18.0361183765
  H         1.7682293867        3.6963698624       18.6717305461
  C         2.7915476741        4.9871848025       17.2611830058
  C         2.7091710740        6.1319951086       16.4600206374
  H         3.5855110897        6.4268836284       15.8840855742
  C        -0.6755761996        4.9648996584       18.7800248339
  C         4.0502391058        4.1734386144       17.2291522460
  C         0.4273008957        9.3449281640       16.0268395494
  C        -0.3045950923       10.2553693782       15.2366738568
  H        -0.2937579919       10.1555029899       14.1528714036
  C        -1.0577258919       11.2895225682       15.8045672735
  C        -1.0864329621       11.4841148902       17.1895370717
  H        -1.6673316350       12.2911499559       17.6283068359
  C        -0.3442388117       10.6136893729       17.9864772716
  C         0.3914879633        9.5653808629       17.4166080688
  H         0.9529532526        8.9081306910       18.0799187762
  C        -1.8383654758       12.2394737707       14.9417849577
  C        -0.2776906463       10.8043787738       19.4742481221
  B         1.3907808943        8.1852431719       15.3842468343
  F        -9.0554094583       19.6477342544       13.0487615587
  F        -7.9659801303       18.0556528595       11.9899285087
  F        -7.3021876459       20.1376568996       11.8212446307
  F        -7.7384053288       20.8101359280       17.5433174998
  F        -6.6060324942       19.2146091189       18.5411476870
  F        -5.5624269968       20.9981701140       17.8178563378
  F        -4.9128658685       15.1957940027       19.6537430335
  F        -3.7284650124       13.3617608018       19.3747832112
  F        -5.3005878583       13.9068861393       17.9274578516
  F         0.7179251052       17.0233876304       18.6497783668
  F         0.7754362750       14.8259069370       18.6542234797
  F         1.2721712314       15.9288288941       16.8207123412
  F        -0.1858004212       13.9101323079       11.9822785944
  F        -0.9534367028       15.1307608492       10.3261461941
  F        -1.4754345862       12.9946201135       10.4380476956
  F        -6.1211077483       12.5669449113       13.8906296185
  F        -7.1686968138       14.0943172301       12.7110025314
  F        -6.1117845500       12.4435609246       11.6992733942
  F        -0.0111313879       20.9323897510       16.3182586405
  F        -0.7441617319       22.6260564457       15.0991365404
  F         1.1287756490       21.6013371468       14.5506538730
  F        -0.8537738153       20.9273547637       10.0454449270
  F        -1.3935812546       18.7978924989        9.8244135794
  F        -2.9609880585       20.3156790777       10.1008704751
  C        -4.8026434123       18.1052050333       14.8046152678
  C        -5.7136057593       18.2873318301       13.7424501689
  H        -5.4999519759       17.8438873655       12.7703379817
  C        -6.8956320850       19.0238940332       13.8944061432
  C        -7.2104320932       19.6266529990       15.1164900514
  H        -8.1246372725       20.2000791211       15.2371871045
  C        -6.3144744399       19.4654188030       16.1746244272
  C        -5.1383238269       18.7205886208       16.0206910239
  H        -4.4679724519       18.6200165778       16.8738914997
  C        -7.8001938304       19.2109347198       12.7070829856
  C        -6.5663059997       20.1124774095       17.5009030508
  C        -2.8098950164       16.6577823435       15.9799113329
  C        -3.7036292306       15.9188314411       16.7810808259
  H        -4.7563634352       15.8909711230       16.5060619962
  C        -3.2830643414       15.1852994350       17.8946253211
  C        -1.9366138080       15.1688202813       18.2717299038
  H        -1.6050061394       14.6042654882       19.1387789219
  C        -1.0283458379       15.8833349390       17.4880125021
  C        -1.4560814226       16.6079801586       16.3633907857
  H        -0.7073410622       17.1249811323       15.7659457520
  C        -4.2886349007       14.4203396413       18.7034079716
  C         0.4176767911       15.9076979121       17.8970340354
  C        -3.5148469935       16.0570092858       13.5865765615
  C        -2.4249427311       15.6072672327       12.8249415038
  H        -1.4846277760       16.1559172341       12.8605945384
  C        -2.5070629808       14.4771984983       12.0078416129
  C        -3.6809061543       13.7252592982       11.9392665466
  H        -3.7442490769       12.8478563574       11.3036686459
  C        -4.7684242453       14.1388316787       12.7138604004
  C        -4.6860867197       15.2833686698       13.5153024821
  H        -5.5623483222       15.5774668834       14.0917503476
  C        -1.3011048450       14.1160932696       11.1957733174
  C        -6.0273264047       13.3254186537       12.7459949478
  C        -2.4059638568       18.4979846557       13.9495723119
  C        -1.6732083256       19.4073556635       14.7401026589
  H        -1.6823712074       19.3056234582       15.8238232019
  C        -0.9201024664       20.4419082778       14.1722937622
  C        -0.8916662062       20.6370175457       12.7872922703
  H        -0.3110974561       21.4443557878       12.3482556094
  C        -1.6344254787       19.7671822718       11.9900999171
  C        -2.3710094244       18.7194527827       12.5598830134
  H        -2.9330015571       18.0628044289       11.8964345952
  C        -0.1391660755       21.3921105429       15.0345942303
  C        -1.6998517257       19.9583470463       10.5017484011
  B        -3.3687940593       17.3369836375       14.5909689390
  F         2.5521797351        7.8093966569        3.0561971599
  F         3.6424864854        9.4013826936        2.0001788012
  F         4.3056500717        7.3193294038        1.8294456644
  F         3.8835370507        6.6459110340        7.5519665796
  F         4.9436930732        8.2970342923        8.5431760341
  F         6.0711360044        6.5318016714        7.8819003986
  F         6.6928817402       12.2623131106        9.6626335453
  F         7.8784968584       14.0953647134        9.3822217134
  F         6.3061458875       13.5507613667        7.9352287532
  F        12.3234773984       10.3756181387        8.6554990446
  F        12.3648213128       12.5727934064        8.7199976523
  F        12.8704864328       11.5269009134        6.8583070918
  F        11.4216561615       13.5479134597        1.9898621318
  F        10.6536699708       12.3271360915        0.3340580042
  F        10.1316837316       14.4634587035        0.4456861997
  F         5.4869177962       14.8913159752        3.8961250893
  F         4.4390556206       13.3634244524        2.7184750744
  F         5.4963914621       15.0128250711        1.7042486454
  F        11.5959016570        6.5255216137        6.3256571843
  F        10.8623073281        4.8322635554        5.1066793310
  F        12.7364683148        5.8562552800        4.5582533529
  F        10.7539313213        6.5304887580        0.0528531602
  F        10.2135104737        8.6599605918       -0.1676908595
  F         8.6466371425        7.1421260732        0.1086560403
  C         6.8085547096        9.3525487120        4.8113095266
  C         5.8975295366        9.1667698330        3.7499105762
  H         6.1113680494        9.6067734978        2.7762497284
  C         4.7145117438        8.4315519505        3.9050739296
  C         4.4004656026        7.8340966985        5.1305663724
  H         3.4871232191        7.2597444866        5.2547161039
  C         5.2967156289        7.9998297294        6.1886533602
  C         6.4728371632        8.7430261186        6.0302062424
  H         7.1433040794        8.8474487324        6.8828002340
  C         3.8084932503        8.2456537375        2.7175804461
  C         5.0382697169        7.3716079448        7.5246943285
  C         8.7980092954       10.7976318307        5.9895745789
  C         7.9043956591       11.5432855029        6.7850139929
  H         6.8546550269       11.5828706036        6.5003946094
  C         8.3216647840       12.2669682900        7.9059757535
  C         9.6640442116       12.2648149135        8.2977186138
  H         9.9929582425       12.8206540962        9.1713034792
  C        10.5718037378       11.5439317947        7.5197372692
  C        10.1482805063       10.8319375667        6.3854795970
  H        10.8985268181       10.3127260773        5.7915444340
  C         7.3173464170       13.0362062553        8.7124915453
  C        12.0157847644       11.5099038017        7.9341964994
  C         8.0946685153       11.4013616377        3.5944805810
  C         9.1845713606       11.8524300183        2.8337906033
  H        10.1260596653       11.3057161445        2.8712654165
  C         9.1011127836       12.9812998837        2.0153851519
  C         7.9267191930       13.7319922449        1.9452951568
  H         7.8629446570       14.6083633378        1.3082772264
  C         6.8395601565       13.3177080108        2.7200406950
  C         6.9223716006       12.1732802847        3.5217287514
  H         6.0460174716       11.8774818730        4.0971052157
  C        10.3066513045       13.3419789650        1.2033276134
  C         5.5809240400       14.1301814846        2.7516817644
  C         9.2056674450        8.9620196982        3.9568885946
  C         9.9389312101        8.0526903667        4.7470582681
  H         9.9309567686        8.1543951243        5.8307266124
  C        10.6891358284        7.0162160338        4.1794350090
  C        10.7154481276        6.8194909067        2.7947455760
  H        11.2954533191        6.0117263609        2.3559417645
  C         9.9731297752        7.6899748027        1.9978864177
  C         9.2386798630        8.7391856819        2.5674621076
  H         8.6773985588        9.3964114590        1.9039646396
  C        11.4687396239        6.0658195888        5.0425118026
  C         9.9073219404        7.5002047223        0.5098594958
  B         8.2418430431       10.1217326394        4.5982354723
  F        18.6878106061       -1.3423508722        6.9363484332
  F        17.5955802791        0.2489019224        7.9942668013
  F        16.9327621654       -1.8326416876        8.1620383859
  F        17.3686099849       -2.5050321438        2.4407996144
  F        16.2364269710       -0.9088049242        1.4424402582
  F        15.1925874286       -2.6920203530        2.1653960343
  F        14.5472069876        3.1107409636        0.3262518355
  F        13.3604271921        4.9436828500        0.6093229960
  F        14.9352952005        4.3998837716        2.0556251103
  F         8.9115081696        1.2232117929        1.3397653151
  F         8.8742535886        3.4184042518        1.2749175673
  F         8.4131914195        2.3776557505        3.1545736041
  F         9.7885238982        4.3972333278        8.0428387346
  F        10.5830339219        3.1713642139        9.6675034689
  F        11.1055636336        5.3108907861        9.5516659170
  F        15.7433450153        5.7478570677        6.1079795515
  F        16.7559812186        4.2063174505        7.2786024548
  F        15.7245442535        5.8579644292        8.3155800627
  F         9.6420268238       -2.6270541594        3.6666881738
  F        10.3755231087       -4.3230137974        4.8843089674
  F         8.5055079913       -3.2958017783        5.4342525934
  F        10.4867572227       -2.6219286190        9.9371028519
  F        11.0251334772       -0.4939342860       10.1572232481
  F        12.5972147392       -2.0102264943        9.8866231764
  C        14.4409951287        0.2105424426        5.1790137339
  C        15.3523644051        0.0284593912        6.2401124752
  H        15.1418324334        0.4754520044        7.2113218586
  C        16.5300891397       -0.7152345306        6.0888471275
  C        16.8417843729       -1.3219831312        4.8678584491
  H        17.7506481962       -1.9041270764        4.7493020298
  C        15.9476214559       -1.1565865997        3.8084520363
  C        14.7751416106       -0.4061753000        3.9625805099
  H        14.1048640378       -0.3038100853        3.1095282439
  C        17.4308396457       -0.9042594183        7.2782513140
  C        16.1958828189       -1.8065588340        2.4822409414
  C        12.4544018143        1.6409421283        3.9937008602
  C        13.3473073560        2.3928711688        3.2033399520
  H        14.3961250881        2.4409715945        3.4911751061
  C        12.9278320727        3.1141045790        2.0821182632
  C        11.5886755347        3.1085971273        1.6829433180
  H        11.2608930442        3.6676580540        0.8111768139
  C        10.6843285952        2.3816580570        2.4553384004
  C        11.1078963883        1.6669551829        3.5882147094
  H        10.3594227360        1.1407375809        4.1766656609
  C        13.9267364242        3.8861242725        1.2783303065
  C         9.2388649046        2.3555278431        2.0551653893
  C        13.1324577562        2.2561170340        6.3939131074
  C        12.0371777882        2.7010672154        7.1524247471
  H        11.0986497754        2.1496648649        7.1127764663
  C        12.1143701986        3.8304273419        7.9719364722
  C        13.2837504115        4.5881895959        8.0433623533
  H        13.3443478501        5.4631087026        8.6822016010
  C        14.3722665278        4.1817854787        7.2706775533
  C        14.2986402951        3.0361985681        6.4695424527
  H        15.1800555745        2.7455994497        5.8992542813
  C        10.9194416115        4.1879548143        8.7995891670
  C        15.6350003944        4.9873419973        7.2520735477
  C        12.0474143659       -0.1958789342        6.0314227489
  C        11.3133921776       -1.1056317947        5.2424414208
  H        11.3207029548       -1.0042798692        4.1586177754
  C        10.5602454495       -2.1402921301        5.8112279017
  C        10.5354234269       -2.3359715969        7.1959956438
  H         9.9534317111       -3.1412526370        7.6363091107
  C        11.2818607797       -1.4686248525        7.9920610588
  C        12.0188481970       -0.4213969987        7.4212510947
  H        12.5808120615        0.2365131641        8.0837448012
  C         9.7745315978       -3.0882125292        4.9493410248
  C        11.3365513102       -1.6529299610        9.4821785841
  B        13.0035315074        0.9725205707        5.3905233540
  C         3.2138315923        3.3833925964        5.9487155924
  H         2.2631039859        3.3700832811        5.4086258153
  H         2.9579269771        3.2523544525        7.0004727010
  H         3.6612512234        4.3782444529        5.8268400490
  H         4.5813735544        0.2802377575        4.9971722574

545
Int(2+-1+)4  @ [2][BArF4]
 Ir         0.2621170532       11.0023594219        4.9095012212
  P         1.0938127031       11.4274225891        6.9433619188
  P        -1.1073067434       11.0239631968        3.0871511169
  O         0.0732294695       12.6920913742        7.5007312480
  O        -2.0543170354       12.4330910532        3.3744119554
  N        -0.9831422715       12.6256659844        5.4303718804
  C        -0.6134230769        9.7503615006        6.3586730984
  H        -1.6263990554       10.1116391453        6.5646245825
  H        -0.6488344793        8.7210542062        5.9834217794
  C         0.2991446765        9.8811813059        7.6205742289
  C         1.3213256863        8.7344122321        7.6811120179
  H         1.8779639288        8.6380331855        6.7398422465
  H         0.7840831701        7.7910438372        7.8507247523
  H         2.0377373423        8.8588365822        8.5028422897
  C        -0.4768646706       10.0147659650        8.9352051714
  H         0.1994567276       10.1499165187        9.7895539615
  H        -1.0577268479        9.0963418196        9.1091762940
  H        -1.1756812882       10.8590349466        8.9158223820
  C         3.8076245717       11.1086918793        7.0259209660
  H         3.7982387226       11.1008283857        5.9278879845
  H         3.7158463875       10.0773427279        7.3765396360
  H         4.7841604614       11.4805680393        7.3639299760
  C         2.7154220105       12.0239193947        7.6083654817
  C         2.7199778617       11.9773512441        9.1442311039
  H         1.9359945995       12.6119192323        9.5773596399
  H         3.6919165963       12.3375377960        9.5068898855
  H         2.5928793988       10.9559488401        9.5237660798
  C         2.9083492683       13.4644681355        7.0923508896
  H         3.9051732126       13.8155471428        7.3947137987
  H         2.1632930845       14.1510322974        7.5079479984
  H         2.8580472838       13.5137228330        5.9952133029
  C        -0.8577739475       13.2069659023        6.6522616085
  C        -1.6425465546       14.2892509560        7.0353741525
  H        -1.5134368156       14.7298370837        8.0177396889
  C        -2.5742412261       14.7710294467        6.1154701496
  H        -3.1846671935       15.6310242039        6.3787821338
  C        -2.7370220768       14.1691892607        4.8661013256
  H        -3.4692477132       14.5107018569        4.1414144634
  C        -1.9267694468       13.0801320724        4.5653778428
  C         0.0256674631       11.6786880218        1.7548647943
  C         1.0176646598       12.5161460269        2.6037795822
  H         1.4993780131       11.8968032629        3.4205445449
  H         0.5564371836       13.4116173271        3.0303359186
  H         1.8731061058       12.8386792081        1.9885971335
  C        -0.6384558322       12.5551904473        0.6891129302
  H        -1.2698778078       11.9712657785        0.0096727166
  H         0.1432701478       13.0356876141        0.0841493807
  H        -1.2501749898       13.3431250953        1.1391087615
  C         0.7697402085       10.5004785938        1.1150731310
  H         1.1790984251        9.8097166138        1.8614877529
  H         1.6079455783       10.8831191345        0.5149982485
  H         0.1031303083        9.9481270221        0.4455484524
  C        -2.4337091256        9.8273358767        2.5718316701
  C        -3.0599162650       10.1707885209        1.2108939704
  H        -3.4534985055       11.1944223176        1.1831711547
  H        -3.9016838332        9.4898225809        1.0181628821
  H        -2.3488543508       10.0462059377        0.3857097242
  C        -1.7968665867        8.4209197504        2.5628414789
  H        -1.0071679546        8.3216335511        1.8090373627
  H        -2.5766112958        7.6804042080        2.3305989858
  H        -1.3682409485        8.1646316689        3.5407418036
  C        -3.5052417418        9.8947941060        3.6802922511
  H        -3.0874264317        9.6722665542        4.6712672732
  H        -4.2729849515        9.1410418906        3.4632233828
  H        -3.9894994975       10.8774658604        3.7202197629
  H         1.2064504224        9.7675227297        4.5213354158
 Ir         4.4953928755        1.7730654759        5.1061199739
  P         3.8091413406        2.0905724857        2.9369853435
  P         5.8379880050        1.8243936701        6.9839079401
  O         4.8714169827        3.3462585209        2.4337715072
  O         6.7815046185        3.2310552497        6.6787620305
  N         5.7816490932        3.3654593025        4.5777044883
  C         3.2573683265       -0.4071081352        1.8370360761
  H         2.8984153011       -0.6407024813        2.8484030720
  H         3.6599279113       -1.3368233681        1.4090876052
  C         4.3741306999        0.6532791129        1.8578455664
  C         4.8260283785        1.0283434430        0.4374066015
  H         4.0123996106        1.4064504373       -0.1887705221
  H         5.2252069981        0.1225283301       -0.0450692704
  H         5.6243832727        1.7774783562        0.4546116675
  C         5.5827792054        0.0785172229        2.6240461792
  H         6.4020565543        0.8014582133        2.7148483508
  H         5.9751276108       -0.8025813445        2.0946839956
  H         5.2709527357       -0.2723649325        3.6246107404
  C         1.0311506088        2.0254958916        2.9876175969
  H         1.1099909493        1.9126205827        4.0751677584
  H         0.9620816157        1.0226403584        2.5560038994
  H         0.0877638202        2.5422310881        2.7635835119
  C         2.1832924051        2.8423394883        2.3652432055
  C         2.0387150176        2.8280940388        0.8346741805
  H         2.8399164057        3.3885402352        0.3368306307
  H         1.0833431736        3.3054174899        0.5788754203
  H         2.0032563346        1.8149739732        0.4225587375
  C         2.1352746141        4.3159832663        2.8331240723
  H         1.1451009876        4.7214438231        2.5773907001
  H         2.8907205194        4.9226917107        2.3207698478
  H         2.2708706626        4.4384554631        3.9119695737
  C         5.7014107477        3.9270916062        3.3414250966
  C         6.4462952263        5.0482420530        2.9900170569
  H         6.3376457608        5.4796321161        2.0002074998
  C         7.3204574230        5.5710348446        3.9443055094
  H         7.9080572277        6.4544605306        3.7032142302
  C         7.4592544895        4.9750680190        5.1995240827
  H         8.1531879381        5.3432089295        5.9489786850
  C         6.6708968313        3.8628534614        5.4786806022
  C         5.2164574505        2.2012376776        8.7192191855
  C         4.7682878294        3.6722310706        8.7753532041
  H         3.9999876467        3.9336457403        8.0449792076
  H         5.6161510348        4.3473407101        8.6338892002
  H         4.3477853196        3.8546584582        9.7724707829
  C         6.2599785744        2.0048371627        9.8342597856
  H         6.5945058763        0.9687123774        9.9380080427
  H         5.7951412940        2.2916910510       10.7894655713
  H         7.1402385726        2.6440364955        9.6946248421
  C         4.0117238169        1.2661007447        8.9382577211
  H         3.2241965741        1.4185292771        8.1957705425
  H         3.5806891889        1.4670602576        9.9282406922
  H         4.2878297692        0.2061540512        8.8898810624
  C         7.1994259192        0.5175786610        7.0050876815
  C         8.4575704320        0.9458058306        7.7857213272
  H         8.7487444183        1.9766511474        7.5516808469
  H         9.2836263072        0.2885688626        7.4826244177
  H         8.3563381878        0.8552496524        8.8698918874
  C         6.6131976282       -0.8048145068        7.5346167818
  H         6.3701879387       -0.7547748435        8.6007215415
  H         7.3582139868       -1.6035678639        7.4016853387
  H         5.7086848371       -1.1001780824        6.9841859753
  C         7.6021228489        0.3251912798        5.5324462505
  H         6.7749246382       -0.0677428283        4.9320786885
  H         8.4143391830       -0.4132632724        5.4817586384
  H         7.9662115774        1.2522371840        5.0793650427
  H         2.3998646261       -0.1106798117        1.2230603178
 Ir         9.3417584366        7.2907332662       15.0457262988
  P         8.4949640487        6.8249670330       13.0275602908
  P        10.7226390731        7.2997294566       16.8620447502
  O         9.5089682148        5.5492771730       12.4860835767
  O        11.6964316385        5.9119136448       16.5732968707
  N        10.5956380932        5.6684663371       14.5381163600
  C        10.1985587324        8.5225649877       13.5686019281
  H        11.2148358890        8.1677072558       13.3670825122
  H        10.2247628061        9.5596204597       13.9226912214
  C         9.2843560030        8.3579535939       12.3107272539
  C         8.2624215365        9.5024369120       12.2191716416
  H         7.6990893175        9.6197374610       13.1540671249
  H         8.8009610580       10.4424346459       12.0324401994
  H         7.5517587299        9.3588522376       11.3954016569
  C        10.0601380098        8.1909124138       11.0000648506
  H         9.3848776735        8.0177255361       10.1516560934
  H        10.6290759920        9.1104175720       10.7947581375
  H        10.7698094070        7.3571439627       11.0465625921
  C         5.7809184480        7.1558710463       12.9074464487
  H         5.7987127610        7.2621281567       14.0004086139
  H         5.8653209910        8.1519397921       12.4636403231
  H         4.8037109076        6.7514942666       12.6132659552
  C         6.8713696106        6.1946795407       12.4000801923
  C         6.8742825153        6.1232807430       10.8649529832
  H         7.6626908806        5.4605733567       10.4852956330
  H         5.9053314339        5.7321588565       10.5261127556
  H         7.0010526994        7.1135418087       10.4101987173
  C         6.6720871392        4.7966418571       13.0242686800
  H         5.6772891155        4.4247666064       12.7402795768
  H         7.4192924209        4.0785970421       12.6677102432
  H         6.7113543482        4.8317763951       14.1223401040
  C        10.4557883661        5.0592970717       13.3312884729
  C        11.2401473693        3.9722173511       12.9604051913
  H        11.0980076588        3.5090566781       11.9898834291
  C        12.1889581715        3.5170212472       13.8762371229
  H        12.8015262879        2.6557662502       13.6224718034
  C        12.3663089138        4.1469794196       15.1098684159
  H        13.1123759885        3.8264579300       15.8300960329
  C        11.5541646440        5.2378147023       15.3989479015
  C         9.6044074660        6.6238301405       18.1975752591
  C         8.6162557367        5.7808750856       17.3494168810
  H         8.1229208469        6.3993330326       16.5378124045
  H         9.0829924278        4.8909945582       16.9168783284
  H         7.7663080963        5.4478012971       17.9667866099
  C        10.2828668559        5.7466556039       19.2540756919
  H        10.9178571042        6.3308218285       19.9300864180
  H         9.5074812918        5.2608673631       19.8636073467
  H        10.8939448265        4.9621665182       18.7966282521
  C         8.8514935763        7.7893778701       18.8498221117
  H         8.4343394490        8.4831949659       18.1107078082
  H         8.0179215972        7.3942080225       19.4483193742
  H         9.5148244870        8.3414602015       19.5227937014
  C        12.0312455449        8.5159293553       17.3760436220
  C        12.6697507241        8.1778759244       18.7330921838
  H        13.0835513005        7.1618616505       18.7537199291
  H        13.4989086382        8.8743641759       18.9254119507
  H        11.9604624407        8.2838852694       19.5624340270
  C        11.3726609050        9.9122101051       17.3911870195
  H        10.5847744250        9.9976149044       18.1485786495
  H        12.1418903221       10.6642684234       17.6214888764
  H        10.9359240016       10.1632268479       16.4154208202
  C        13.0986351764        8.4682626660       16.2626096334
  H        12.6730908294        8.6855153236       15.2736886441
  H        13.8542792849        9.2340680907       16.4783321934
  H        13.5994946235        7.4941827652       16.2190172010
  H         8.3922532151        8.5250485522       15.4233091640
 Ir         5.0717667010       16.4251873265       14.9609389029
  P         5.9226527304       15.9867287010       16.9825975772
  P         3.6847861153       16.4162908747       13.1526328212
  O         4.9161037437       14.7094559755       17.5377274148
  O         2.7378575339       15.0100166795       13.4370347921
  N         3.8360438294       14.7955801875       15.4781640502
  C         4.2109366570       17.6712971697       16.4222046249
  H         3.1976182164       17.3140947957       16.6318726364
  H         4.1780172977       18.7033756302       16.0544047456
  C         5.1306136732       17.5284405162       17.6770587267
  C         6.1507545181       18.6770894780       17.7406318793
  H         6.6997370624       18.7838118638       16.7959207224
  H         5.6112658148       19.6173501021       17.9221210959
  H         6.8740366349       18.5483884956       18.5556371590
  C         4.3615605566       17.3839994738       18.9943447273
  H         5.0409321129       17.2332942114       19.8436388738
  H         3.7873932180       18.3038568056       19.1826286220
  H         3.6573165765       16.5446431615       18.9676165236
  C         8.6349006043       16.3144140574       17.0287816140
  H         8.6092685927       16.3202243417       15.9310040255
  H         8.5461047468       17.3468283471       17.3786866179
  H         9.6166896257       15.9448277754       17.3530003258
  C         7.5534522168       15.3966924392       17.6292381312
  C         7.5765330495       15.4543618574       19.1644153927
  H         6.8073329138       14.8116829340       19.6116958971
  H         8.5579843382       15.1126058047       19.5182341294
  H         7.4382321377       16.4764502795       19.5380538367
  C         7.7451337164       13.9536748793       17.1162609516
  H         8.7476224394       13.6077574394       17.4044435679
  H         7.0084246338       13.2645550442       17.5443726206
  H         7.6793487953       13.9007170295       16.0200890238
  C         3.9800387419       14.1985343286       16.6906566653
  C         3.2090739171       13.1034976877       17.0650852934
  H         3.3522701708       12.6487811093       18.0388471324
  C         2.2717572067       12.6270972117       16.1482042969
  H         1.6715492152       11.7584121364       16.4055259743
  C         2.0903744040       13.2445444248       14.9092114053
  H         1.3533621698       12.9068958521       14.1875259139
  C         2.8869900406       14.3452518735       14.6163754302
  C         4.8121246976       15.7746388531       11.8126291654
  C         5.7949418516       14.9127341547       12.6479389763
  H         6.2861154816       15.5140602950       13.4734040937
  H         5.3257141869       14.0160876191       13.0628224898
  H         6.6464889364       14.5909858962       12.0266887229
  C         4.1503562493       14.9263457656       10.7220390958
  H         3.5311976692       15.5296748628       10.0483218917
  H         4.9338901219       14.4501993056       10.1151527004
  H         3.5269736991       14.1341854283       11.1497551599
  C         5.5711845033       16.9655314203       11.2167132304
  H         5.9953974267       17.6135013398       11.9921655566
  H         6.4034138281       16.5879087132       10.6050792397
  H         4.9201367540       17.5677470521       10.5758605471
  C         2.3633170653       17.6233869972       12.6536475249
  C         1.7516467189       17.3174928890       11.2768901472
  H         1.3519169604       16.2972617762       11.2209900195
  H         0.9157843698       18.0079370670       11.0923082138
  H         2.4712491530       17.4571465598       10.4618936108
  C         3.0060027099       19.0269134816       12.6953430433
  H         3.8483499796       19.1246788828       12.0002509332
  H         2.2480229170       19.7742957043       12.4179982648
  H         3.3714612635       19.2718962806       13.7012045787
  C         1.2773075811       17.5299422030       13.7444910262
  H         1.6831742092       17.7206797642       14.7468665804
  H         0.5171749836       18.2941389460       13.5388323710
  H         0.7879292398       16.5491064458       13.7491569239
  H         6.0126989059       17.6625719309       14.5706962721
  F         7.0785775569       10.4955281221       16.9288001116
  F         5.9874746780        8.9031530668       17.9849448120
  F         5.3252843148       10.9852677927       18.1551948987
  F         5.7613307212       11.6581529325       12.4327891506
  F         4.6286793514       10.0630035091       11.4343175409
  F         3.5852456916       11.8468212268       12.1572226684
  F         2.9353413087        6.0447357941       10.3229866004
  F         1.7500166939        4.2108621015       10.6034500041
  F         3.3234311591        4.7542329274       12.0492708213
  F        -2.6940911657        7.9299380543       11.3290103070
  F        -2.7349461093        5.7329775587       11.2650142320
  F        -3.2409461954        6.7790832094       13.1268373258
  F        -1.7917063668        4.7578842766       17.9942364628
  F        -1.0238245592        5.9787073636       19.6506643799
  F        -0.4994897464        3.8449497863       19.5371321839
  F         4.1435543570        3.4146204162       16.0864677342
  F         5.1915775077        4.9419535792       17.2654589247
  F         4.1338450504        3.2919646332       18.2776403854
  F        -1.9658815830       11.7802148009       13.6589840792
  F        -1.2331017928       13.4754179445       14.8770912747
  F        -3.1055559830       12.4489789116       15.4263167516
  F        -1.1242420804       11.7748778243       19.9315375629
  F        -0.5837415819        9.6453622088       20.1521427023
  F         0.9829825117       11.1631290337       19.8754304466
  C         2.8242292900        8.9556961284       15.1711237008
  C         3.7348724032        9.1381978324       16.2333179150
  H         3.5200507874        8.6965786254       17.2060186365
  C         4.9182089842        9.8727215470       16.0807198753
  C         5.2339786871       10.4735788905       14.8579476599
  H         6.1489864846       11.0455520515       14.7366212732
  C         4.3374557899       10.3130647345       13.8000819699
  C         3.1605705698        9.5696501203       13.9544596719
  H         2.4901691691        9.4690021558       13.1013019543
  C         5.8221683916       10.0585451033       17.2684504040
  C         4.5888010952       10.9608662753       12.4737324586
  C         0.8331173465        7.5121331231       13.9926939532
  C         1.7262631503        6.7656358849       13.1974802828
  H         2.7763097395        6.7268624433       13.4812132293
  C         1.3080917960        6.0397717330       12.0783982997
  C        -0.0345807710        6.0411835855       11.6881311847
  H        -0.3635696746        5.4842603012       10.8152618722
  C        -0.9418847256        6.7634823665       12.4652510976
  C        -0.5175079696        7.4779041845       13.5977920301
  H        -1.2669907829        7.9990401007       14.1910369713
  C         2.3106487650        5.2692963021       11.2700821017
  C        -2.3858645198        6.7960264241       12.0509369344
  C         1.5373667322        6.9064159959       16.3874519724
  C         0.4465735383        6.4562737010       17.1476749683
  H        -0.4946251041        7.0035692260       17.1093846311
  C         0.5292223086        5.3275736689       17.9664270387
  C         1.7033823488        4.5760857351       18.0364718600
  H         1.7668134334        3.6995643100       18.6731307987
  C         2.7912470747        4.9887010451       17.2619630934
  C         2.7091796332        6.1334943878       16.4605199899
  H         3.5858909690        6.4285708023       15.8852608129
  C        -0.6761165849        4.9671690340       18.7790466479
  C         4.0496239115        4.1739939157       17.2305898693
  C         0.4270835149        9.3460754428       16.0269681707
  C        -0.3027066721       10.2580927652       15.2367720421
  H        -0.2917242911       10.1586185695       14.1529144369
  C        -1.0548591263       11.2928925627       15.8046562081
  C        -1.0835466545       11.4876163871       17.1896007462
  H        -1.6633196252       12.2954486972       17.6283051325
  C        -0.3442761206       10.6148539938       17.9866628204
  C         0.3894648341        9.5651531441       17.4169204167
  H         0.9486158237        8.9063372993       18.0806307857
  C        -1.8372295078       12.2410304661       14.9416796665
  C        -0.2778167679       10.8045982925       19.4745405541
  B         1.3905800626        8.1867230638       15.3840347886
  F        -9.0551892690       19.6478579027       13.0489168287
  F        -7.9646443400       18.0564597286       11.9901929805
  F        -7.3021735910       20.1381600740       11.8208724391
  F        -7.7384080689       20.8112369203       17.5441439100
  F        -6.6058978908       19.2150005918       18.5413545660
  F        -5.5619907502       20.9993040753       17.8196494342
  F        -4.9132358030       15.1958474567       19.6543176872
  F        -3.7283333316       13.3621610016       19.3746245004
  F        -5.3003459826       13.9071740842       17.9273910522
  F         0.7178270183       17.0237059817       18.6501724029
  F         0.7751835889       14.8261806460       18.6543325184
  F         1.2715613684       15.9290288690       16.8210901480
  F        -0.1856211496       13.9098873390       11.9833036087
  F        -0.9545751272       15.1296712155       10.3284020745
  F        -1.4757113362       12.9943450405       10.4388619027
  F        -6.1216688246       12.5672234461       13.8918369372
  F        -7.1691017374       14.0945209073       12.7112971226
  F        -6.1116541961       12.4438359314       11.7005706264
  F        -0.0109537613       20.9326083154       16.3181491363
  F        -0.7436990894       22.6268554658       15.0991816394
  F         1.1291563910       21.6015431881       14.5506439598
  F        -0.8534863806       20.9275188069       10.0454208901
  F        -1.3936143023       18.7982404896        9.8250407387
  F        -2.9608363029       20.3157570289       10.1011171754
  C        -4.8019295285       18.1079869350       14.8055878373
  C        -5.7126149592       18.2899742562       13.7432513526
  H        -5.4983494217       17.8468973630       12.7710956501
  C        -6.8950261798       19.0258806778       13.8950774679
  C        -7.2104780324       19.6281168831       15.1173756653
  H        -8.1250186076       20.2009616085       15.2383133904
  C        -6.3141303070       19.4677483695       16.1754149129
  C        -5.1374034410       18.7238165880       16.0214908299
  H        -4.4664154972       18.6245886904       16.8744898681
  C        -7.7990346235       19.2116697341       12.7071680966
  C        -6.5659750756       20.1147167186       17.5018318213
  C        -2.8105248113       16.6612977631       15.9821031706
  C        -3.7045394493       15.9228635419       16.7836516352
  H        -4.7576764678       15.8967998775       16.5097441426
  C        -3.2836655444       15.1873953354       17.8958403538
  C        -1.9369431616       15.1693508111       18.2719421948
  H        -1.6047877616       14.6021942835       19.1370074373
  C        -1.0288002464       15.8848979004       17.4890098201
  C        -1.4567124491       16.6112682007       16.3655826764
  H        -0.7081407710       17.1289535513       15.7685541741
  C        -4.2888433551       14.4206068769       18.7036460709
  C         0.4173640529       15.9076888003       17.8971579583
  C        -3.5148563444       16.0581588469       13.5882631688
  C        -2.4250251642       15.6079399750       12.8265882503
  H        -1.4847891494       16.1568332851       12.8615415413
  C        -2.5071094234       14.4772244347       12.0101442826
  C        -3.6811449253       13.7257830346       11.9417219362
  H        -3.7445874207       12.8483011301       11.3062889706
  C        -4.7688253056       14.1397913884       12.7158434193
  C        -4.6863472202       15.2846619891       13.5170467363
  H        -5.5625914609       15.5794170733       14.0932089295
  C        -1.3013449106       14.1158452862       11.1973658608
  C        -6.0275853273       13.3258239727       12.7472041500
  C        -2.4062566954       18.4999403705       13.9503098322
  C        -1.6741464067       19.4099095393       14.7405912560
  H        -1.6840583936       19.3095000897       15.8244620185
  C        -0.9200778888       20.4433877072       14.1722426556
  C        -0.8908919661       20.6377624394       12.7871832677
  H        -0.3094246778       21.4442700750       12.3478678202
  C        -1.6341985051       19.7681001858       11.9903656307
  C        -2.3709950228       18.7207772210       12.5605248247
  H        -2.9325978012       18.0637404398       11.8971083572
  C        -0.1388994091       21.3928652905       15.0346036335
  C        -1.6996688628       19.9582954506       10.5018435898
  B        -3.3687429939       17.3391756102       14.5921436983
  F         2.5520795895        7.8093246682        3.0554232293
  F         3.6415828096        9.4017492681        1.9979044134
  F         4.3057088751        7.3189919969        1.8284923428
  F         3.8993520739        6.6495047300        7.5558488690
  F         4.9996271349        8.2909551576        8.5423986204
  F         6.0936084152        6.5255664000        7.8319436229
  F         6.6927286709       12.2622096202        9.6627352865
  F         7.8782959533       14.0950720499        9.3820477885
  F         6.3052873845       13.5507524457        7.9353311083
  F        12.3231416534       10.3752167118        8.6556081380
  F        12.3640269065       12.5721214486        8.7196895560
  F        12.8695245636       11.5259964923        6.8581879048
  F        11.4248414877       13.5480907668        1.9883470074
  F        10.6557111858       12.3265104497        0.3326640961
  F        10.1334736091       14.4634307154        0.4448222595
  F         5.4871613219       14.8882931176        3.8734203070
  F         4.4500481841       13.3641538198        2.6679476938
  F         5.5129968630       15.0127453499        1.6680919869
  F        11.5950432615        6.5252228540        6.3258609932
  F        10.8611323500        4.8303103493        5.1075202872
  F        12.7331920658        5.8564931783        4.5581840398
  F        10.7529874807        6.5301700748        0.0530450991
  F        10.2131043234        8.6593995518       -0.1672048363
  F         8.6450637408        7.1419034663        0.1075877066
  C         6.8055348850        9.3623351391        4.8028783246
  C         5.8953098350        9.1722994741        3.7417520480
  H         6.1088389718        9.6083795204        2.7663720211
  C         4.7133499506        8.4361802700        3.8994627922
  C         4.3988566068        7.8414361770        5.1253689030
  H         3.4866828568        7.2656258794        5.2503853883
  C         5.2952440114        8.0122669142        6.1808509482
  C         6.4697397760        8.7565146754        6.0220840770
  H         7.1399885021        8.8617853899        6.8745680914
  C         3.8079328128        8.2458530634        2.7142648722
  C         5.0569297896        7.3741590262        7.5122608205
  C         8.7959770399       10.8001972186        5.9861182404
  C         7.9025917376       11.5458817597        6.7820930594
  H         6.8527864510       11.5872840929        6.4973594430
  C         8.3202497465       12.2668876726        7.9047277246
  C         9.6624684180       12.2627310103        8.2971013018
  H         9.9913402842       12.8171474877        9.1715929312
  C        10.5703203803       11.5424087856        7.5186703116
  C        10.1462010218       10.8319726582        6.3833226177
  H        10.8956088230       10.3115058083        5.7893794469
  C         7.3164621049       13.0361579233        8.7120000368
  C        12.0145943096       11.5089765688        7.9336794613
  C         8.0959337622       11.4048548231        3.5890091545
  C         9.1886156071       11.8531738820        2.8314045579
  H        10.1292355560       11.3052509810        2.8719886942
  C         9.1073717452       12.9807521710        2.0119421511
  C         7.9347890807       13.7316130215        1.9345677607
  H         7.8740821844       14.6052760593        1.2939736620
  C         6.8453697723       13.3199703737        2.7049336361
  C         6.9242189720       12.1775829101        3.5103476755
  H         6.0453624755       11.8833910629        4.0827663391
  C        10.3108284056       13.3416867363        1.2016866217
  C         5.5880333307       14.1332555112        2.7236166902
  C         9.1996717498        8.9602811049        3.9554158775
  C         9.9295761326        8.0490904498        4.7469871957
  H         9.9202227421        8.1507472753        5.8306868893
  C        10.6814058564        7.0129255859        4.1804771157
  C        10.7092542738        6.8165236720        2.7957870635
  H        11.2901470451        6.0092717102        2.3575375089
  C         9.9686099191        7.6874299763        1.9980113175
  C         9.2340868303        8.7370311602        2.5663434331
  H         8.6753504039        9.3952489051        1.9017314170
  C        11.4648549459        6.0645618022        5.0431571553
  C         9.9055502289        7.4991658104        0.5100378297
  B         8.2399884963       10.1260210794        4.5932392130
  F        18.4591478604       -1.6448604675        7.1058697976
  F        17.5969622266        0.1814955884        7.9943609941
  F        16.6369261576       -1.7651095410        8.3251899528
  F        17.3991865973       -2.4994412741        2.4957564830
  F        16.2179980636       -0.9208080753        1.4986323547
  F        15.2346755752       -2.7499616658        2.2168031887
  F        14.5849944889        3.1725985077        0.3908667835
  F        13.2997188018        4.9463710611        0.6066385643
  F        14.8531090530        4.5154684589        2.1088947188
  F         8.8957478961        1.2178157008        1.3825948820
  F         8.8684936145        3.4157984128        1.2772140279
  F         8.3582105815        2.3832731144        3.1568688312
  F         9.8151230369        4.3958879720        8.0027112708
  F        10.5824654550        3.1743273884        9.6582961019
  F        11.1049733971        5.3106837394        9.5468958040
  F        15.7488141456        5.7380136293        6.0972270049
  F        16.7972496310        4.2110550095        7.2749887615
  F        15.7399249336        5.8602375016        8.2891897295
  F         9.6399810847       -2.6271548391        3.6676714346
  F        10.3733634460       -4.3195943483        4.8863768097
  F         8.4978521832       -3.2975943484        5.4338513646
  F        10.4838094900       -2.6230200027        9.9401008107
  F        11.0235674926       -0.4936777654       10.1588997152
  F        12.5928073173       -2.0107573335        9.8856168906
  C        14.4041611943        0.1898008622        5.1890770961
  C        15.2724874658       -0.0252105188        6.2770388800
  H        15.0355278608        0.4099431403        7.2474604439
  C        16.4354021822       -0.7922507808        6.1569410402
  C        16.7834108335       -1.3840644529        4.9397570053
  H        17.6858662629       -1.9799390183        4.8449244570
  C        15.9304025680       -1.1854920562        3.8539288345
  C        14.7658957790       -0.4160982285        3.9762221035
  H        14.1265985562       -0.2907777086        3.1028414399
  C        17.2794839337       -1.0030743453        7.3787849904
  C        16.2072075798       -1.8301435746        2.5336616000
  C        12.4334538248        1.6483178353        4.0071327492
  C        13.3261386869        2.3975323446        3.2139093648
  H        14.3769209278        2.4359898172        3.4964322145
  C        12.9034733779        3.1306300291        2.1014332869
  C        11.5602856834        3.1262532645        1.7127853682
  H        11.2275037370        3.6875080572        0.8445348960
  C        10.6559416681        2.3988197756        2.4881591208
  C        11.0825117135        1.6836428840        3.6175996386
  H        10.3359139821        1.1631600819        4.2151201981
  C        13.8962086036        3.9315245310        1.3113140169
  C         9.2131421620        2.3622609613        2.0785185986
  C        13.1410885740        2.2496374555        6.3986267916
  C        12.0511467625        2.7023838873        7.1569049534
  H        11.1089529773        2.1582777127        7.1146669767
  C        12.1358628722        3.8293043706        7.9771522903
  C        13.3110054122        4.5788983788        8.0463844061
  H        13.3756811112        5.4563549946        8.6816420544
  C        14.3988904735        4.1630846166        7.2735210324
  C        14.3164856361        3.0164280762        6.4745558945
  H        15.1946384328        2.7160030741        5.9039998399
  C        10.9305786067        4.1889883397        8.7896902619
  C        15.6579542283        4.9770141870        7.2414364293
  C        12.0183947033       -0.1844176738        6.0389034637
  C        11.2811698539       -1.0906252955        5.2499117231
  H        11.2840152014       -0.9854471822        4.1665909248
  C        10.5406225132       -2.1343048773        5.8170403317
  C        10.5238812264       -2.3378306548        7.2010125104
  H         9.9501081512       -3.1494944251        7.6406445030
  C        11.2692267432       -1.4687895635        7.9960324008
  C        11.9981089683       -0.4160798773        7.4269541829
  H        12.5600805610        0.2405267100        8.0904233166
  C         9.7674470999       -3.0875524973        4.9515544934
  C        11.3313489711       -1.6537710279        9.4842144893
  B        12.9833717402        0.9724165577        5.3945787469
  H         3.5132830860        0.5749707739        5.5149277714
  C         3.0410411098        3.0174761653        5.9067866543
  H         2.1210722906        2.9422111559        5.3252277767
  H         2.8057857655        2.7228140485        6.9310917280
  H         3.3999169786        4.0549450152        5.8945556459

545
1+ @ [2][BArF4]
 Ir         0.2647816826       10.9933848733        4.8970556003
  P         1.1082662524       11.4118691284        6.9270092811
  P        -1.1122589281       11.0240151140        3.0804317024
  O         0.1065545125       12.6901846587        7.4884682951
  O        -2.0533193179       12.4352209387        3.3763817909
  N        -0.9681398275       12.6234292407        5.4259396817
  C        -0.6177750256        9.7504039397        6.3491529056
  H        -1.6277343709       10.1193495302        6.5562694959
  H        -0.6618079443        8.7208858377        5.9754692400
  C         0.2973693240        9.8763666050        7.6096196214
  C         1.3074486193        8.7194531624        7.6734355426
  H         1.8627109982        8.6143766482        6.7323097677
  H         0.7606862444        7.7823774707        7.8461779339
  H         2.0253348576        8.8391389903        8.4945824865
  C        -0.4760642068       10.0227454568        8.9243930318
  H         0.2021099678       10.1541987938        9.7778426838
  H        -1.0665938054        9.1112535609        9.1022509356
  H        -1.1661053494       10.8741470605        8.9025207419
  C         3.8180377057       11.0524853850        7.0139669737
  H         3.8093508397       11.0324528043        5.9161230342
  H         3.7126008867       10.0268437940        7.3766074198
  H         4.7994832245       11.4148747421        7.3483613929
  C         2.7386127395       11.9881848748        7.5860172187
  C         2.7406928605       11.9546563305        9.1221225932
  H         1.9697189962       12.6089550104        9.5489291022
  H         3.7195256473       12.2967976994        9.4831286008
  H         2.5914779747       10.9393415879        9.5099613023
  C         2.9521098369       13.4197737879        7.0544781805
  H         3.9512248542       13.7629035673        7.3572956512
  H         2.2131502867       14.1189302172        7.4586759823
  H         2.9077579932       13.4568559816        5.9566001834
  C        -0.8358542316       13.2011048954        6.6491268520
  C        -1.6253280210       14.2758708516        7.0433058238
  H        -1.4918122266       14.7121978528        8.0269554788
  C        -2.5691167055       14.7547711807        6.1339048423
  H        -3.1857185317       15.6075697245        6.4070747792
  C        -2.7363002562       14.1587364524        4.8824362979
  H        -3.4772346724       14.4978919150        4.1655168375
  C        -1.9206029899       13.0768841734        4.5698448003
  C         0.0187120323       11.6741923333        1.7441373961
  C         1.0204697013       12.5037960654        2.5894993221
  H         1.5014000934       11.8808551177        3.4041348093
  H         0.5675467328       13.4024404123        3.0183654186
  H         1.8762074150       12.8206796684        1.9717370209
  C        -0.6445881151       12.5573709818        0.6830697950
  H        -1.2820155483       11.9789527186        0.0045470806
  H         0.1376210920       13.0351588723        0.0765415577
  H        -1.2499457088       13.3477758352        1.1375171168
  C         0.7518852263       10.4914968582        1.0987233050
  H         1.1624892478        9.7982951136        1.8423962515
  H         1.5885841919       10.8701633161        0.4939793764
  H         0.0785040985        9.9424526190        0.4329214468
  C        -2.4453626527        9.8338456575        2.5670263023
  C        -3.0780598011       10.1870148574        1.2116898877
  H        -3.4660218335       11.2128895171        1.1910801570
  H        -3.9247449405        9.5116489804        1.0210259851
  H        -2.3726622994       10.0621961229        0.3817182499
  C        -1.8149013366        8.4247163201        2.5462742489
  H        -1.0350085745        8.3241619127        1.7823699921
  H        -2.6006876363        7.6884379391        2.3210405743
  H        -1.3758279422        8.1635459334        3.5182613431
  C        -3.5101760580        9.8998488563        3.6820122176
  H        -3.0876871172        9.6706006393        4.6694401028
  H        -4.2821242061        9.1502951597        3.4654718280
  H        -3.9904441967       10.8841425824        3.7295648602
  H         1.1970568563        9.7507131130        4.5047147128
 Ir         4.7385863036        1.6831268389        4.8005121732
  P         3.9464693974        2.1208493323        2.6998972535
  P         5.8367888277        1.9160127533        6.7927957513
  O         4.8972911700        3.4778586567        2.2589066252
  O         6.7260919105        3.3578291727        6.5376724620
  N         5.8243236492        3.4403809749        4.3935676819
  C         3.6594084396       -0.3969375818        1.5724885626
  H         4.1134159401       -0.8388874680        2.4674831289
  H         3.8620325504       -1.0746257212        0.7297283234
  C         4.2714228335        0.9807033884        1.2435189325
  C         3.7164167392        1.5027880623       -0.0942070417
  H         2.6208985760        1.4948907860       -0.1192843209
  H         4.0656861618        0.8304238353       -0.8934835147
  H         4.0736138372        2.5119308240       -0.3307384496
  C         5.8033880019        0.8357736432        1.1485434375
  H         6.2894557930        1.7767945260        0.8738026972
  H         6.0377613761        0.0911823965        0.3733808219
  H         6.2430264445        0.4808502800        2.0894909490
  C         1.1642008610        1.8367008991        2.6646889240
  H         1.3087854153        1.0812311120        3.4490213135
  H         1.1092052937        1.3292455081        1.6948304199
  H         0.1853061777        2.3075840136        2.8383638751
  C         2.2468541794        2.9291430647        2.6946373530
  C         2.0496904231        3.9301058851        1.5465226935
  H         2.8259820345        4.7045633287        1.5389196242
  H         1.0785502195        4.4236549144        1.6923098758
  H         2.0288999295        3.4485684466        0.5645038648
  C         2.1551762994        3.6945689262        4.0348966746
  H         1.1905239235        4.2234885803        4.0847685721
  H         2.9478237950        4.4469696540        4.1447593617
  H         2.1885633578        3.0130735563        4.8968455054
  C         5.7311777185        4.0371805850        3.1752469793
  C         6.4533887169        5.1816760094        2.8554443238
  H         6.3473696796        5.6277733339        1.8733163127
  C         7.2961396154        5.7142415289        3.8302246796
  H         7.8654650624        6.6138216319        3.6108130359
  C         7.4114042015        5.1156323002        5.0852001065
  H         8.0625748963        5.5026827253        5.8626784187
  C         6.6549084659        3.9749535230        5.3283764136
  C         4.7345588138        2.4904440683        8.1955410105
  C         3.6346241300        3.3303267173        7.5100409837
  H         3.0107793669        2.7068736006        6.8536805170
  H         4.0426389385        4.1694857574        6.9341230680
  H         2.9671686232        3.7523903096        8.2757179035
  C         5.4525200042        3.3505365082        9.2464942722
  H         6.1823603805        2.7845272250        9.8336965424
  H         4.6995260198        3.7429010018        9.9447567422
  H         5.9623999277        4.2032335001        8.7875500972
  C         4.0933770542        1.2558515329        8.8428146958
  H         3.6591305871        0.5689317448        8.1060080683
  H         3.2798709640        1.5798594079        9.5078775994
  H         4.8262500355        0.7125023307        9.4464144149
  C         7.2221033549        0.7554480803        7.2960847226
  C         7.8501743356        1.0906828369        8.6596796383
  H         8.1984833084        2.1293640695        8.7121731503
  H         8.7259978170        0.4433147446        8.8152141206
  H         7.1630783084        0.9049266272        9.4933748710
  C         6.6623544787       -0.6829337862        7.2860966605
  H         5.8610371937       -0.8320077726        8.0196912134
  H         7.4769473247       -1.3779548670        7.5389270403
  H         6.2801129014       -0.9627328049        6.2960080493
  C         8.2989602279        0.8831126678        6.1989061749
  H         7.9019756990        0.6583230472        5.2002046953
  H         9.0956420135        0.1579974426        6.4138732340
  H         8.7436643211        1.8850436519        6.1756491542
  H         2.5727400318       -0.3655956897        1.7078403981
 Ir         9.3471313951        7.2918406897       15.0003499443
  P         8.5099861678        6.8393798630       12.9777732518
  P        10.7075772498        7.2746992284       16.8310713353
  O         9.5186082062        5.5589238004       12.4336001606
  O        11.6528227383        5.8641436348       16.5528425743
  N        10.5830453632        5.6537239322       14.4987909441
  C        10.2235415784        8.5199190343       13.5311215005
  H        11.2350683450        8.1539126266       13.3271057391
  H        10.2630056004        9.5549277739       13.8899902246
  C         9.3061214092        8.3732596379       12.2731712076
  C         8.2881247386        9.5229828406       12.1989385769
  H         7.7353613313        9.6366619381       13.1405601649
  H         8.8294824009       10.4613890470       12.0134379241
  H         7.5680670566        9.3895322909       11.3817064684
  C        10.0769102582        8.2180322119       10.9583978635
  H         9.3984789994        8.0585735801       10.1098443246
  H        10.6500948679        9.1368332826       10.7622562964
  H        10.7821783605        7.3799855507       10.9934284967
  C         5.7989272770        7.1690208175       12.9269243522
  H         5.8284637399        7.2073717363       14.0239633489
  H         5.8862930585        8.1904349080       12.5457827728
  H         4.8161026753        6.7900932106       12.6172198266
  C         6.8785237219        6.2347413231       12.3496010224
  C         6.8530343377        6.2502059212       10.8141242766
  H         7.6214613350        5.5956905080       10.3830618338
  H         5.8709584665        5.8985089586       10.4717112940
  H         6.9906812216        7.2618764917       10.4131621370
  C         6.6882248472        4.8060038782       12.9018259852
  H         5.6871733532        4.4504814421       12.6200821313
  H         7.4266863270        4.1065681952       12.4938206385
  H         6.7511624385        4.7832964816       13.9992023312
  C        10.4523075052        5.0550190438       13.2857907228
  C        11.2331149731        3.9648837618       12.9162739862
  H        11.0993315580        3.5102112145       11.9409991572
  C        12.1669923907        3.4942229386       13.8396032460
  H        12.7765278579        2.6307681325       13.5858132590
  C        12.3322457528        4.1108541225       15.0813825703
  H        13.0649172822        3.7768827025       15.8092894513
  C        11.5243858511        5.2051879383       15.3691595411
  C         9.5499506289        6.6212850822       18.1420987164
  C         8.5552724270        5.8066871477       17.2742556617
  H         8.0909124607        6.4367736261       16.4525853053
  H         9.0048264307        4.9023877946       16.8531243138
  H         7.6841618791        5.4995519460       17.8753641306
  C        10.1850573076        5.7222533061       19.2036001070
  H        10.8135856045        6.2918387845       19.8970803000
  H         9.3878251293        5.2436280764       19.7894415723
  H        10.7921675742        4.9293545512       18.7556193821
  C         8.8207652585        7.8036863742       18.7910962919
  H         8.4336235918        8.5134564358       18.0512603495
  H         7.9688782427        7.4287133014       19.3765874776
  H         9.4908312988        8.3329221336       19.4760989860
  C        12.0343112149        8.4606771170       17.3715218411
  C        12.6458660027        8.1017749137       18.7357330644
  H        13.0355863117        7.0763231838       18.7562856096
  H        13.4881330834        8.7780305850       18.9435467769
  H        11.9272059729        8.2197264147       19.5555038868
  C        11.4041746542        9.8700880821       17.3848605051
  H        10.6093985960        9.9686470112       18.1333780381
  H        12.1860438976       10.6051515601       17.6271961195
  H        10.9842950689       10.1340896851       16.4050591639
  C        13.1162846840        8.3977162322       16.2727228337
  H        12.7076259467        8.6266825237       15.2792211433
  H        13.8835859402        9.1487884981       16.5012338466
  H        13.5988837370        7.4142592029       16.2313283919
  H         8.4118829112        8.5391791206       15.3708315352
 Ir         5.1022017069       16.4165338918       14.8999615806
  P         5.9373020340       15.9870306767       16.9325275914
  P         3.7254548859       16.4039740018       13.0838176607
  O         4.9294994501       14.7105732445       17.4858475803
  O         2.7578072132       15.0124845285       13.3828244475
  N         3.8538214923       14.7967248815       15.4247591516
  C         4.2272807520       17.6668333796       16.3488431273
  H         3.2121911584       17.3091481069       16.5501196265
  H         4.1965127783       18.6975903554       15.9770696106
  C         5.1339180882       17.5289430358       17.6138116153
  C         6.1500917507       18.6804354276       17.6863089838
  H         6.7103891285       18.7854580636       16.7480667555
  H         5.6062909885       19.6199082347       17.8586406048
  H         6.8634814071       18.5557682439       18.5106140812
  C         4.3509286186       17.3844388454       18.9231419419
  H         5.0217695147       17.2415291912       19.7805015821
  H         3.7688151093       18.3012649234       19.1016642110
  H         3.6523711228       16.5403746962       18.8925031151
  C         8.6483115218       16.3195477758       17.0153603547
  H         8.6386709963       16.3223598310       15.9172841328
  H         8.5516578445       17.3526202374       17.3610220451
  H         9.6261391569       15.9536038131       17.3551531104
  C         7.5605314982       15.4010963237       17.6023749811
  C         7.5634690169       15.4600074942       19.1382102137
  H         6.7887840388       14.8173312903       19.5759303598
  H         8.5404667556       15.1185801518       19.5049577159
  H         7.4200886975       16.4823435445       19.5095822084
  C         7.7608040372       13.9576166406       17.0937492055
  H         8.7590100879       13.6126408993       17.3972665323
  H         7.0183362105       13.2684632950       17.5117085704
  H         7.7114276275       13.9035709011       15.9967580726
  C         3.9901105695       14.2045199520       16.6406512566
  C         3.2084580441       13.1190620145       17.0213966461
  H         3.3476765466       12.6687313192       17.9982743535
  C         2.2649203419       12.6490828152       16.1074824663
  H         1.6544546635       11.7888460673       16.3695508248
  C         2.0894683729       13.2633227053       14.8657786333
  H         1.3473825967       12.9310012924       14.1467890738
  C         2.8991688968       14.3530195532       14.5657825736
  C         4.8431263399       15.7263579731       11.7486197995
  C         5.8340613004       14.8905159415       12.6003764646
  H         6.3279254074       15.5161812154       13.4051697812
  H         5.3689356661       14.0046078055       13.0419078293
  H         6.6819144775       14.5521837495       11.9832722135
  C         4.1612377367       14.8445573517       10.6978713806
  H         3.5337117687       15.4286848004       10.0148469521
  H         4.9336337506       14.3471355547       10.0946920905
  H         3.5421057275       14.0693004189       11.1594946710
  C         5.5936091369       16.8886170420       11.0869959146
  H         6.0215719768       17.5821439223       11.8204257003
  H         6.4189625415       16.4886033912       10.4798136075
  H         4.9250210237       17.4417008583       10.4205295079
  C         2.4150598008       17.6179729354       12.5696067731
  C         1.7773313052       17.2764289014       11.2137445775
  H         1.3628665557       16.2608209182       11.1963260626
  H         0.9485100493       17.9723193634       11.0185422215
  H         2.4873243145       17.3792788044       10.3846389987
  C         3.0759404938       19.0132923269       12.5506529598
  H         3.8681921519       19.0931308374       11.7971009124
  H         2.3089937948       19.7654949779       12.3130110820
  H         3.5089777057       19.2681597634       13.5270121460
  C         1.3457627379       17.5742190839       13.6814654184
  H         1.7699806565       17.7923690530       14.6705630868
  H         0.5908939866       18.3409101203       13.4637133920
  H         0.8441321203       16.6004134634       13.7254559505
  H         6.0489597659       17.6487084790       14.5081800774
  F         7.0783511865       10.4955436286       16.9287536642
  F         5.9865167408        8.9035298233       17.9848399862
  F         5.3250170253       10.9856989264       18.1552076748
  F         5.7612183424       11.6577283167       12.4327263154
  F         4.6287905017       10.0624458460       11.4343095961
  F         3.5849472854       11.8456243962       12.1571958876
  F         2.9371429938        6.0428862565       10.3215300584
  F         1.7507862246        4.2102644342       10.6030239989
  F         3.3236042205        4.7545604021       12.0490685883
  F        -2.6937265689        7.9300078344       11.3285247602
  F        -2.7344369141        5.7328007566       11.2642663894
  F        -3.2399154384        6.7784246756       13.1253960838
  F        -1.7915808723        4.7576382556       17.9929891886
  F        -1.0239270922        5.9790191438       19.6480416662
  F        -0.4992404025        3.8442828580       19.5352651893
  F         4.1435412770        3.4146026101       16.0864188134
  F         5.1913388475        4.9420781820       17.2654133850
  F         4.1338278747        3.2918547848       18.2775129459
  F        -1.9663363983       11.7799505221       13.6587841859
  F        -1.2332557882       13.4734402681       14.8777560243
  F        -3.1069831680       12.4490725306       15.4261759515
  F        -1.1243048558       11.7747785929       19.9315516080
  F        -0.5839441229        9.6450723366       20.1523797720
  F         0.9826671741       11.1630204659       19.8752801141
  C         2.8240671472        8.9561530920       15.1712176735
  C         3.7344161077        9.1390871289       16.2335575194
  H         3.5194928431        8.6978123942       17.2063825551
  C         4.9177081401        9.8735497859       16.0808651230
  C         5.2338977608       10.4739341307       14.8580133483
  H         6.1491684573       11.0454558239       14.7365409934
  C         4.3373579479       10.3132943735       13.8002774833
  C         3.1604376178        9.5700033462       13.9546221945
  H         2.4900030330        9.4696462304       13.1014750580
  C         5.8214435175       10.0592395503       17.2686323780
  C         4.5887804019       10.9602445523       12.4737639502
  C         0.8338269567        7.5121665035       13.9924421396
  C         1.7273510615        6.7659380195       13.1974051097
  H         2.7773424751        6.7268830704       13.4815178105
  C         1.3092906992        6.0403908843       12.0779609684
  C        -0.0332446964        6.0417416851       11.6869295452
  H        -0.3623744766        5.4845950204       10.8143042977
  C        -0.9408823268        6.7636056377       12.4640579324
  C        -0.5166969315        7.4775805913       13.5969773628
  H        -1.2663915205        7.9980474882       14.1905036698
  C         2.3130632392        5.2698798399       11.2720418658
  C        -2.3851454511        6.7958992894       12.0498992773
  C         1.5379382307        6.9063766279       16.3871174528
  C         0.4471390816        6.4562287557       17.1471653822
  H        -0.4939228438        7.0036416102       17.1091078907
  C         0.5298234492        5.3272293951       17.9654558856
  C         1.7038339990        4.5757319452       18.0361785273
  H         1.7674871512        3.6995669937       18.6733888097
  C         2.7915527148        4.9884343169       17.2617416223
  C         2.7096071499        6.1332302426       16.4602410038
  H         3.5864110702        6.4282323565       15.8850656246
  C        -0.6754077088        4.9666470211       18.7770345742
  C         4.0496868279        4.1734045250       17.2307427957
  C         0.4268978039        9.3458276675       16.0269682101
  C        -0.3056897351       10.2557953466       15.2370668071
  H        -0.2945802143       10.1567218347       14.1531876111
  C        -1.0592900860       11.2894235994       15.8051614341
  C        -1.0881801925       11.4837918170       17.1901163450
  H        -1.6693109329       12.2904970997       17.6291361746
  C        -0.3448827996       10.6140948531       17.9867979287
  C         0.3915693183        9.5664659665       17.4167135078
  H         0.9539108611        8.9099777356       18.0800476602
  C        -1.8390478974       12.2395133323       14.9420745552
  C        -0.2780338882       10.8047239691       19.4746922947
  B         1.3908494171        8.1869873204       15.3840084800
  F        -9.0555173749       19.6480683943       13.0479629167
  F        -7.9648923046       18.0560031766       11.9912512207
  F        -7.3023611081       20.1380005947       11.8210126004
  F        -7.7378287548       20.8119337496       17.5442767750
  F        -6.6058144364       19.2157773457       18.5423237742
  F        -5.5613172562       20.9998917015       17.8227091576
  F        -4.9134772106       15.1959061403       19.6544665543
  F        -3.7282332813       13.3622386604       19.3745764437
  F        -5.2996388001       13.9073879859       17.9272711773
  F         0.7187291162       17.0236748591       18.6493583884
  F         0.7755943622       14.8260900060       18.6539363646
  F         1.2723466133       15.9290387221       16.8203172633
  F        -0.1854018109       13.9093249990       11.9839713084
  F        -0.9558786882       15.1285262871       10.3304776950
  F        -1.4757938492       12.9938658157       10.4393662092
  F        -6.1218103515       12.5671953555       13.8919712519
  F        -7.1692131751       14.0945520744       12.7114271719
  F        -6.1113653000       12.4442158979       11.7005700118
  F        -0.0110048257       20.9326528200       16.3182327841
  F        -0.7441916717       22.6265184253       15.0992011647
  F         1.1291811901       21.6015854078       14.5506323227
  F        -0.8533448424       20.9277418004       10.0453620470
  F        -1.3938759727       18.7987219221        9.8253003666
  F        -2.9608713329       20.3158685841       10.1011926482
  C        -4.8005604542       18.1092925196       14.8061698958
  C        -5.7119471466       18.2905706477       13.7441327058
  H        -5.4980646023       17.8466398107       12.7722845329
  C        -6.8944992373       19.0265732899       13.8954993601
  C        -7.2090116498       19.6295833325       15.1176335461
  H        -8.1234488481       20.2026570794       15.2382462465
  C        -6.3125328306       19.4695559816       16.1758741320
  C        -5.1356936704       18.7257302621       16.0219722671
  H        -4.4650914899       18.6273041397       16.8754642894
  C        -7.7993921789       19.2115306126       12.7073175324
  C        -6.5657749513       20.1156555124       17.5026704616
  C        -2.8094810738       16.6618551465       15.9828839736
  C        -3.7036818345       15.9244413138       16.7852583374
  H        -4.7568138245       15.8988267186       16.5114225087
  C        -3.2830950661       15.1887553370       17.8974256332
  C        -1.9363806639       15.1713301077       18.2740046983
  H        -1.6044871295       14.6065651338       19.1409481036
  C        -1.0279579704       15.8850394606       17.4893947100
  C        -1.4552484499       16.6102061157       16.3649442869
  H        -0.7059145047       17.1250507931       15.7659420476
  C        -4.2887364769       14.4211410926       18.7047429207
  C         0.4185726624       15.9070048919       17.8965714694
  C        -3.5144316556       16.0573566297       13.5897984357
  C        -2.4242312574       15.6060953948       12.8292163965
  H        -1.4831440066       16.1536388306       12.8654808958
  C        -2.5070324050       14.4758261277       12.0121894734
  C        -3.6815509964       13.7254557332       11.9426884620
  H        -3.7454143520       12.8483909661       11.3067335292
  C        -4.7690909309       14.1398786974       12.7166596627
  C        -4.6864338068       15.2847130369       13.5178867614
  H        -5.5628225737       15.5800703212       14.0935300318
  C        -1.3016791057       14.1148010064       11.1989831571
  C        -6.0277304330       13.3260145522       12.7476934868
  C        -2.4029245262       18.4974187558       13.9498762067
  C        -1.6702942153       19.4070895162       14.7398964543
  H        -1.6795298117       19.3063168309       15.8237473227
  C        -0.9192312891       20.4427980337       14.1720307895
  C        -0.8921399662       20.6388131644       12.7872122560
  H        -0.3129867230       21.4471827038       12.3483900154
  C        -1.6334888891       19.7676308894       11.9903459500
  C        -2.3679225425       18.7183771333       12.5601165530
  H        -2.9290615746       18.0609624977       11.8966707781
  C        -0.1388746105       21.3928111893       15.0345274127
  C        -1.6998917695       19.9580461799       10.5022867350
  B        -3.3675994207       17.3390126401       14.5927095373
  F         2.5512600661        7.8086135171        3.0554060495
  F         3.6416587579        9.4016273255        1.9992059595
  F         4.3048335816        7.3193996209        1.8287061066
  F         3.8698488387        6.6457055742        7.5509588254
  F         5.0013400163        8.2417389087        8.5490421867
  F         6.0457045941        6.4580615422        7.8272894633
  F         6.6927877328       12.2620511493        9.6628566590
  F         7.8786239605       14.0949749407        9.3820471140
  F         6.3060982986       13.5503116714        7.9351209719
  F        12.3233074042       10.3750351763        8.6559769616
  F        12.3640787257       12.5721697304        8.7199829740
  F        12.8695414785       11.5260207982        6.8589316225
  F        11.4209689216       13.5476721705        1.9900140538
  F        10.6532861085       12.3269927857        0.3340071540
  F        10.1312940754       14.4631030902        0.4459799044
  F         5.4857357370       14.8907840701        3.8980177587
  F         4.4375838938       13.3632059762        2.7187416738
  F         5.4946480289       15.0141821825        1.7071793890
  F        11.5950110191        6.5250590809        6.3257576547
  F        10.8608215163        4.8296536291        5.1077415653
  F        12.7329808222        5.8563150779        4.5581770030
  F        10.7527144842        6.5305504159        0.0532348348
  F        10.2130758339        8.6597597364       -0.1675627074
  F         8.6452537806        7.1421764975        0.1083320422
  C         6.8045091771        9.3513392442        4.8128645284
  C         5.8934644063        9.1688987769        3.7508966617
  H         6.1068061639        9.6129700056        2.7790156236
  C         4.7119688878        8.4312174781        3.9025717596
  C         4.3984048677        7.8276949389        5.1245352439
  H         3.4838328926        7.2550916251        5.2465581614
  C         5.2943759635        7.9888392267        6.1826807781
  C         6.4694874605        8.7350725738        6.0288840276
  H         7.1396025690        8.8365099347        6.8822207391
  C         3.8072999989        8.2456263281        2.7149007347
  C         5.0417789629        7.3418283567        7.5096102512
  C         8.7954329003       10.7946186486        5.9910018676
  C         7.9023198566       11.5413715861        6.7859974487
  H         6.8525530903       11.5825138117        6.5012021401
  C         8.3206066781       12.2656348064        7.9061632052
  C         9.6630401406       12.2633512977        8.2974558635
  H         9.9923787269       12.8201660887        9.1702092730
  C        10.5704319621       11.5414457537        7.5200522231
  C        10.1459379746       10.8280258190        6.3868504638
  H        10.8952767703       10.3071289056        5.7932151606
  C         7.3168205530       13.0360723236        8.7116336793
  C        12.0146942300       11.5089801473        7.9342112686
  C         8.0918608142       11.4009601674        3.5953670375
  C         9.1821674530       11.8509798366        2.8342930543
  H        10.1230467449       11.3032771426        2.8714650886
  C         9.0994981977       12.9802542898        2.0160030015
  C         7.9252109065       13.7316318524        1.9467008136
  H         7.8615935839       14.6088251611        1.3107994210
  C         6.8376608783       13.3189324371        2.7216320934
  C         6.9203496689       12.1743643112        3.5231195681
  H         6.0438234927       11.8799361187        4.0990290129
  C        10.3053068211       13.3414254791        1.2040036178
  C         5.5789520866       14.1342220087        2.7535129559
  C         9.2008846115        8.9599657533        3.9572472853
  C         9.9301739828        8.0476879846        4.7477755193
  H         9.9201356883        8.1479280754        5.8316020840
  C        10.6811552955        7.0117688604        4.1803997677
  C        10.7087612702        6.8163410916        2.7956649879
  H        11.2875246436        6.0078477452        2.3569163969
  C         9.9706514344        7.6896705691        1.9982129244
  C         9.2378382754        8.7403355440        2.5673536603
  H         8.6798555273        9.4000678764        1.9036149807
  C        11.4641889217        6.0632539202        5.0430646972
  C         9.9062622971        7.5000024605        0.5103095029
  B         8.2382143700       10.1206672300        4.5992418209
  F        18.3518558167       -1.7684059237        7.2189307470
  F        17.5983920060        0.1622431228        7.9905219758
  F        16.5335657367       -1.7040430027        8.4354766956
  F        17.3993450271       -2.4985677284        2.5010330546
  F        16.2025139831       -0.9136337751        1.5462182779
  F        15.2332404745       -2.7572443521        2.2195013132
  F        14.5300785144        3.1733659546        0.3861065894
  F        13.2435674654        4.9451434576        0.6080262297
  F        14.8054719252        4.5190963633        2.1058957243
  F         8.8955926340        1.2159616056        1.3842452374
  F         8.8632137267        3.4132436780        1.2830424711
  F         8.3494194097        2.3789635486        3.1648525636
  F         9.8140589040        4.3956730799        8.0025036100
  F        10.5828902613        3.1746803854        9.6577560336
  F        11.1044928241        5.3113415525        9.5469007635
  F        15.7493062585        5.7369321547        6.0953085174
  F        16.7982057479        4.2102388257        7.2735747904
  F        15.7401341609        5.8595391455        8.2862107742
  F         9.6398602180       -2.6274752266        3.6672277457
  F        10.3726767589       -4.3201130821        4.8862618354
  F         8.4966835804       -3.2976716400        5.4335442029
  F        10.4796110942       -2.6228075845        9.9426208038
  F        11.0217643709       -0.4921913840       10.1624987963
  F        12.5861813480       -2.0107159620        9.8819127493
  C        14.3911206223        0.1779071500        5.2056963493
  C        15.2372690587       -0.0554727405        6.3071455016
  H        14.9934929457        0.3851589617        7.2733533547
  C        16.3839077293       -0.8492111610        6.2076175478
  C        16.7389891290       -1.4497202758        4.9945410880
  H        17.6314316825       -2.0624996492        4.9128102698
  C        15.9150716170       -1.2204921657        3.8914648176
  C        14.7648607491       -0.4260282032        3.9966370102
  H        14.1467479842       -0.2790413083        3.1114456997
  C        17.2119004000       -1.0437476761        7.4449766668
  C        16.2015470517       -1.8411908250        2.5597768843
  C        12.4237016588        1.6424522188        4.0112945517
  C        13.3096364168        2.3959241268        3.2157993934
  H        14.3621705800        2.4402317492        3.4916734840
  C        12.8755716964        3.1284778930        2.1076453632
  C        11.5344428081        3.1215912949        1.7240449873
  H        11.1967800014        3.6838217748        0.8588240394
  C        10.6391181638        2.3909415885        2.5014305762
  C        11.0711895477        1.6728959211        3.6259097685
  H        10.3274374744        1.1472768596        4.2215644075
  C        13.8515424788        3.9326547309        1.3099900478
  C         9.2004003964        2.3570456289        2.0902312662
  C        13.1355253798        2.2488419075        6.4000274975
  C        12.0462442549        2.7049289024        7.1570673680
  H        11.1018489805        2.1636602351        7.1158189274
  C        12.1341285864        3.8314781436        7.9768322624
  C        13.3103123067        4.5793117535        8.0459705509
  H        13.3760766879        5.4564524651        8.6815159817
  C        14.3976548915        4.1614132337        7.2730732221
  C        14.3130026386        3.0129901271        6.4762825276
  H        15.1906865689        2.7074323218        5.9076954323
  C        10.9291066147        4.1908198527        8.7888389476
  C        15.6563101320        4.9758021781        7.2402296030
  C        12.0094492029       -0.1837556339        6.0420282272
  C        11.2870243228       -1.0992461121        5.2504384083
  H        11.3028485233       -1.0018988132        4.1665182516
  C        10.5375045598       -2.1357653170        5.8169719406
  C        10.5086751098       -2.3321433030        7.2017419921
  H         9.9334616986       -3.1436307013        7.6398799039
  C        11.2484227641       -1.4597641460        7.9986448499
  C        11.9743905913       -0.4045777736        7.4307432788
  H        12.5295570382        0.2563093643        8.0955690430
  C         9.7642657684       -3.0873927677        4.9510605375
  C        11.3235561057       -1.6522763944        9.4846575002
  B        12.9755593333        0.9705442627        5.3987223097
  H         5.8690136750        0.8110188634        4.2267856158
  C         3.5558872819        0.0195804447        5.2558879745
  H         3.2658644668       -0.5886805407        4.3918331217
  H         3.9834074218       -0.6612424640        5.9999377774
  H         2.6166472213        0.4081879948        5.6886176518
