# Supplementary material for: An Operationally Unsaturated Iridium-Pincer Complex That C–H Activates Methane and Ethane in the Crystalline Solid-State
Source: J Am Chem Soc. 2025 Feb 25;147(10):8706–19. doi: 10.1021/jacs.4c18122 (PMC11912492; doi:10.1021/jacs.4c18122)
Supplement: Supplementary file 2 — ja4c18122_si_002.zip [file ja4c18122_si_002.zip › 2[BArF4]+CH4 Pathway B2.xyz]

540
2+ @[2][BArF4]
 Ir         0.2777588257       11.0293625041        4.9137137855
  P         1.1220690292       11.4683358018        6.9388942622
  P        -1.1017834639       11.0397435806        3.0990997731
  O         0.1165981536       12.7472493183        7.4915571533
  O        -2.0568470695       12.4422298112        3.3892926190
  N        -0.9637926059       12.6561193103        5.4330953651
  C        -0.5937353712        9.7898471022        6.3747522008
  H        -1.6064090531       10.1521689047        6.5801379985
  H        -0.6301070242        8.7573011576        6.0086890127
  C         0.3213717864        9.9313573270        7.6336115076
  C         1.3361168120        8.7786492007        7.7055506925
  H         1.8895023714        8.6668459285        6.7640188705
  H         0.7921095109        7.8410516270        7.8875243794
  H         2.0555929320        8.9070984104        8.5239453816
  C        -0.4526756412       10.0836914295        8.9472151979
  H         0.2241242527       10.2329423603        9.7988084420
  H        -1.0330083704        9.1677408786        9.1355764495
  H        -1.1521381779       10.9269084065        8.9156534350
  C         3.8333072613       11.1337585661        7.0093921463
  H         3.8190492380       11.1192206224        5.9115002952
  H         3.7366933551       10.1046546099        7.3668417016
  H         4.8132834000       11.5015120562        7.3407817558
  C         2.7496744124       12.0600711135        7.5913272527
  C         2.7595339724       12.0180864240        9.1270475994
  H         1.9869979037       12.6656961806        9.5611256011
  H         3.7382088361       12.3630308469        9.4855537291
  H         2.6176444569       10.9998782669        9.5098439270
  C         2.9487851321       13.4974654404        7.0657700773
  H         3.9484322425       13.8449301296        7.3618331373
  H         2.2085721718       14.1917471510        7.4793329549
  H         2.8952598149       13.5393823908        5.9684659260
  C        -0.8257575198       13.2502128960        6.6478937785
  C        -1.6082318645       14.3351506220        7.0287339855
  H        -1.4678361251       14.7867367918        8.0049028438
  C        -2.5529789628       14.8036289233        6.1154116575
  H        -3.1641638182       15.6632727043        6.3775671721
  C        -2.7281847233       14.1893542350        4.8736471845
  H        -3.4706774362       14.5212359764        4.1548983876
  C        -1.9178131753       13.1001854781        4.5735317256
  C         0.0241548113       11.6969345135        1.7618046122
  C         1.0201105396       12.5334126717        2.6070932039
  H         1.5073283493       11.9133341004        3.4207648347
  H         0.5610039375       13.4284770153        3.0367215452
  H         1.8727278332       12.8571244641        1.9886730969
  C        -0.6457963547       12.5756619168        0.7016703843
  H        -1.2841646086       11.9939681715        0.0267593723
  H         0.1329678505       13.0540678263        0.0911445342
  H        -1.2516220072       13.3654581777        1.1566339464
  C         0.7654403142       10.5202726362        1.1153180288
  H         1.1797649765        9.8284999027        1.8581507088
  H         1.6000642139       10.9050970621        0.5115462665
  H         0.0957905322        9.9685895055        0.4481589584
  C        -2.4210490165        9.8330203163        2.5896413284
  C        -3.0509447357       10.1660884334        1.2277031964
  H        -3.4567325608       11.1849719221        1.1979383545
  H        -3.8845377184        9.4746439631        1.0366072425
  H        -2.3385146245       10.0483484416        0.4026372190
  C        -1.7734608035        8.4312775241        2.5859863261
  H        -0.9839816464        8.3347354208        1.8315577867
  H        -2.5480173103        7.6838884816        2.3582869580
  H        -1.3410680579        8.1831684534        3.5643871000
  C        -3.4921625807        9.8969889685        3.6986036677
  H        -3.0714762659        9.6844620112        4.6905662845
  H        -4.2532076599        9.1350220478        3.4867705761
  H        -3.9852072999       10.8755043657        3.7330643648
  H         1.2183646584        9.7908283664        4.5274193268
 Ir         4.5378989441        1.8776162331        5.0790753335
  P         3.6931597548        2.3157401630        3.0540417809
  P         5.9178459336        1.8884196016        6.8932011781
  O         4.6982837448        3.5946505247        2.5006374287
  O         6.8725823189        3.2908139762        6.6024877986
  N         5.7791690118        3.5041936540        4.5588718789
  C         5.4091746840        0.6376238538        3.6186508194
  H         6.4217458101        1.0000046919        3.4128186444
  H         5.4458090362       -0.3947670790        3.9851856692
  C         4.4936130208        0.7783655978        2.3600884683
  C         3.4790892435       -0.3745333303        2.2888659549
  H         2.9255467337       -0.4857059277        3.2303952518
  H         4.0235243083       -1.3120959451        2.1079379070
  H         2.7598172820       -0.2471401663        1.4701397116
  C         5.2674575346        0.9298832253        1.0463192746
  H         4.5906966032        1.0789982563        0.1947136120
  H         5.8473369307        0.0134977206        0.8584172531
  H         5.9672002512        1.7729020063        1.0775028063
  C         0.9821742115        1.9807171182        2.9859062809
  H         0.9974308874        1.9673492065        4.0838003524
  H         1.0783417183        0.9512814970        2.6294424997
  H         0.0019858077        2.3483555000        2.6548427004
  C         2.0653027314        2.9063009771        2.4018942772
  C         2.0545902167        2.8612445299        0.8662123264
  H         2.8254185179        3.5096922273        0.4303564827
  H         1.0749216132        3.2030395423        0.5076674483
  H         2.1986867941        1.8426338084        0.4853890754
  C         1.8661055895        4.3445333354        2.9250792652
  H         0.8661341590        4.6912678828        2.6292179734
  H         2.6058125049        5.0383858545        2.5099403523
  H         1.9203330624        4.3882983839        4.0222767870
  C         5.6405840927        4.0982251907        3.3441222985
  C         6.4223541206        5.1835929767        2.9632528244
  H         6.2813922006        5.6355252056        1.9873194503
  C         7.3672205670        5.6524247197        3.8763553653
  H         7.9779040259        6.5124763045        3.6141110099
  C         7.5430094644        5.0380422540        5.1180017862
  H         8.2853722985        5.3703148286        5.8367615913
  C         6.7331388436        3.9486617112        5.4182191786
  C         4.7918008760        2.5468698766        8.2295571366
  C         3.7975105976        3.3845540762        7.3834603010
  H         3.3094852439        2.7647567874        6.5700258247
  H         4.2580129661        4.2787444849        6.9536216002
  H         2.9450331393        3.7097304803        8.0013475485
  C         5.4618964462        3.4246778072        9.2904522393
  H         6.0991236465        2.8421132218        9.9656817758
  H         4.6832864183        3.9039415586        9.9004590307
  H         6.0689643861        4.2137962750        8.8360213331
  C         4.0481126604        1.3711801299        8.8746448085
  H         3.6337736842        0.6803186357        8.1309491469
  H         3.2132944570        1.7568911717        9.4775403775
  H         4.7160102111        0.8181897522        9.5424211704
  C         7.2380906359        0.6824304220        7.4027472803
  C         7.8666058524        1.0162357750        8.7651574760
  H         8.2699511833        2.0360666455        8.7955556514
  H         8.7017824981        0.3267365086        8.9566242396
  H         7.1539542899        0.8965654123        9.5897551160
  C         6.5924289425       -0.7201364253        7.4052952478
  H         5.8025371479       -0.8182380870        8.1591052619
  H         7.3678730208       -1.4665705491        7.6330993085
  H         6.1612922077       -0.9683065620        6.4263842011
  C         8.3097733300        0.7479848910        6.2943913092
  H         7.8895705786        0.5365831015        5.3019809272
  H         9.0705759349       -0.0144200696        6.5057088764
  H         8.8028837603        1.7264866048        6.2612495946
  H         3.5973319388        0.6392466872        5.4658439645
 Ir         9.3526716170        7.2759561618       15.0714088090
  P         8.5084628386        6.8375233281       13.0461408946
  P        10.7321411767        7.2651107679       16.8860254555
  O         9.5134279281        5.5581782219       12.4933196128
  O        11.6869609873        5.8625596087       16.5955073559
  N        10.5939624755        5.6490289363       14.5516840651
  C        10.2243803952        8.5158967667       13.6106759744
  H        11.2370873373        8.1538396118       13.4055847172
  H        10.2602232794        9.5485696267       13.9766949133
  C         9.3093851446        8.3744141240       12.3517219026
  C         8.2945865339        9.5270709087       12.2802805449
  H         7.7414454380        9.6383538443       13.2220115163
  H         8.8387060849       10.4646647407       12.0987885448
  H         7.5746064378        9.3991992581       11.4621717335
  C        10.0836370675        8.2221717591       11.0382602264
  H         9.4070909958        8.0734056180       10.1863871298
  H        10.6643844974        9.1378863828       10.8502395901
  H        10.7828195836        7.3787399417       11.0697536813
  C         5.7971227938        7.1728756447       12.9776159049
  H         5.8119980025        7.1859051798       14.0754773122
  H         5.8929460714        8.2024413241       12.6214546018
  H         4.8171082783        6.8049978308       12.6462115668
  C         6.8804440152        6.2473620620       12.3937404286
  C         6.8697563656        6.2920676502       10.8580490133
  H         7.6405743793        5.6435510806       10.4222714060
  H         5.8899753266        5.9500222284       10.4998693989
  H         7.0136380136        7.3105532505       10.4767606915
  C         6.6810271792        4.8090401909       12.9171229461
  H         5.6810996621        4.4624633582       12.6209433005
  H         7.4208648569        4.1150866097       12.5022600208
  H         6.7350476721        4.7655097116       14.0143517038
  C        10.4556789922        5.0549755030       13.3370144099
  C        11.2376699910        3.9696847870       12.9561889211
  H        11.0970569094        3.5178831736       11.9801908356
  C        12.1823138969        3.5008448520       13.8694983732
  H        12.7929807434        2.6408144520       13.6073412599
  C        12.3578982264        4.1152694257       15.1111375060
  H        13.1003435894        3.7832309938       15.8298366879
  C        11.5477934992        5.2047298814       15.4112184798
  C         9.6060479626        6.6077757520       18.2231910982
  C         8.6105238444        5.7712242663       17.3773801315
  H         8.1230730641        6.3914369899       16.5639313723
  H         9.0702639721        4.8765647509       16.9473679538
  H         7.7580908338        5.4464668616       17.9955179895
  C        10.2756230087        5.7288155176       19.2833521089
  H        10.9135080071        6.3104026197       19.9588304943
  H         9.4967197753        5.2499382824       19.8933048022
  H        10.8818239589        4.9392976757       18.8283489256
  C         8.8645112808        7.7843664529       18.8696306071
  H         8.4500600942        8.4761480966       18.1268449951
  H         8.0299569137        7.3994210707       19.4735154588
  H         9.5341655654        8.3362147281       19.5367168146
  C        12.0515542467        8.4716580139       17.3954974143
  C        12.6812801311        8.1384282269       18.7574865617
  H        13.0872626118        7.1196434637       18.7873321258
  H        13.5146866361        8.8300692292       18.9488025392
  H        11.9687385683        8.2559779401       19.5824663419
  C        11.4041018591        9.8734198559       17.3992166049
  H        10.6144311520        9.9699903173       18.1534197683
  H        12.1787860235       10.6206212359       17.6271711937
  H        10.9720983300       10.1215573007       16.4206417092
  C        13.1225442021        8.4075694352       16.2864226056
  H        12.7015815825        8.6201937730       15.2945928932
  H        13.8835654438        9.1695920291       16.4980750090
  H        13.6155348888        7.4290773605       16.2517595842
  H         8.4117866359        8.5142231605       15.4580098097
 Ir         5.0995266883       16.4449680071       14.9073339282
  P         5.9407752050       15.9948241555       16.9313751403
  P         3.7212931456       16.4459506913       13.0916166475
  O         4.9351268871       14.7130201783       17.4779653349
  O         2.7524674164       15.0559716744       13.3845515207
  N         3.8530700324       14.8199789830       15.4211742941
  C         4.2295962603       17.6812558820       16.3715545152
  H         3.2151149885       17.3216861137       16.5730437283
  H         4.1979065624       18.7155763512       16.0101267900
  C         5.1416541718       17.5304299126       17.6315695403
  C         6.1585852562       18.6806906108       17.7112141990
  H         6.7140837186       18.7960854767       16.7714243808
  H         5.6158516372       19.6183443025       17.8963583774
  H         6.8762078238       18.5474176329       18.5304971487
  C         4.3645651341       17.3732499681       18.9427125332
  H         5.0390740751       17.2183042961       19.7950880931
  H         3.7859987202       18.2896615302       19.1341745728
  H         3.6632655181       16.5317952776       18.9053761068
  C         8.6518456484       16.3261553031       17.0020859862
  H         8.6377024665       16.3426772539       15.9042431892
  H         8.5561818596       17.3545701460       17.3613593816
  H         9.6312760081       15.9567342354       17.3334483160
  C         7.5673971552       15.3999096368       17.5823634995
  C         7.5767785540       15.4401560912       19.1181632360
  H         6.8049830614       14.7910399363       19.5513325215
  H         8.5558714308       15.0964670029       19.4764231552
  H         7.4332202793       16.4576771945       19.5019669270
  C         7.7654940312       13.9631339865       17.0547648715
  H         8.7649931082       13.6145217138       17.3500716632
  H         7.0249097531       13.2687252979       17.4673825577
  H         7.7117846160       13.9227572471       15.9574034334
  C         3.9930266641       14.2155598640       16.6306683761
  C         3.2124546859       13.1263449992       17.0029025988
  H         3.3546309944       12.6666922560       17.9750882276
  C         2.2659075743       12.6657403328       16.0873059812
  H         1.6556002926       11.8032924315       16.3428832446
  C         2.0872753438       13.2921194534       14.8519981943
  H         1.3428697938       12.9671748427       14.1319741820
  C         2.8964720377       14.3845364228       14.5604530691
  C         4.8414252884       15.7738078957       11.7561318815
  C         5.8341535001       14.9355183265       12.6036019764
  H         6.3248306167       15.5556336875       13.4151820176
  H         5.3716726856       14.0433524691       13.0358522671
  H         6.6851088812       14.6065129242       11.9855769244
  C         4.1649696931       14.8925588753       10.7018238848
  H         3.5282459127       15.4735985052       10.0247872682
  H         4.9405693054       14.4071673718       10.0926452939
  H         3.5561171780       14.1077919752       11.1616950779
  C         5.5882916303       16.9425088711       11.1020261868
  H         6.0062332386       17.6367802545       11.8404060375
  H         6.4208070817       16.5502068910       10.5001715202
  H         4.9210114136       17.4934006556       10.4319061448
  C         2.4090829375       17.6582270003       12.5770817718
  C         1.7787142727       17.3225257907       11.2158063571
  H         1.3688357309       16.3050639439       11.1896721445
  H         0.9477941632       18.0163660268       11.0216700135
  H         2.4918370355       17.4342211069       10.3905468191
  C         3.0623327791       19.0571242874       12.5698487265
  H         3.8555805334       19.1472264037       11.8186186468
  H         2.2920341774       19.8068551370       12.3355483989
  H         3.4911858561       19.3075633990       13.5492379872
  C         1.3362058146       17.6022409152       13.6847659833
  H         1.7562945597       17.8148892758       14.6769647284
  H         0.5798715035       18.3676755462       13.4696730504
  H         0.8377990839       16.6265799524       13.7202946664
  H         6.0451616780       17.6811380979       14.5256586544
  F         7.0784827914       10.4955961016       16.9287871576
  F         5.9877442685        8.9032186260       17.9851018337
  F         5.3251427131       10.9855091400       18.1554509208
  F         5.7607014539       11.6585563633       12.4330598179
  F         4.6286046886       10.0627038842       11.4352256121
  F         3.5845983896       11.8468266168       12.1566611310
  F         2.9369372608        6.0430376795       10.3216110732
  F         1.7510278889        4.2100948972       10.6024069702
  F         3.3232282028        4.7546847225       12.0492484517
  F        -2.6938129025        7.9298852473       11.3289734849
  F        -2.7347096338        5.7328266002       11.2648188459
  F        -3.2404297463        6.7785433525       13.1265110395
  F        -1.7914393798        4.7576292421       17.9942635445
  F        -1.0237634682        5.9783692068       19.6503354628
  F        -0.5014254587        3.8424198139       19.5382194170
  F         4.1438785248        3.4146179370       16.0858646558
  F         5.1914070657        4.9419939049       17.2654355762
  F         4.1341428908        3.2915914813       18.2770736445
  F        -1.9662349819       11.7800188836       13.6587038050
  F        -1.2333020687       13.4739520728       14.8774717281
  F        -3.1066570865       12.4490134186       15.4261636781
  F        -1.1240354837       11.7748956618       19.9315192187
  F        -0.5837071217        9.6454101474       20.1520409786
  F         0.9832679561       11.1631265413       19.8756616486
  C         2.8239806355        8.9555461744       15.1717883325
  C         3.7350995462        9.1375838798       16.2336831125
  H         3.5212607679        8.6943361416       17.2058263562
  C         4.9175294945        9.8735390656       16.0814412131
  C         5.2320472317       10.4763066143       14.8592854353
  H         6.1461875137       11.0497215994       14.7383201291
  C         4.3357323643       10.3153258346       13.8013117433
  C         3.1593942500        9.5709228796       13.9555569013
  H         2.4887918079        9.4706303583       13.1025071788
  C         5.8221046549       10.0588330679       17.2689341570
  C         4.5879577014       10.9615844348       12.4743484643
  C         0.8335116461        7.5112225146       13.9934555901
  C         1.7267964009        6.7649409052       13.1981588259
  H         2.7766660936        6.7254019691       13.4824769711
  C         1.3086393975        6.0397854787       12.0783944917
  C        -0.0339433500        6.0414222553       11.6875151451
  H        -0.3633953362        5.4844099900       10.8149542342
  C        -0.9413815224        6.7632146898       12.4649665066
  C        -0.5170421366        7.4768829753       13.5979940683
  H        -1.2666135031        7.9973104234       14.1917552982
  C         2.3124418448        5.2695633329       11.2724258176
  C        -2.3855572735        6.7958609573       12.0507132172
  C         1.5370073437        6.9058817523       16.3891631135
  C         0.4470158646        6.4557010928       17.1506351341
  H        -0.4936432899        7.0039229583       17.1144890560
  C         0.5295726354        5.3258590607       17.9681454995
  C         1.7035112070        4.5740733351       18.0365593884
  H         1.7669174399        3.6967777153       18.6722323954
  C         2.7910494584        4.9876421013       17.2620035131
  C         2.7085789073        6.1325817572       16.4609259418
  H         3.5850179590        6.4276743327       15.8852514040
  C        -0.6761075546        4.9641188561       18.7804703525
  C         4.0496658094        4.1735521424       17.2300792992
  C         0.4273681438        9.3462425412       16.0270147447
  C        -0.3051737942       10.2561507998       15.2369775791
  H        -0.2950030829       10.1563639443       14.1531571866
  C        -1.0580869698       11.2904304200       15.8049409250
  C        -1.0861885230       11.4856185531       17.1898259754
  H        -1.6668261181       12.2928245290       17.6286366131
  C        -0.3434068302       10.6154566555       17.9865256359
  C         0.3926888077        9.5675580200       17.4166097386
  H         0.9545519151        8.9107198999       18.0799835290
  C        -1.8386097468       12.2399949886       14.9419782010
  C        -0.2772615347       10.8052462560       19.4744882966
  B         1.3905652019        8.1861991188       15.3850401202
  F        -9.0553364426       19.6481356859       13.0478216889
  F        -7.9645885528       18.0558532248       11.9915381449
  F        -7.3020847208       20.1381322628       11.8210783698
  F        -7.7374636596       20.8108553878       17.5433905496
  F        -6.6055827481       19.2152295182       18.5413235001
  F        -5.5614472240       20.9992522091       17.8198823586
  F        -4.9129013315       15.1959236615       19.6537474179
  F        -3.7282158451       13.3621593953       19.3745402324
  F        -5.3001979579       13.9071662371       17.9272908265
  F         0.7181365014       17.0235562548       18.6496990183
  F         0.7756568633       14.8260455615       18.6539668386
  F         1.2728371064       15.9293490507       16.8203938537
  F        -0.1856488701       13.9102015776       11.9822264615
  F        -0.9531795304       15.1310173167       10.3261639396
  F        -1.4755422167       12.9949262742       10.4382097913
  F        -6.1207908999       12.5672233998       13.8903558113
  F        -7.1685644549       14.0945797841       12.7110680433
  F        -6.1112845370       12.4442025997       11.6991778091
  F        -0.0109312636       20.9327221998       16.3178675390
  F        -0.7437801767       22.6270102123       15.0991186749
  F         1.1292720783       21.6015854060       14.5503932107
  F        -0.8530392790       20.9275597713       10.0450055267
  F        -1.3933808700       18.7980934150        9.8245941150
  F        -2.9604389796       20.3157825788       10.1008426405
  C        -4.8000693087       18.1083453103       14.8044413885
  C        -5.7115262516       18.2902436283       13.7427052666
  H        -5.4978965616       17.8469194728       12.7705469082
  C        -6.8940359191       19.0261410371       13.8950119794
  C        -7.2085756021       19.6286229946       15.1172729451
  H        -8.1229496289       20.2016366981       15.2384184159
  C        -6.3120530726       19.4678480984       16.1750988486
  C        -5.1353153703       18.7240186170       16.0205960625
  H        -4.4643462991       18.6242991394       16.8734351845
  C        -7.7988386472       19.2115435911       12.7076408872
  C        -6.5646053741       20.1139167675       17.5021156991
  C        -2.8086286409       16.6586021744       15.9796126691
  C        -3.7028859557       15.9206948807       16.7812765503
  H        -4.7557220138       15.8940494994       16.5065120006
  C        -3.2826801984       15.1868822751       17.8948763415
  C        -1.9361892450       15.1706138833       18.2719100280
  H        -1.6046823246       14.6074774912       19.1398646558
  C        -1.0275401107       15.8839959260       17.4875371629
  C        -1.4545713193       16.6076231618       16.3620416492
  H        -0.7052946132       17.1230323437       15.7635167300
  C        -4.2883220043       14.4213458902       18.7036857610
  C         0.4183619703       15.9083332855       17.8969080707
  C        -3.5141354476       16.0583644597       13.5864882162
  C        -2.4241096327       15.6080636744       12.8252635058
  H        -1.4832475719       16.1559907491       12.8616439020
  C        -2.5066662512       14.4781273533       12.0080098432
  C        -3.6808076516       13.7266804875       11.9393096649
  H        -3.7444278899       12.8494975766       11.3035262877
  C        -4.7681953147       14.1401844766       12.7141319804
  C        -4.6856797640       15.2850782945       13.5152102491
  H        -5.5616840816       15.5797920528       14.0917614370
  C        -1.3009079910       14.1166668052       11.1958443951
  C        -6.0267885062       13.3261161204       12.7461959119
  C        -2.4027536074       18.4975504616       13.9492236627
  C        -1.6698280002       19.4068729724       14.7395322341
  H        -1.6776105955       19.3045309352       15.8231955908
  C        -0.9198960351       20.4435940588       14.1718966887
  C        -0.8932775967       20.6402862105       12.7871069512
  H        -0.3146942611       21.4491952719       12.3485715355
  C        -1.6336752302       19.7683938195       11.9900139330
  C        -2.3681450584       18.7192285771       12.5596816883
  H        -2.9293632872       18.0620134175       11.8961410051
  C        -0.1388958864       21.3929343775       15.0347279106
  C        -1.6997696500       19.9579499222       10.5020031246
  B        -3.3670082548       17.3381725871       14.5908943501
  F         2.5513283500        7.8095907879        3.0555838421
  F         3.6420437229        9.4019828824        1.9992361698
  F         4.3045178702        7.3196784287        1.8288924302
  F         3.8690953373        6.6470084438        7.5512816872
  F         5.0011830428        8.2426592944        8.5492410411
  F         6.0451771533        6.4586966759        7.8275890737
  F         6.6928165325       12.2621790288        9.6627624934
  F         7.8787234779       14.0950726452        9.3819806651
  F         6.3064100858       13.5505594922        7.9351695843
  F        12.3235877814       10.3752975430        8.6554375632
  F        12.3644335933       12.5723666182        8.7195691788
  F        12.8701457668       11.5266614876        6.8579070943
  F        11.4210978224       13.5475447185        1.9899550534
  F        10.6536122572       12.3268611961        0.3336601577
  F        10.1312572622       14.4629004493        0.4459547327
  F         5.4864018052       14.8906497809        3.8972830171
  F         4.4381797974       13.3632643882        2.7187012602
  F         5.4955927787       15.0133606958        1.7059850173
  F        11.5959567492        6.5251464632        6.3255832850
  F        10.8630982009        4.8311373494        5.1067913152
  F        12.7364683503        5.8561630195        4.5581916745
  F        10.7539458882        6.5303174924        0.0527244112
  F        10.2135532093        8.6598761332       -0.1678785952
  F         8.6467463442        7.1420844278        0.1088660997
  C         6.8060671819        9.3496954734        4.8123058209
  C         5.8949127474        9.1675139688        3.7504381665
  H         6.1087030012        9.6106109783        2.7782127644
  C         4.7124101237        8.4316690832        3.9028174798
  C         4.3978604351        7.8291194430        5.1250544366
  H         3.4836775261        7.2557656231        5.2460460342
  C         5.2941465250        7.9902664082        6.1830251633
  C         6.4705225023        8.7346028890        6.0286589230
  H         7.1410766202        8.8350574744        6.8817183974
  C         3.8077443655        8.2463582741        2.7153896862
  C         5.0418694500        7.3440932797        7.5100168491
  C         8.7962903523       10.7941364181        5.9908131228
  C         7.9029665145       11.5403749890        6.7860897637
  H         6.8531228423       11.5799975829        6.5016816327
  C         8.3210240921       12.2654177220        7.9059680505
  C         9.6635850018       12.2637596014        8.2969111003
  H         9.9929884846       12.8207565391        9.1694943338
  C        10.5710993812       11.5420141884        7.5194480001
  C        10.1468210077       10.8284194862        6.3863565444
  H        10.8964514260       10.3081286611        5.7925719155
  C         7.3172124455       13.0356878095        8.7119432931
  C        12.0152928104       11.5093277911        7.9336856494
  C         8.0928525099       11.3996722324        3.5950232281
  C         9.1829234893       11.8500704039        2.8337775603
  H        10.1238926118       11.3024251350        2.8706525457
  C         9.1001339434       12.9793740624        2.0155619981
  C         7.9258328097       13.7304793539        1.9459966733
  H         7.8621147723       14.6070707283        1.3092890327
  C         6.8385104320       13.3172855248        2.7210453886
  C         6.9211306335       12.1727459718        3.5227539893
  H         6.0447367561       11.8778920034        4.0986401235
  C        10.3058741228       13.3409839039        1.2033569776
  C         5.5800662272       14.1316284966        2.7530745214
  C         9.2031313341        8.9595135945        3.9570475566
  C         9.9352109668        8.0491882977        4.7470851858
  H         9.9247137050        8.1487596817        5.8309312546
  C        10.6880336763        7.0147693183        4.1792137195
  C        10.7163502297        6.8195722628        2.7942985714
  H        11.2965301236        6.0120064225        2.3554139405
  C         9.9741717423        7.6902818550        1.9975814947
  C         9.2385670441        8.7386132644        2.5673907653
  H         8.6771624790        9.3957203811        1.9038965915
  C        11.4683507661        6.0650754191        5.0423188322
  C         9.9074859746        7.5001213599        0.5097187399
  B         8.2394861784       10.1193036792        4.5990727301
  F        18.6852826973       -1.3429374603        6.9365961149
  F        17.5945212909        0.2493759016        7.9928535914
  F        16.9320247500       -1.8329285213        8.1633567836
  F        17.3675219316       -2.5056786260        2.4408515673
  F        16.2354194351       -0.9099648945        1.4429506046
  F        15.1914114948       -2.6939654216        2.1645670795
  F        14.5437423891        3.1095494470        0.3294388603
  F        13.3578301732        4.9424517604        0.6102471283
  F        14.9300760443        4.3979081107        2.0570811519
  F         8.9129822565        1.2226727328        1.3367300834
  F         8.8721329148        3.4197492487        1.2725799239
  F         8.3664259869        2.3740598783        3.1342167275
  F         9.8153745023        4.3950190025        8.0020700651
  F        10.5830989099        3.1742379055        9.6581863664
  F        11.1053689641        5.3102046099        9.5460112293
  F        15.7506062298        5.7379649637        6.0938820563
  F        16.7983231466        4.2106057893        7.2732821094
  F        15.7409623378        5.8609382160        8.2850490540
  F         9.6405962375       -2.6274755811        3.6665972083
  F        10.3734530343       -4.3214759947        4.8854024880
  F         8.5000583543       -3.2964681241        5.4339834567
  F        10.4826146471       -2.6222856767        9.9394738806
  F        11.0230146842       -0.4927028864       10.1600376516
  F        12.5898027836       -2.0105112498        9.8833146145
  C        14.4305676468        0.1968446085        5.1797767014
  C        15.3416821287        0.0147159740        6.2416709999
  H        15.1278100862        0.4577623678        7.2138985659
  C        16.5242157315       -0.7210779275        6.0893506975
  C        16.8387922374       -1.3236647090        4.8671306737
  H        17.7529602072       -1.8970500701        4.7461686947
  C        15.9425189883       -1.1625349184        3.8091442158
  C        14.7661498415       -0.4181968343        3.9634366058
  H        14.0956295844       -0.3178022260        3.1103426163
  C        17.4288224545       -0.9063657409        7.2768188533
  C        16.1947667536       -1.8086436995        2.4821535856
  C        12.4403090665        1.6412459454        4.0012436674
  C        13.3335954518        2.3875899457        3.2060129359
  H        14.3834279699        2.4272992510        3.4904401754
  C        12.9155231827        3.1127111367        2.0862029334
  C        11.5729681707        3.1110860992        1.6952539327
  H        11.2435518110        3.6681926713        0.8227395384
  C        10.6654923673        2.3892646082        2.4726658908
  C        11.0897860760        1.6755428913        3.6056831142
  H        10.3401670814        1.1551611404        4.1993979450
  C        13.9192863058        3.8830363256        1.2802805295
  C         9.2212957112        2.3567278390        2.0584694956
  C        13.1437875474        2.2467636643        6.3969319063
  C        12.0537694709        2.6970688556        7.1583161236
  H        11.1130296101        2.1490138594        7.1219458042
  C        12.1363789384        3.8268466466        7.9759035370
  C        13.3104239632        4.5784295859        8.0445468304
  H        13.3739067049        5.4556520815        8.6802953220
  C        14.3979318988        4.1648420080        7.2699772330
  C        14.3154941146        3.0198785625        6.4689101006
  H        15.1919620787        2.7247216995        5.8932979954
  C        10.9307063342        4.1884866848        8.7882746693
  C        15.6565069971        4.9789981454        7.2380448717
  C        12.0336682100       -0.1934263989        6.0350524681
  C        11.3014343771       -1.1036374603        5.2450532693
  H        11.3120340723       -1.0042015569        4.1611959692
  C        10.5485022074       -2.1379283056        5.8129765943
  C        10.5200151979       -2.3329555206        7.1979112111
  H         9.9397628524       -3.1404491385        7.6368359581
  C        11.2624903291       -1.4624504379        7.9945703650
  C        11.9982122900       -0.4142350944        7.4247103190
  H        12.5598474122        0.2427384668        8.0881416871
  C         9.7681468651       -3.0875641840        4.9498523089
  C        11.3290656165       -1.6525102369        9.4824502351
  B        12.9971752808        0.9663747993        5.3929816112

545
2+.CH4b @ [2][BArF4]
 Ir         0.2298826193       10.9028741030        4.9386978728
  P         1.0377075207       11.2773534977        6.9931226756
  P        -1.1184481002       10.9724452574        3.1028614608
  O         0.0484176815       12.5674343595        7.5491368122
  O        -2.0553193880       12.3843788882        3.4045677259
  N        -0.9926397248       12.5406206067        5.4686877232
  C        -0.6912174747        9.6418204100        6.3525845560
  H        -1.7025616469       10.0150558437        6.5444195284
  H        -0.7335140826        8.6192260538        5.9605745890
  C         0.1988998833        9.7439140700        7.6318524108
  C         1.2100480751        8.5876475129        7.6960387192
  H         1.7825845521        8.4971108739        6.7638782744
  H         0.6636528760        7.6485879237        7.8456084526
  H         1.9118612344        8.6973274165        8.5322059673
  C        -0.5962086666        9.8721161757        8.9354228571
  H         0.0690180752        9.9726605129        9.8031053144
  H        -1.2035793021        8.9665140694        9.0823718020
  H        -1.2724515692       10.7347535769        8.9215733121
  C         3.7416348378       10.8653323352        7.1585648681
  H         3.7699097697       10.8675612271        6.0608984879
  H         3.6086167752        9.8358992523        7.4961237810
  H         4.7177094323       11.2056415455        7.5322280158
  C         2.6563163900       11.8047161952        7.7104213533
  C         2.6149315466       11.7673107220        9.2447976827
  H         1.8275161795       12.4149116095        9.6517466011
  H         3.5801886797       12.1217754810        9.6289556485
  H         2.4667582793       10.7506380595        9.6291813780
  C         2.9105318548       13.2306786223        7.1995099536
  H         3.9080828520       13.5494166009        7.5280502475
  H         2.1772317022       13.9428603809        7.5889816793
  H         2.8946634951       13.2736667766        6.1018036749
  C        -0.8684367199       13.1056199509        6.6986977471
  C        -1.6430174858       14.1920626232        7.0898812586
  H        -1.5130991433       14.6203403142        8.0774565978
  C        -2.5723409693       14.6894775073        6.1748881485
  H        -3.1784270475       15.5511302464        6.4460285692
  C        -2.7384809095       14.0997036259        4.9205517380
  H        -3.4682731508       14.4525958045        4.1989487269
  C        -1.9308773187       13.0120072684        4.6066008328
  C         0.0290951748       11.6266535297        1.7824263492
  C         1.0292026548       12.4431975188        2.6422186806
  H         1.4966919965       11.8085377372        3.4537799048
  H         0.5781962097       13.3389546981        3.0777565069
  H         1.8900468224       12.7613351581        2.0322061530
  C        -0.6190395356       12.5140731766        0.7143877969
  H        -1.2278837653       11.9326341869        0.0126101058
  H         0.1719147580       13.0106944786        0.1345854874
  H        -1.2497929143       13.2898144441        1.1585233887
  C         0.7615964796       10.4429552707        1.1391636413
  H         1.1582693163        9.7423391147        1.8831214084
  H         1.6075711684       10.8191225401        0.5460682325
  H         0.0915213680        9.9038333291        0.4626285413
  C        -2.4542900461        9.7969823877        2.5654131340
  C        -3.0605515385       10.1573272445        1.1998602780
  H        -3.4395080463       11.1865332778        1.1740420805
  H        -3.9094740306        9.4894962534        0.9936398991
  H        -2.3422823558       10.0278272417        0.3817868788
  C        -1.8380038158        8.3815593106        2.5549560656
  H        -1.0364512499        8.2771615082        1.8145681746
  H        -2.6241563064        7.6547400259        2.3022306744
  H        -1.4306069057        8.1109163285        3.5379569709
  C        -3.5372182653        9.8733796273        3.6616884086
  H        -3.1346204252        9.6362644035        4.6555077789
  H        -4.3139303477        9.1342913167        3.4295414272
  H        -4.0058052896       10.8633317866        3.7037937125
  H         1.1569499240        9.6580255953        4.5420728636
 Ir         4.5705320346        1.8955516896        5.0860127188
  P         3.7156964624        2.2982449047        3.0604991738
  P         5.9471764933        1.9530249576        6.9134191937
  O         4.6989850966        3.5882731442        2.4936282561
  O         6.8110489018        3.4162587775        6.6333117558
  N         5.7695249925        3.5477665628        4.5592041830
  C         5.4693806424        0.6691280985        3.6299436938
  H         6.4679196223        1.0608702398        3.4124584838
  H         5.5436497050       -0.3593023391        4.0025279631
  C         4.5389429642        0.7695854055        2.3785811432
  C         3.5470028574       -0.4042473507        2.3364071425
  H         3.0039003646       -0.5155205612        3.2837284976
  H         4.1090411961       -1.3326247080        2.1638553179
  H         2.8185284080       -0.3034026399        1.5218846466
  C         5.2955412434        0.9165602489        1.0544289654
  H         4.6066321408        1.0303363547        0.2070063670
  H         5.8974841877        0.0121832846        0.8782449756
  H         5.9729037769        1.7781316334        1.0619656487
  C         1.0073605825        1.8999542486        2.9959722140
  H         1.0333599595        1.8673217905        4.0933712443
  H         1.1129506086        0.8771947740        2.6201760789
  H         0.0179836862        2.2605382083        2.6828571764
  C         2.0714919108        2.8531354770        2.4174864638
  C         2.0577263800        2.8226511910        0.8812273345
  H         2.8168374817        3.4878662697        0.4500086148
  H         1.0718600501        3.1525797879        0.5277549912
  H         2.2182990673        1.8100991277        0.4905467293
  C         1.8446675354        4.2827608217        2.9544787512
  H         0.8409373000        4.6160321138        2.6563655741
  H         2.5747649933        4.9934776545        2.5503142135
  H         1.8929508877        4.3158818738        4.0523226637
  C         5.6343702420        4.1149156238        3.3316873386
  C         6.4118678865        5.1970669072        2.9339216492
  H         6.2782820086        5.6251314405        1.9466583725
  C         7.3424524556        5.6955934432        3.8459148843
  H         7.9508721273        6.5525628747        3.5690615183
  C         7.5032117156        5.1185638415        5.1070920565
  H         8.2285300035        5.4799984339        5.8291090314
  C         6.6974708641        4.0312490918        5.4250272474
  C         4.7567243872        2.5350707887        8.2306480642
  C         3.7591526213        3.3600450309        7.3765110866
  H         3.3098396414        2.7468860918        6.5338414000
  H         4.1997720164        4.2801208625        6.9823864404
  H         2.8786343888        3.6380732961        7.9781951656
  C         5.3557969078        3.4089221586        9.3361442584
  H         5.9664807228        2.8287261742       10.0366527955
  H         4.5401009936        3.8687651687        9.9104128005
  H         5.9716760165        4.2131647873        8.9218625752
  C         4.0342375500        1.3141973157        8.8161570867
  H         3.6376598180        0.6499348482        8.0378053347
  H         3.1887523978        1.6553424872        9.4310176030
  H         4.7090414786        0.7426827031        9.4614999611
  C         7.3679608041        0.8753993325        7.4583611835
  C         7.9410637631        1.2980607939        8.8193498543
  H         8.2071137427        2.3606216464        8.8486274717
  H         8.8574534010        0.7227967272        9.0168031705
  H         7.2450486572        1.0850392869        9.6394376901
  C         6.8805650748       -0.5833895751        7.4944816612
  H         6.0413757644       -0.7374987245        8.1820017041
  H         7.7105523765       -1.2223746723        7.8307382184
  H         6.5753428702       -0.9282372789        6.5006510300
  C         8.4380080298        1.0136306636        6.3558488478
  H         8.0389549312        0.7576199924        5.3649523487
  H         9.2523427854        0.3110623769        6.5782793340
  H         8.8560483923        2.0256098813        6.3102434198
  H         3.6366978688        0.6540311655        5.4714065486
 Ir         9.3568482003        7.2709625906       15.0771932180
  P         8.5191435679        6.8339871416       13.0491561135
  P        10.7319286656        7.2596768731       16.8953054802
  O         9.5308815915        5.5607067523       12.4946686985
  O        11.6920444942        5.8625150110       16.6017814552
  N        10.6047691154        5.6499472535       14.5559590787
  C        10.2234890449        8.5216513472       13.6230636982
  H        11.2392446950        8.1670755027       13.4192541356
  H        10.2515616962        9.5533044819       13.9925449400
  C         9.3126125766        8.3779986339       12.3613313537
  C         8.2903895346        9.5241613544       12.2902651718
  H         7.7323191846        9.6279591060       13.2299339584
  H         8.8288875386       10.4661115634       12.1148452286
  H         7.5751437155        9.3944580954       11.4683021343
  C        10.0913328407        8.2352708395       11.0495248363
  H         9.4183286221        8.0817620827       10.1956812628
  H        10.6638795128        9.1568375642       10.8647147241
  H        10.7981317666        7.3983290536       11.0816064484
  C         5.8062084357        7.1589455229       12.9823696218
  H         5.8270739249        7.1766924532       14.0801486154
  H         5.8931608410        8.1877689149       12.6215493796
  H         4.8270000449        6.7826417752       12.6580522833
  C         6.8929132512        6.2383208784       12.3964139798
  C         6.8797251924        6.2833257844       10.8607741186
  H         7.6511740121        5.6364842099       10.4233731930
  H         5.8997999809        5.9392489272       10.5047859912
  H         7.0207547611        7.3021659535       10.4794080691
  C         6.6987632187        4.7988217591       12.9185027220
  H         5.6998852195        4.4490451493       12.6219058369
  H         7.4409618104        4.1079417492       12.5028397143
  H         6.7528513506        4.7542144854       14.0156686237
  C        10.4673034038        5.0536243188       13.3424613490
  C        11.2435286752        3.9621041387       12.9682555446
  H        11.1022700654        3.5062551046       11.9945883676
  C        12.1825150040        3.4905868059       13.8857981058
  H        12.7864784951        2.6244601665       13.6292983664
  C        12.3592705767        4.1088033540       15.1250794416
  H        13.0969998507        3.7744008326       15.8475292446
  C        11.5540389843        5.2031587251       15.4189576419
  C         9.6060822987        6.5861749607       18.2247652397
  C         8.6230206487        5.7446336139       17.3695600151
  H         8.1315882194        6.3661424092       16.5593784313
  H         9.0929642719        4.8582436632       16.9342076238
  H         7.7718761885        5.4070031474       17.9825622685
  C        10.2791494189        5.7103495292       19.2858626592
  H        10.9058326907        6.2971666591       19.9672716705
  H         9.5022669923        5.2203226868       19.8892855211
  H        10.8973971898        4.9293249090       18.8324708553
  C         8.8475562146        7.7514931780       18.8705459733
  H         8.4319425064        8.4422373473       18.1275284381
  H         8.0124008766        7.3555296712       19.4662750492
  H         9.5062855027        8.3069386779       19.5449624194
  C        12.0476062744        8.4670022943       17.4131576793
  C        12.6766982516        8.1259934474       18.7734276321
  H        13.0822514477        7.1069244003       18.7974906250
  H        13.5103963418        8.8160218728       18.9692565441
  H        11.9637170140        8.2389288861       19.5986108295
  C        11.3968972097        9.8671019139       17.4250293647
  H        10.6040424687        9.9560735563       18.1768871980
  H        12.1686623950       10.6145956279       17.6618022519
  H        10.9682125555       10.1217213364       16.4466910415
  C        13.1201956918        8.4123347347       16.3049323304
  H        12.7004722682        8.6320208683       15.3141065983
  H        13.8800528201        9.1736342555       16.5235356464
  H        13.6144346354        7.4346951962       16.2637917262
  H         8.4084337688        8.5025599967       15.4666406883
 Ir         5.1046530897       16.4063074020       14.9010885321
  P         5.9273430012       15.9792356265       16.9438957601
  P         3.7259099079       16.4022048916       13.0855272596
  O         4.9076874572       14.7101701144       17.4922938615
  O         2.7562961504       15.0118698945       13.3806794529
  N         3.8471470218       14.7924550802       15.4241633405
  C         4.2261744939       17.6637823360       16.3404502452
  H         3.2090027763       17.3095051625       16.5369261057
  H         4.2008130353       18.6929458069       15.9638863520
  C         5.1239657817       17.5277566527       17.6108392817
  C         6.1439204625       18.6758982539       17.6851846474
  H         6.7137591421       18.7726706945       16.7517890774
  H         5.6020851844       19.6184497794       17.8463380835
  H         6.8489791988       18.5539879517       18.5170213448
  C         4.3309126127       17.3925452990       18.9152156933
  H         4.9948232160       17.2528128337       19.7783587572
  H         3.7497353250       18.3117275131       19.0841452043
  H         3.6303793599       16.5501815766       18.8839757939
  C         8.6397561793       16.3059912305       17.0835826037
  H         8.6505276965       16.3084634777       15.9853923455
  H         8.5407521731       17.3396519972       17.4269150381
  H         9.6099686202       15.9363860108       17.4407407458
  C         7.5374589723       15.3911659525       17.6494610814
  C         7.5078466675       15.4499312108       19.1866411850
  H         6.7202348810       14.8108548381       19.6064750264
  H         8.4754148955       15.1033414849       19.5746862898
  H         7.3614224824       16.4733527063       19.5543121023
  C         7.7450792060       13.9462238965       17.1480203011
  H         8.7362387381       13.6000430483       17.4727247665
  H         6.9927356819       13.2596451479       17.5522828324
  H         7.7181714135       13.8897447298       16.0503920431
  C         3.9759065603       14.2015157221       16.6412067384
  C         3.1935997149       13.1152721018       17.0181092327
  H         3.3291124810       12.6646154264       17.9952998228
  C         2.2539641336       12.6455485910       16.1003543447
  H         1.6432848920       11.7847327586       16.3593667868
  C         2.0823443521       13.2614777862       14.8590299943
  H         1.3419742290       12.9310059203       14.1374318763
  C         2.8940337718       14.3506117892       14.5626683292
  C         4.8289774632       15.7278711890       11.7355280457
  C         5.8248894000       14.8849625343       12.5745005532
  H         6.3259389803       15.5054990758       13.3768563043
  H         5.3587027414       14.0004092559       13.0176515537
  H         6.6643879821       14.5436058869       11.9478969735
  C         4.1350424996       14.8524018694       10.6851554621
  H         3.5001353976       15.4414671433       10.0132225283
  H         4.8999917964       14.3583265649       10.0695832234
  H         3.5195489733       14.0744129252       11.1477242113
  C         5.5779217829       16.8920918138       11.0743276524
  H         6.0082649486       17.5836128711       11.8085173139
  H         6.4020402273       16.4928642069       10.4653626118
  H         4.9090439408       17.4479313244       10.4095258263
  C         2.4128667915       17.6209693115       12.5881900248
  C         1.7553497534       17.2749834150       11.2432820983
  H         1.3417866764       16.2587986288       11.2348023509
  H         0.9230611685       17.9697337582       11.0599106625
  H         2.4523463588       17.3773866452       10.4034922463
  C         3.0739704857       19.0156594871       12.5528788733
  H         3.8465475147       19.0951219709       11.7791573275
  H         2.3015761908       19.7680122587       12.3339563473
  H         3.5309935488       19.2711399077       13.5181068437
  C         1.3579224019       17.5841243101       13.7138048096
  H         1.7925859831       17.8140275772       14.6954012192
  H         0.5975260349       18.3458710733       13.4970166363
  H         0.8596031239       16.6094511841       13.7733576009
  H         6.0593354023       17.6322977567       14.5089073751
  F         7.0785329177       10.4955017776       16.9288680140
  F         5.9876886729        8.9031817009       17.9851872218
  F         5.3250981097       10.9855419897       18.1554317287
  F         5.7616591209       11.6571466944       12.4331380012
  F         4.6290788743       10.0618477332       11.4356914367
  F         3.5856153427       11.8457638278       12.1593344765
  F         2.9365471802        6.0433654843       10.3220393311
  F         1.7507470880        4.2104369162       10.6026202871
  F         3.3228041538        4.7550489172       12.0497622384
  F        -2.6942907396        7.9295398875       11.3300800475
  F        -2.7348801863        5.7330166665       11.2659469205
  F        -3.2407985685        6.7785243460       13.1289708386
  F        -1.7914686148        4.7575954307       17.9939840941
  F        -1.0237063769        5.9784311580       19.6497225288
  F        -0.5015321750        3.8424045054       19.5378823464
  F         4.1440269908        3.4147582662       16.0855034052
  F         5.1915893564        4.9420015628       17.2653771064
  F         4.1342373243        3.2915051044       18.2765026647
  F        -1.9661056172       11.7794450470       13.6591005338
  F        -1.2331892948       13.4729662539       14.8780666367
  F        -3.1070432063       12.4489809724       15.4262868819
  F        -1.1243173621       11.7747607958       19.9315699497
  F        -0.5837411067        9.6452658192       20.1524311816
  F         0.9829454298       11.1629879021       19.8755534601
  C         2.8239361331        8.9556545392       15.1725436368
  C         3.7347433046        9.1382383045       16.2346268069
  H         3.5203562135        8.6962047073       17.2072007794
  C         4.9176876647        9.8732545558       16.0820534835
  C         5.2331011432       10.4748122852       14.8597038500
  H         6.1474521144       11.0478895235       14.7386971163
  C         4.3371704606       10.3132301727       13.8017335171
  C         3.1603143712        9.5696839721       13.9559686106
  H         2.4899391587        9.4695018344       13.1027468796
  C         5.8222380465       10.0589941785       17.2692223486
  C         4.5892063842       10.9598577735       12.4753696185
  C         0.8334847126        7.5117856570       13.9940169142
  C         1.7267725599        6.7661543961       13.1981802333
  H         2.7769541011        6.7276711697       13.4815916709
  C         1.3082602910        6.0404109666       12.0789439471
  C        -0.0345480522        6.0413365792       11.6889791452
  H        -0.3641868578        5.4836894159       10.8169792551
  C        -0.9418794223        6.7631250674       12.4666159840
  C        -0.5173086045        7.4768752434       13.5994402219
  H        -1.2667838474        7.9968089381       14.1937748885
  C         2.3118440102        5.2698751744       11.2730392627
  C        -2.3861801581        6.7958390502       12.0528093044
  C         1.5370863134        6.9059597553       16.3891877868
  C         0.4469970600        6.4554422963       17.1502671313
  H        -0.4938467757        7.0032977785       17.1136830341
  C         0.5296340998        5.3255664548       17.9676755359
  C         1.7037148088        4.5740312101       18.0362309902
  H         1.7670508280        3.6965418189       18.6715827907
  C         2.7912345159        4.9878040365       17.2617724553
  C         2.7089002311        6.1330564702       16.4611357794
  H         3.5854141758        6.4284881061       15.8857332436
  C        -0.6761177076        4.9638144794       18.7796970978
  C         4.0497900573        4.1737588346       17.2295307274
  C         0.4260486367        9.3453256374       16.0276755409
  C        -0.3069753272       10.2549001497       15.2377301308
  H        -0.2964472243       10.1554384596       14.1538915066
  C        -1.0595779655       11.2893477215       15.8056318919
  C        -1.0874147427       11.4848237899       17.1904170114
  H        -1.6675093981       12.2924864305       17.6291376160
  C        -0.3445727098       10.6146742075       17.9870027882
  C         0.3912486955        9.5665239995       17.4172512636
  H         0.9535322911        8.9100648566       18.0806257247
  C        -1.8391524532       12.2395760167       14.9425729405
  C        -0.2777339645       10.8050139573       19.4747115618
  B         1.3903873233        8.1864844414       15.3855994045
  F        -9.0562788522       19.6480028407       13.0477565177
  F        -7.9653218088       18.0557966559       11.9912863215
  F        -7.3022206264       20.1378946092       11.8227865402
  F        -7.7399316944       20.8108482339       17.5446621026
  F        -6.6063254381       19.2153816900       18.5425905098
  F        -5.5629448189       20.9988014732       17.8198307913
  F        -4.9141189559       15.1956508998       19.6557169959
  F        -3.7286827711       13.3614303473       19.3755538331
  F        -5.2999618934       13.9070674133       17.9280091693
  F         0.7178778845       17.0232738487       18.6496345791
  F         0.7758662206       14.8258921048       18.6540575539
  F         1.2723229284       15.9291702749       16.8203825296
  F        -0.1824019373       13.9025516466       11.9930718989
  F        -0.9719110329       15.1316594732       10.3756663324
  F        -1.4770722819       12.9936652117       10.4451749249
  F        -6.1360918093       12.5698112133       13.9188001735
  F        -7.1719069708       14.0939135645       12.7148708115
  F        -6.1130271714       12.4425516322       11.7144189714
  F        -0.0105548386       20.9337498952       16.3214069982
  F        -0.7435247315       22.6294791445       15.1009334287
  F         1.1269604174       21.6010675704       14.5515153100
  F        -0.8666942715       20.9276198845       10.0503554553
  F        -1.4155502328       18.8018621031        9.8752605942
  F        -2.9906544414       20.3183552416       10.1019274442
  C        -4.8049810290       18.1064377417       14.8097687207
  C        -5.7150027487       18.2876712484       13.7467315571
  H        -5.5003723584       17.8434704233       12.7751902661
  C        -6.8970971993       19.0244290818       13.8970787683
  C        -7.2126850912       19.6277037809       15.1187475336
  H        -8.1263907358       20.2020484746       15.2385592781
  C        -6.3171570301       19.4667087261       16.1772798862
  C        -5.1409789917       18.7223524915       16.0249047462
  H        -4.4704729518       18.6234577584       16.8781601086
  C        -7.8000093228       19.2105854642       12.7084863782
  C        -6.5673496164       20.1139721134       17.5030776429
  C        -2.8122297701       16.6613617010       15.9870541767
  C        -3.7059762903       15.9246249616       16.7895964927
  H        -4.7599510468       15.9011360160       16.5186143966
  C        -3.2832187255       15.1866388803       17.8989111622
  C        -1.9359540184       15.1671473358       18.2725879238
  H        -1.6034644919       14.6012933447       19.1381180594
  C        -1.0283490718       15.8825575654       17.4889415633
  C        -1.4572978531       16.6082952213       16.3657749312
  H        -0.7088400829       17.1234166469       15.7661060008
  C        -4.2887596219       14.4204039450       18.7060033629
  C         0.4177273473       15.9078180888       17.8971639612
  C        -3.5191810854       16.0551133199       13.6003003435
  C        -2.4285829350       15.5975690163       12.8454189917
  H        -1.4884659605       16.1472786632       12.8758967679
  C        -2.5100620065       14.4582276030       12.0405665088
  C        -3.6838804498       13.7085573846       11.9729347822
  H        -3.7464273136       12.8272676822       11.3426887759
  C        -4.7731555195       14.1315357664       12.7396116434
  C        -4.6916723913       15.2823605893       13.5319799870
  H        -5.5695313560       15.5830329606       14.1025432718
  C        -1.3070967195       14.1048858633       11.2227718772
  C        -6.0338200270       13.3224409397       12.7660326091
  C        -2.4105082626       18.5017837109       13.9609789162
  C        -1.6695828002       19.4055731435       14.7506782101
  H        -1.6648643193       19.2950521812       15.8334581024
  C        -0.9276627289       20.4477500082       14.1825906726
  C        -0.9181850029       20.6589528520       12.8005790123
  H        -0.3451790197       21.4718295439       12.3620686296
  C        -1.6667999916       19.7937276386       12.0069001032
  C        -2.3902938181       18.7352580147       12.5738812022
  H        -2.9527957377       18.0795413481       11.9098970737
  C        -0.1406075683       21.3943341772       15.0396267524
  C        -1.7275098341       19.9717551480       10.5197358261
  B        -3.3715058939       17.3388061180       14.5994483670
  F         2.5526335813        7.8088333311        3.0566254890
  F         3.6434598048        9.4011906597        2.0015665762
  F         4.3045724343        7.3191460795        1.8284031574
  F         3.8754114379        6.6522784592        7.5545789407
  F         5.0620331121        8.2297282440        8.5436984812
  F         6.0432000288        6.4047549064        7.8251377636
  F         6.6920895258       12.2621035511        9.6631006918
  F         7.8782072033       14.0946130073        9.3817649684
  F         6.3049083602       13.5501691831        7.9351908519
  F        12.3218616518       10.3746375821        8.6571786873
  F        12.3628135225       12.5719558680        8.7213993851
  F        12.8678557684       11.5247384694        6.8621055070
  F        11.4480467011       13.5483239395        1.9487565129
  F        10.6567786949       12.3238598406        0.3199876574
  F        10.1328476187       14.4638457933        0.4391455703
  F         5.5092988313       14.8927596451        3.8254770133
  F         4.4539939198       13.3649894304        2.6593267036
  F         5.5250033172       15.0034541733        1.6256333862
  F        11.5950942970        6.5252933734        6.3256392968
  F        10.8614836603        4.8302160951        5.1077064879
  F        12.7340593607        5.8562788597        4.5582519548
  F        10.7540734284        6.5302171402        0.0525925349
  F        10.2134697903        8.6597169773       -0.1680092426
  F         8.6467058699        7.1419297958        0.1086126344
  C         6.8115478304        9.3486517203        4.8083713578
  C         5.8950290506        9.1697191503        3.7508398922
  H         6.0997222087        9.6228526673        2.7813410408
  C         4.7183784629        8.4242699414        3.9034965678
  C         4.4173799915        7.8065793417        5.1219815867
  H         3.5059935135        7.2289399160        5.2439589575
  C         5.3192587860        7.9639366532        6.1771924212
  C         6.4881856629        8.7197452029        6.0217711834
  H         7.1616353584        8.8213969158        6.8724732293
  C         3.8096013377        8.2443835436        2.7168866297
  C         5.0668361788        7.3210378008        7.5076792573
  C         8.7947900095       10.8003744895        5.9865949239
  C         7.8995083391       11.5434808336        6.7831445397
  H         6.8486908290       11.5833159760        6.5003412956
  C         8.3181819490       12.2654457889        7.9050658190
  C         9.6599972339       12.2616674521        8.2984666881
  H         9.9878287649       12.8156858423        9.1736780693
  C        10.5686808639       11.5424277551        7.5202545017
  C        10.1451109233       10.8338351658        6.3836188405
  H        10.8950929583       10.3161466460        5.7879872284
  C         7.3152648676       13.0359819049        8.7114001780
  C        12.0126432919       11.5089391977        7.9361030725
  C         8.1001554425       11.4029107351        3.5833854745
  C         9.1995478555       11.8536205279        2.8341248713
  H        10.1419596981       11.3096564784        2.8855711049
  C         9.1221262164       12.9775356565        2.0086431414
  C         7.9464065956       13.7217356666        1.9163308914
  H         7.8867591132       14.5929802796        1.2725671303
  C         6.8509799945       13.3081108326        2.6752754120
  C         6.9260675770       12.1703731708        3.4882548841
  H         6.0427996938       11.8768222617        4.0541550905
  C        10.3203394941       13.3396151092        1.1891516348
  C         5.5980777200       14.1280567172        2.6863968208
  C         9.2055118209        8.9629754701        3.9551216330
  C         9.9339153083        8.0505082881        4.7463014130
  H         9.9243767919        8.1520202834        5.8300188773
  C        10.6834888247        7.0129558887        4.1797059515
  C        10.7106558982        6.8158343849        2.7950248895
  H        11.2875496645        6.0053823191        2.3570888519
  C         9.9736407901        7.6898657129        1.9971832444
  C         9.2425884220        8.7420545063        2.5654848173
  H         8.6856724528        9.4019663134        1.9010149530
  C        11.4656552942        6.0644076907        5.0428123183
  C         9.9074031704        7.4999725690        0.5094859232
  B         8.2415793420       10.1254276415        4.5937530603
  F        17.8561789392       -2.1273169094        7.6036944558
  F        17.5426534626       -0.0096679708        8.1580343841
  F        16.0044937093       -1.5203414653        8.5994662300
  F        17.5025402186       -2.5041547843        2.7693001226
  F        16.1604110921       -1.1592442882        1.6571755754
  F        15.3893461576       -3.0413164953        2.4962106108
  F        14.5452493025        3.1100528785        0.3272826153
  F        13.3606695530        4.9456094879        0.6068421300
  F        14.9298652289        4.3974564990        2.0563310192
  F         8.9071426971        1.2243374315        1.3428215773
  F         8.8174848063        3.4186438563        1.2743702096
  F         8.4021828050        2.3752872315        3.1629213543
  F         9.7705162908        4.3980844090        8.0967472176
  F        10.5701820937        3.1725666642        9.7165036651
  F        11.0885492163        5.3117717943        9.6057781855
  F        15.7391377422        5.7445216516        6.1114897061
  F        16.7488386080        4.2033833928        7.2785765823
  F        15.7206454060        5.8544948913        8.3198088980
  F         9.6388846506       -2.6276286853        3.6656883928
  F        10.3730699499       -4.3165650913        4.8868549739
  F         8.4953233126       -3.2977562309        5.4332091280
  F        10.4813515934       -2.6220994347        9.9398894552
  F        11.0222246336       -0.4915945160       10.1622026284
  F        12.5865498500       -2.0102673607        9.8803853639
  C        14.3522066732        0.2075848189        5.2242391496
  C        15.1379820924       -0.0214943960        6.3658851659
  H        14.8565978893        0.4411402700        7.3105074555
  C        16.2458567849       -0.8696257512        6.3484053258
  C        16.6449945459       -1.5058413066        5.1729978209
  H        17.5037426797       -2.1700359425        5.1598362026
  C        15.8880775929       -1.2747739926        4.0220540856
  C        14.7593339393       -0.4424402507        4.0475231740
  H        14.1832704516       -0.3093916634        3.1321461871
  C        16.9165932189       -1.1317936591        7.6596564463
  C        16.2390218846       -1.9818149074        2.7510550980
  C        12.4138687619        1.6642376603        3.9902939598
  C        13.3187468513        2.3980415577        3.1979596672
  H        14.3667389180        2.4349016600        3.4901180318
  C        12.9101799743        3.1202088769        2.0733874616
  C        11.5703338121        3.1256074205        1.6706810046
  H        11.2479247381        3.6829248656        0.7955181912
  C        10.6586262433        2.4095493978        2.4447241902
  C        11.0708007794        1.6998848983        3.5829206985
  H        10.3158280186        1.1865623687        4.1747492587
  C        13.9202990501        3.8857528732        1.2757080293
  C         9.2129738816        2.3664749119        2.0528748419
  C        13.0837283090        2.2848645705        6.3962399931
  C        12.0035323339        2.7260619768        7.1766719445
  H        11.0633967459        2.1777335669        7.1462001808
  C        12.0971125012        3.8434785925        8.0102217901
  C        13.2733330592        4.5932762149        8.0736628560
  H        13.3466803953        5.4606088712        8.7217254078
  C        14.3518724517        4.1884722920        7.2814982238
  C        14.2584935315        3.0529969888        6.4674608130
  H        15.1302565895        2.7566695873        5.8850423986
  C        10.9047432919        4.1921593560        8.8495427362
  C        15.6215218847        4.9863085419        7.2555806736
  C        11.9782368398       -0.1581441002        6.0358523411
  C        11.2620792134       -1.0794978850        5.2461873647
  H        11.2678461056       -0.9773975118        4.1626532077
  C        10.5308920853       -2.1282492819        5.8143199047
  C        10.5137642932       -2.3316307360        7.1980923840
  H         9.9518262070       -3.1529638493        7.6352363113
  C        11.2465099232       -1.4530591514        7.9950040073
  C        11.9545819509       -0.3860769814        7.4251263351
  H        12.5034281774        0.2796988347        8.0901441531
  C         9.7625578490       -3.0846387280        4.9500057174
  C        11.3251845405       -1.6505440539        9.4819102011
  B        12.9366567954        1.0055200118        5.3897826020
  C         4.2186411756       -2.2362119251        6.2416997086
  H         5.1347593328       -2.8349912066        6.2130857463
  H         3.8990796923       -2.0990298154        7.2798547833
  H         3.4324315601       -2.7542913102        5.6831547501
  H         4.3940675810       -1.2545175422        5.7889502903

545
TS(2+-1+)5 @ [2][BArF4]
 Ir         0.2733825152       10.9645901731        4.9096015555
  P         1.1280880215       11.3975590837        6.9296790662
  P        -1.1110323174       10.9842538901        3.0967945319
  O         0.1329234723       12.6843770707        7.4879426052
  O        -2.0585613514       12.3899769690        3.3948038803
  N        -0.9652054378       12.5914095775        5.4382008507
  C        -0.6021272889        9.7339410359        6.3770418064
  H        -1.6118420355       10.1038019572        6.5847321162
  H        -0.6463812475        8.7012247451        6.0123348335
  C         0.3179982250        9.8704970700        7.6336865938
  C         1.3238817426        8.7110336263        7.7078289182
  H         1.8823560712        8.5972124874        6.7697118797
  H         0.7735138919        7.7766424621        7.8847385080
  H         2.0386205962        8.8345317435        8.5311570692
  C        -0.4505407565       10.0329357309        8.9492692541
  H         0.2311564693       10.1743625588        9.7984143528
  H        -1.0393597253        9.1228153977        9.1398222409
  H        -1.1413391514       10.8834767005        8.9209034068
  C         3.8342018798       11.0034981752        7.0483129536
  H         3.8184663380       10.8997403344        5.9552495995
  H         3.7246585412       10.0105355723        7.4904625535
  H         4.8206746530       11.3827705616        7.3472145435
  C         2.7665315522       11.9876452936        7.5547238088
  C         2.7649516598       12.0550509756        9.0899174404
  H         2.0017136502       12.7452557056        9.4712802153
  H         3.7482188408       12.4047287853        9.4321689842
  H         2.5993260371       11.0680529366        9.5398172629
  C         3.0016687026       13.3754181494        6.9238920802
  H         3.9947505542       13.7366264352        7.2256249252
  H         2.2563325555       14.1037835873        7.2569727048
  H         2.9841179823       13.3269189628        5.8257360559
  C        -0.8363327084       13.1670424509        6.6631274881
  C        -1.6540608016       14.2140951019        7.0723640745
  H        -1.5267737270       14.6446577844        8.0596060467
  C        -2.6174295545       14.6742215521        6.1735701356
  H        -3.2529552781       15.5096437882        6.4570332121
  C        -2.7767241751       14.0834489495        4.9193114507
  H        -3.5295485564       14.4097197167        4.2090065971
  C        -1.9354160601       13.0253674479        4.5923556918
  C         0.0193043823       11.6308924791        1.7575861180
  C         1.0233289388       12.4607480872        2.5995968461
  H         1.5060752903       11.8357413894        3.4122626893
  H         0.5736069111       13.3592058890        3.0295231267
  H         1.8782203699       12.7750201164        1.9791820554
  C        -0.6427135914       12.5042147475        0.6869788348
  H        -1.2531769932       11.9127013467       -0.0048726501
  H         0.1399502271       13.0013610186        0.0964207093
  H        -1.2756751340       13.2790606121        1.1295545897
  C         0.7539884801       10.4450721667        1.1208282534
  H         1.1621389413        9.7554469572        1.8688615259
  H         1.5921888807       10.8204186985        0.5162600059
  H         0.0819638783        9.8939018601        0.4562496288
  C        -2.4466607856        9.7969171147        2.5856951992
  C        -3.0759259864       10.1497152709        1.2283633798
  H        -3.4582701501       11.1777742012        1.2044886687
  H        -3.9261371039        9.4785935070        1.0386033066
  H        -2.3705500235       10.0192151752        0.3993368465
  C        -1.8224089453        8.3853049428        2.5716727880
  H        -1.0359173031        8.2806473000        1.8153032844
  H        -2.6093896427        7.6524327217        2.3399812108
  H        -1.3934850562        8.1232472580        3.5479641923
  C        -3.5129607826        9.8722640714        3.6985602421
  H        -3.0927433138        9.6485941124        4.6883550642
  H        -4.2856658562        9.1231344527        3.4851586969
  H        -3.9915774269       10.8575397386        3.7389108366
  H         1.2031956157        9.7186383478        4.5230839101
 Ir         4.5400660071        1.8139926814        5.0425063116
  P         3.7259508491        2.2852690794        2.9980903532
  P         5.7768862127        1.7505805581        6.9872518501
  O         4.7264403659        3.5978106810        2.5591161724
  O         6.7877320577        3.1071557695        6.7258279776
  N         5.7911892563        3.3209990403        4.6201457340
  C         5.5785427519        0.7662237127        3.4103552504
  H         6.5461168864        1.2124427011        3.1796583276
  H         5.7170822226       -0.2684272037        3.7474335621
  C         4.6041979204        0.8657250800        2.1927045354
  C         3.6908537441       -0.3601416518        2.0463577232
  H         3.1007717348       -0.5661501390        2.9456358441
  H         4.3102520149       -1.2451206462        1.8468008055
  H         2.9965837146       -0.2433223164        1.2037419778
  C         5.3407939554        1.1525638865        0.8795156990
  H         4.6459291468        1.3345725798        0.0498218464
  H         5.9591315016        0.2800779590        0.6198826682
  H         6.0022671896        2.0192049544        0.9684008463
  C         1.0409357849        1.8837072182        2.8680661782
  H         1.0328029681        1.8192599280        3.9648152537
  H         1.1853812087        0.8766768893        2.4602875039
  H         0.0517515701        2.2277689970        2.5354288435
  C         2.0990661576        2.8836962466        2.3592793270
  C         2.1128349821        2.9313435469        0.8242948037
  H         2.8669316527        3.6308259380        0.4406334889
  H         1.1274557365        3.2600679471        0.4703641791
  H         2.2985106157        1.9432877838        0.3853980875
  C         1.8495526915        4.2773704671        2.9706653245
  H         0.8414371909        4.6124262300        2.6894567757
  H         2.5700485713        5.0180294510        2.6041908686
  H         1.8995575207        4.2513119493        4.0688599773
  C         5.6642193547        4.0173703485        3.4436914981
  C         6.4403411789        5.1312705894        3.1545392769
  H         6.2940865894        5.6388710950        2.2057007001
  C         7.3687595215        5.5565312451        4.1027726707
  H         7.9765526082        6.4357474784        3.9052950162
  C         7.5055945697        4.8740350188        5.3111804818
  H         8.2103391989        5.1760306314        6.0803844727
  C         6.7021874521        3.7654424100        5.5466759950
  C         4.8893340298        2.3021786466        8.5533966005
  C         4.2762444787        3.6701069517        8.2036317039
  H         3.7004485529        3.6440500617        7.2686468365
  H         5.0484565959        4.4369202416        8.1217984254
  H         3.5871416510        3.9605791202        9.0051305838
  C         5.7636608055        2.4715812229        9.8096605742
  H         6.0715943701        1.5184369751       10.2492030016
  H         5.1693011507        3.0020938836       10.5682706513
  H         6.6612897812        3.0719007460        9.6165509387
  C         3.7501876368        1.2995424483        8.8033226405
  H         3.0606575687        1.2652709861        7.9529519511
  H         3.1774310531        1.6241036071        9.6837811379
  H         4.1100998507        0.2805711723        8.9916730379
  C         7.0948380929        0.4259541956        7.2424730892
  C         7.9626806216        0.6133712410        8.4995515825
  H         8.3580888233        1.6322323902        8.5948453303
  H         8.8236952032       -0.0652707982        8.4200627096
  H         7.4348472747        0.3546668696        9.4215242552
  C         6.4107872150       -0.9560108600        7.2649738922
  H         5.6875422802       -1.0568524882        8.0840352677
  H         7.1787096875       -1.7306869591        7.4066496840
  H         5.8991800824       -1.1752950971        6.3206002839
  C         8.0123521333        0.5219722323        6.0065015716
  H         7.4612014489        0.4342643484        5.0650885249
  H         8.7348412767       -0.3021008345        6.0539124542
  H         8.5755819380        1.4626674970        5.9943323233
  H         3.1384502010        1.9237870980        5.9234236387
 Ir         9.3078002662        7.2691410868       15.0486431843
  P         8.4722115951        6.8117510974       13.0231376587
  P        10.6783662550        7.2676762033       16.8732807420
  O         9.4964294408        5.5446600285       12.4812660203
  O        11.6355431128        5.8654740772       16.5958756518
  N        10.5614351301        5.6452882831       14.5449954307
  C        10.1729662728        8.5047170436       13.5797405854
  H        11.1885451544        8.1473781025       13.3785065762
  H        10.2019569439        9.5398739980       13.9391868190
  C         9.2613230027        8.3501045641       12.3185639530
  C         8.2387675007        9.4942501372       12.2333544074
  H         7.6694711414        9.6010232597       13.1658386112
  H         8.7770554842       10.4369090868       12.0593573281
  H         7.5334100287        9.3576900675       11.4038326686
  C        10.0396815751        8.1939454122       11.0084356168
  H         9.3663614733        8.0202849567       10.1585352705
  H        10.6031851294        9.1178565035       10.8080679189
  H        10.7541177191        7.3642880038       11.0526960875
  C         5.7603583418        7.1455683714       12.8853561518
  H         5.7792781373        7.2722532975       13.9762148165
  H         5.8437438547        8.1331075886       12.4226979024
  H         4.7829735743        6.7356228050       12.6004457497
  C         6.8501980060        6.1750121238       12.3944079245
  C         6.8553143039        6.0781653741       10.8599541214
  H         7.6540095524        5.4210908188       10.4924668970
  H         5.8926129856        5.6677749984       10.5229015890
  H         6.9698145538        7.0632289664       10.3907468532
  C         6.6509027867        4.7884322746       13.0440027458
  H         5.6542156747        4.4128994917       12.7724037238
  H         7.3941736289        4.0620099928       12.6961109339
  H         6.6958732688        4.8433867568       14.1410617980
  C        10.4330359913        5.0455635218       13.3325449823
  C        11.2187409435        3.9590109998       12.9627810086
  H        11.0843900524        3.5012259475       11.9892630952
  C        12.1570715715        3.4951192698       13.8846879431
  H        12.7689729110        2.6331474670       13.6316018683
  C        12.3233650478        4.1154967477       15.1243207581
  H        13.0598219764        3.7871040698       15.8507296155
  C        11.5088761659        5.2046372450       15.4127936830
  C         9.5460188730        6.6039612981       18.2019842081
  C         8.5582042504        5.7674453257       17.3471124401
  H         8.0740894305        6.3890616571       16.5321457046
  H         9.0214756497        4.8740922534       16.9184299048
  H         7.7018548842        5.4408730551       17.9587671824
  C        10.2123034518        5.7232594992       19.2622234638
  H        10.8424325306        6.3044741787       19.9452633960
  H         9.4320442848        5.2370736419       19.8641751861
  H        10.8256962112        4.9399965675       18.8067936858
  C         8.7974638345        7.7746250774       18.8481810707
  H         8.3945256322        8.4731133053       18.1061614140
  H         7.9547057963        7.3868267708       19.4384740360
  H         9.4598413533        8.3192155884       19.5277753576
  C        11.9977489334        8.4716550014       17.3919315660
  C        12.6267641607        8.1272091182       18.7518651841
  H        13.0304771370        7.1071369191       18.7734837721
  H        13.4619638765        8.8153680374       18.9486539909
  H        11.9143808621        8.2393909817       19.5777699492
  C        11.3503579982        9.8732239354       17.4039900796
  H        10.5587775819        9.9644799925       18.1568785438
  H        12.1240867399       10.6193729607       17.6385773573
  H        10.9205609985       10.1277340653       16.4260190404
  C        13.0701988312        8.4146180184       16.2831836586
  H        12.6497718087        8.6309982061       15.2918818007
  H        13.8303655190        9.1769999685       16.4988831720
  H        13.5649137214        7.4370024734       16.2446602217
  H         8.3588452893        8.5047975450       15.4230426985
 Ir         5.1187944840       16.4296859856       14.9587846330
  P         5.9335298083       15.9904939046       17.0018578867
  P         3.7440990107       16.4382652982       13.1398450173
  O         4.9158930110       14.7140448474       17.5380138554
  O         2.8012975843       15.0239673045       13.4069896210
  N         3.8708913414       14.8025729636       15.4613252783
  C         4.2281547165       17.6719742738       16.4035547846
  H         3.2134186761       17.3089895791       16.5963314585
  H         4.1964688770       18.7026796335       16.0317722917
  C         5.1247433554       17.5345521840       17.6737042104
  C         6.1421741692       18.6849506150       17.7519160434
  H         6.7112775797       18.7868778410       16.8186945541
  H         5.5981682342       19.6255857988       17.9166621865
  H         6.8480488703       18.5622954093       18.5829071236
  C         4.3294957636       17.3955840666       18.9762989884
  H         4.9917002565       17.2554296789       19.8406465500
  H         3.7468771548       18.3137427374       19.1457801848
  H         3.6301698451       16.5524057841       18.9418234298
  C         8.6443982047       16.3168543127       17.1437737986
  H         8.6646452910       16.3017960913       16.0459154067
  H         8.5368245701       17.3553287392       17.4691439083
  H         9.6133894836       15.9587760785       17.5156249065
  C         7.5412187342       15.4058274410       17.7140855611
  C         7.5074053730       15.4778656995       19.2504177712
  H         6.7193072848       14.8417487581       19.6739033271
  H         8.4740866558       15.1359812874       19.6440496106
  H         7.3588358306       16.5041602935       19.6088484830
  C         7.7495392881       13.9571727572       17.2242152311
  H         8.7404507246       13.6137041442       17.5516610594
  H         6.9968871924       13.2734507487       17.6327098746
  H         7.7230180922       13.8923264140       16.1270854100
  C         3.9899936935       14.2079954083       16.6777716446
  C         3.2037010587       13.1212464009       17.0449796508
  H         3.3301083236       12.6680981813       18.0220033193
  C         2.2707941169       12.6546502233       16.1185905439
  H         1.6554875574       11.7948100991       16.3712549052
  C         2.1106930775       13.2729145472       14.8768170114
  H         1.3755767156       12.9451027365       14.1486633767
  C         2.9262897037       14.3615170177       14.5900751437
  C         4.8528447937       15.8183009646       11.7714676664
  C         5.8626981702       14.9606085747       12.5789463687
  H         6.3528050640       15.5574706442       13.4038300125
  H         5.4084261295       14.0538258051       12.9898298941
  H         6.7058789565       14.6538347437       11.9394966420
  C         4.1724319605       14.9634090681       10.6967516097
  H         3.5107964864       15.5546415507       10.0531453638
  H         4.9457055124       14.5152625856       10.0563852570
  H         3.5871903793       14.1502805201       11.1389475499
  C         5.5831326166       17.0170056472       11.1517616977
  H         6.0243078347       17.6691554876       11.9141770951
  H         6.3980187273       16.6488324583       10.5116525240
  H         4.9076777437       17.6143698850       10.5302143842
  C         2.4135941826       17.6491802975       12.6689993153
  C         1.7479855118       17.3195531923       11.3234407629
  H         1.3441177676       16.2995757949       11.3015565721
  H         0.9076612569       18.0098510568       11.1600287830
  H         2.4354104055       17.4438287951       10.4791109629
  C         3.0599187028       19.0514057376       12.6548722445
  H         3.8340792209       19.1508974156       11.8851147753
  H         2.2800288881       19.7988025835       12.4462956890
  H         3.5121298769       19.2975977142       13.6247880295
  C         1.3656313225       17.5811076655       13.7990103953
  H         1.8017805450       17.8019054970       14.7817656942
  H         0.5942300519       18.3357650057       13.5971258308
  H         0.8801353437       16.5992032987       13.8457548745
  H         6.0675561907       17.6651799985       14.5820951341
  F         7.0780559443       10.4956653705       16.9288572461
  F         5.9861727158        8.9037236036       17.9847182048
  F         5.3248830160       10.9858299741       18.1556193822
  F         5.7606731685       11.6589603697       12.4330169235
  F         4.6283149330       10.0635550564       11.4343862745
  F         3.5848638569       11.8479597318       12.1560126063
  F         2.9348117987        6.0449681564       10.3246164723
  F         1.7485564007        4.2115545404       10.6054041600
  F         3.3231582118        4.7540436742       12.0494071675
  F        -2.6948921231        7.9297869525       11.3305993664
  F        -2.7353925301        5.7333271757       11.2667139860
  F        -3.2421819133        6.7788510902       13.1306093564
  F        -1.7923174387        4.7585853378       17.9942128868
  F        -1.0243835975        5.9790700428       19.6519621212
  F        -0.5004593430        3.8457012522       19.5359376020
  F         4.1430915765        3.4147704939       16.0862265473
  F         5.1898066389        4.9423345968       17.2654320070
  F         4.1328193696        3.2922460341       18.2770112145
  F        -1.9662650636       11.7797820375       13.6594077047
  F        -1.2331599354       13.4736530657       14.8780415792
  F        -3.1076621582       12.4495014978       15.4262028662
  F        -1.1250487081       11.7752199680       19.9324424873
  F        -0.5842062250        9.6454539513       20.1525305629
  F         0.9821222043       11.1633260853       19.8754730721
  C         2.8220438344        8.9588377208       15.1720124452
  C         3.7327347742        9.1412745468       16.2341247939
  H         3.5174200273        8.7003090168       17.2069941060
  C         4.9167163323        9.8746218214       16.0810006967
  C         5.2327651089       10.4747364297       14.8579509834
  H         6.1480762103       11.0461341864       14.7364459973
  C         4.3358593283       10.3148582658       13.8002567412
  C         3.1583858143        9.5724786050       13.9551422751
  H         2.4873913597        9.4724196055       13.1023908664
  C         5.8211805114       10.0596113186       17.2684158141
  C         4.5879569758       10.9622022317       12.4737544245
  C         0.8314599013        7.5139982757       13.9947160273
  C         1.7249085444        6.7673395099       13.2000025388
  H         2.7747432895        6.7292864780       13.4843877355
  C         1.3073125124        6.0409158350       12.0810653695
  C        -0.0355312216        6.0422243940       11.6907580504
  H        -0.3646090448        5.4854738717       10.8178758873
  C        -0.9432255819        6.7641208564       12.4679909470
  C        -0.5192514246        7.4790800697       13.6002791995
  H        -1.2689502883        7.9998780354       14.1936661406
  C         2.3107701720        5.2704904210       11.2734971385
  C        -2.3873469127        6.7962786636       12.0538181552
  C         1.5363690024        6.9089792990       16.3888219741
  C         0.4456276380        6.4594831295       17.1494934180
  H        -0.4951295122        7.0076629965       17.1122467643
  C         0.5279046417        5.3301010384       17.9671554450
  C         1.7012153897        4.5772217314       18.0354248091
  H         1.7632469705        3.6997960883       18.6708865142
  C         2.7893771230        4.9895702778       17.2611794148
  C         2.7077828676        6.1353444134       16.4608778154
  H         3.5843792415        6.4307542939       15.8856417423
  C        -0.6771099631        4.9693694497       18.7802849187
  C         4.0476188687        4.1745553600       17.2295870548
  C         0.4248705362        9.3471860243       16.0282156505
  C        -0.3078646140       10.2567880639       15.2383837262
  H        -0.2968290802       10.1579769783       14.1545000736
  C        -1.0609397311       11.2905832951       15.8064256387
  C        -1.0898984509       11.4856887860       17.1912252630
  H        -1.6706744994       12.2929319636       17.6297852084
  C        -0.3468105234       10.6155771935       17.9875664949
  C         0.3894441410        9.5679052942       17.4177170617
  H         0.9515923894        8.9115355869       18.0812524236
  C        -1.8396364404       12.2402339673       14.9426497153
  C        -0.2789987619       10.8050032161       19.4749476731
  B         1.3890587317        8.1891941902       15.3854308445
  F        -9.0558288368       19.6482944623       13.0478257984
  F        -7.9639888914       18.0564279030       11.9914255136
  F        -7.3025915831       20.1382223901       11.8208971028
  F        -7.7403676412       20.8118581605       17.5450608830
  F        -6.6059933621       19.2164271607       18.5426429107
  F        -5.5629891862       20.9995796974       17.8193118387
  F        -4.9145507638       15.1958090091       19.6563614990
  F        -3.7285632786       13.3618960075       19.3755037655
  F        -5.2994202611       13.9073662128       17.9279598236
  F         0.7181681793       17.0238193564       18.6500300172
  F         0.7753825512       14.8261554209       18.6543692992
  F         1.2716730830       15.9291260950       16.8210008732
  F        -0.1818537788       13.9015473368       11.9947859657
  F        -0.9732615366       15.1289514156       10.3793075476
  F        -1.4782230825       12.9931008537       10.4479199838
  F        -6.1361540894       12.5701620367       13.9189409011
  F        -7.1725356578       14.0941627492       12.7149088769
  F        -6.1130496430       12.4429770533       11.7148328987
  F        -0.0106843195       20.9341793417       16.3216607308
  F        -0.7436939690       22.6310732906       15.1016965925
  F         1.1263349589       21.6013679365       14.5519053017
  F        -0.8678727300       20.9289575944       10.0508037414
  F        -1.4174559954       18.8053502211        9.8776186308
  F        -2.9934190316       20.3194279887       10.1021815506
  C        -4.8051223596       18.1095422164       14.8100050578
  C        -5.7138896760       18.2920791394       13.7461701745
  H        -5.4978296291       17.8498565221       12.7740622762
  C        -6.8964220196       19.0278704937       13.8962686855
  C        -7.2134237715       19.6300202988       15.1181979509
  H        -8.1272139183       20.2043565010       15.2377301852
  C        -6.3182715778       19.4686706184       16.1769785047
  C        -5.1418429804       18.7248231124       16.0250427590
  H        -4.4715467488       18.6263773328       16.8784779870
  C        -7.7988841956       19.2130410766       12.7070817047
  C        -6.5678369921       20.1155825013       17.5026602958
  C        -2.8132539197       16.6650436834       15.9888258412
  C        -3.7069409717       15.9274935086       16.7909174942
  H        -4.7609747375       15.9039267024       16.5198761589
  C        -3.2838759066       15.1887811618       17.8998148495
  C        -1.9366148563       15.1690380333       18.2736589149
  H        -1.6038673582       14.6015195113       19.1381514477
  C        -1.0290859025       15.8848498708       17.4903357005
  C        -1.4584523496       16.6122860599       16.3683313908
  H        -0.7103895502       17.1290756607       15.7697550487
  C        -4.2887619985       14.4208658499       18.7057380401
  C         0.4172774961       15.9080646488       17.8974843529
  C        -3.5197607151       16.0574215763       13.6014883678
  C        -2.4283697311       15.5986721520       12.8483252989
  H        -1.4880542757       16.1481369234       12.8793498329
  C        -2.5098499767       14.4583901618       12.0445836254
  C        -3.6839920681       13.7095640267       11.9762151168
  H        -3.7461281289       12.8277905199       11.3466519576
  C        -4.7741424764       14.1335757807       12.7408539884
  C        -4.6929818272       15.2855342432       13.5319155964
  H        -5.5714753140       15.5881010969       14.1004736244
  C        -1.3074091630       14.1037920828       11.2265815587
  C        -6.0342967844       13.3231086878       12.7663702185
  C        -2.4125727091       18.5057508926       13.9618866709
  C        -1.6733284675       19.4105625926       14.7516904986
  H        -1.6688813582       19.3009292229       15.8345567385
  C        -0.9301954511       20.4515747064       14.1832567339
  C        -0.9199617258       20.6628980848       12.8013421605
  H        -0.3460774838       21.4752292424       12.3627488352
  C        -1.6691725175       19.7981456607       12.0078657826
  C        -2.3920345947       18.7392837014       12.5748248120
  H        -2.9536255088       18.0831847453       11.9105012587
  C        -0.1415738046       21.3962417989       15.0401759334
  C        -1.7293761728       19.9756418881       10.5204763399
  B        -3.3721955682       17.3419084344       14.6002937899
  F         2.5518322291        7.8092420535        3.0553300955
  F         3.6424228319        9.4016447541        1.9993192141
  F         4.3053466704        7.3189327856        1.8287398752
  F         3.8706379298        6.6480372455        7.5500466741
  F         5.0018594408        8.2418763229        8.5499181259
  F         6.0504185408        6.4625228790        7.8285933629
  F         6.6921916215       12.2623633795        9.6634499722
  F         7.8783183029       14.0951526223        9.3821444243
  F         6.3057308294       13.5504637813        7.9354934661
  F        12.3230137085       10.3740886153        8.6579657206
  F        12.3632014768       12.5719860481        8.7220152625
  F        12.8686663066       11.5245423096        6.8632328033
  F        11.4227733863       13.5475906940        1.9899083194
  F        10.6543652620       12.3265692406        0.3338053699
  F        10.1316715890       14.4624126407        0.4465884435
  F         5.4897247683       14.8929584465        3.8863418631
  F         4.4409462250       13.3647223676        2.7148555255
  F         5.5045910069       15.0063087779        1.6836395241
  F        11.5953906256        6.5250393981        6.3261538061
  F        10.8612657113        4.8303778041        5.1077682144
  F        12.7342804650        5.8561534130        4.5585016819
  F        10.7524500097        6.5300629127        0.0537454153
  F        10.2126149093        8.6589206839       -0.1659845511
  F         8.6441411087        7.1419017872        0.1074635073
  C         6.8044918411        9.3514622468        4.8134548964
  C         5.8938507443        9.1691351691        3.7513070982
  H         6.1066440090        9.6137308357        2.7795914025
  C         4.7127031791        8.4306400490        3.9029301538
  C         4.3997570708        7.8253097825        5.1241801310
  H         3.4883507709        7.2473859130        5.2448266686
  C         5.2950458415        7.9881733717        6.1824918637
  C         6.4695704363        8.7349689364        6.0292643445
  H         7.1391745012        8.8364592282        6.8829741986
  C         3.8082310904        8.2455455159        2.7155860202
  C         5.0412831162        7.3414961208        7.5093389616
  C         8.7957091141       10.7948027436        5.9921301204
  C         7.9025632976       11.5419240026        6.7867228722
  H         6.8530665915       11.5833757097        6.5011945075
  C         8.3202160396       12.2650664571        7.9078379040
  C         9.6621218512       12.2613725782        8.3009774907
  H         9.9907742940       12.8161432275        9.1754360483
  C        10.5697487971       11.5402409115        7.5232442470
  C        10.1459315783       10.8278263054        6.3891604052
  H        10.8957444745       10.3070497912        5.7960945436
  C         7.3167245349       13.0352082001        8.7136880263
  C        12.0139738728       11.5077830435        7.9377287183
  C         8.0935679975       11.3998160624        3.5956773748
  C         9.1849437146       11.8491460712        2.8354513551
  H        10.1255316900       11.3009304407        2.8742256578
  C         9.1032493733       12.9777687563        2.0161646520
  C         7.9295774681       13.7284305577        1.9428498718
  H         7.8673764870       14.6038113299        1.3045194023
  C         6.8409119936       13.3156244015        2.7155013069
  C         6.9218109644       12.1727659761        3.5200132086
  H         6.0443854095       11.8783149775        4.0944694748
  C        10.3077057801       13.3402704752        1.2037691254
  C         5.5837021224       14.1297167728        2.7397893880
  C         9.1989745733        8.9571428524        3.9594231241
  C         9.9333723709        8.0487394696        4.7494607457
  H         9.9265430922        8.1505552352        5.8331373338
  C        10.6836680289        7.0125715535        4.1812769085
  C        10.7082933066        6.8148389670        2.7967882614
  H        11.2883089271        6.0069742592        2.3582372598
  C         9.9656959015        7.6851336870        1.9999070780
  C         9.2300944681        8.7331221158        2.5701764614
  H         8.6683019243        9.3901632306        1.9069798599
  C        11.4661959007        6.0644381577        5.0435817035
  C         9.9037288321        7.4985236839        0.5109425023
  B         8.2382468800       10.1197007755        4.6006781591
  F        17.8130340752       -2.1305431192        7.7108448747
  F        17.4286668156       -0.0018876538        8.1596831251
  F        15.9583177497       -1.5259639418        8.7013743155
  F        17.4854783844       -2.5028974477        2.8261648689
  F        16.1431771459       -1.1558075064        1.7156006242
  F        15.3840614159       -3.0566155272        2.4958680193
  F        14.5452938001        3.1097695565        0.3275238906
  F        13.3606099451        4.9450844292        0.6074472400
  F        14.9304611998        4.3973497921        2.0565914183
  F         8.9075500057        1.2245330165        1.3412589288
  F         8.8173397166        3.4192478716        1.2730602036
  F         8.4088108824        2.3771049357        3.1622747963
  F         9.7673239437        4.3982165898        8.0984568684
  F        10.5678865692        3.1721146300        9.7163067791
  F        11.0866271315        5.3126916196        9.6079301059
  F        15.7378038977        5.7440842676        6.1123641942
  F        16.7477451519        4.2031053424        7.2797693334
  F        15.7224300835        5.8568247124        8.3196340035
  F         9.6394855074       -2.6288101177        3.6671453648
  F        10.3711555545       -4.3230500992        4.8860207148
  F         8.4960090232       -3.2985065811        5.4330475180
  F        10.4793206297       -2.6229185710        9.9423374105
  F        11.0217417696       -0.4922944985       10.1632302544
  F        12.5850320284       -2.0108721248        9.8799174915
  C        14.3189633040        0.1942268380        5.2530878252
  C        15.0773900828       -0.0603727405        6.4079319068
  H        14.8072288903        0.4281669299        7.3427057234
  C        16.1447835871       -0.9592581479        6.4137615476
  C        16.5199049322       -1.6288888121        5.2490188941
  H        17.3253661347       -2.3558400365        5.2551226910
  C        15.8274513288       -1.3280257105        4.0737692143
  C        14.7392184342       -0.4446819067        4.0765564489
  H        14.2051674170       -0.2638025514        3.1444368887
  C        16.8347825897       -1.1630447507        7.7273711839
  C        16.2121272941       -1.9978635359        2.7935732366
  C        12.4088877193        1.6681072268        3.9928041638
  C        13.3172484779        2.3999911891        3.2021454031
  H        14.3643259941        2.4391043531        3.4983364084
  C        12.9116306155        3.1196235601        2.0744803150
  C        11.5731165303        3.1241018910        1.6677325366
  H        11.2525681864        3.6806513605        0.7914271713
  C        10.6599121905        2.4096877554        2.4405666972
  C        11.0676458546        1.7022296687        3.5811900487
  H        10.3102193624        1.1908815559        4.1721277775
  C        13.9213177951        3.8856694480        1.2769224515
  C         9.2156629578        2.3675262358        2.0497323867
  C        13.0721072905        2.2921753450        6.3986813981
  C        11.9908001426        2.7382193482        7.1724933120
  H        11.0447230830        2.1989307881        7.1337868303
  C        12.0926821380        3.8496344733        8.0116393066
  C        13.2724346405        4.5942518048        8.0782194520
  H        13.3483324048        5.4592360138        8.7291597759
  C        14.3508167810        4.1884882565        7.2859162171
  C        14.2526718669        3.0514484740        6.4742605572
  H        15.1248910086        2.7477203364        5.8962140525
  C        10.9016906598        4.1942732530        8.8514427823
  C        15.6244237632        4.9848196249        7.2577719166
  C        11.9491713859       -0.1443828224        6.0413868548
  C        11.2495606671       -1.0759159824        5.2500693546
  H        11.2549296377       -0.9731467367        4.1666368264
  C        10.5350281801       -2.1374775188        5.8162310509
  C        10.5236742928       -2.3470587786        7.1992388025
  H         9.9758792323       -3.1786164545        7.6350307545
  C        11.2382389647       -1.4547400356        7.9976402986
  C        11.9218408673       -0.3712806627        7.4304822213
  H        12.4541186983        0.3051095319        8.0981619991
  C         9.7653117190       -3.0898720834        4.9501536214
  C        11.3220080869       -1.6505029632        9.4843728176
  B        12.9169226029        1.0141573616        5.3977035098
  C         3.3166946953       -0.9294626472        5.5182095732
  H         3.2907708119       -1.0330558826        6.6044880294
  H         2.3674292326       -0.5342869853        5.1542856594
  H         3.5661717299       -1.8789765857        5.0289658918
  H         4.1440311206       -0.2126509704        5.2621910356

545
Int(2+-1+)5 @ [2][BArF4]
 Ir         0.2601122910       10.9702510667        4.8909792659
  P         1.0919010237       11.3679803825        6.9295271185
  P        -1.1075209170       11.0176926619        3.0673795093
  O         0.0786440293       12.6350004717        7.4978066668
  O        -2.0478031513       12.4291919135        3.3674065912
  N        -0.9764948227       12.5953669382        5.4253570632
  C        -0.6261326639        9.7108084985        6.3288911569
  H        -1.6374213275       10.0768103356        6.5355534771
  H        -0.6664514200        8.6852485947        5.9442742373
  C         0.2843198531        9.8250926956        7.5943151735
  C         1.2992277582        8.6722169209        7.6499941368
  H         1.8595108494        8.5792651719        6.7106267324
  H         0.7566353458        7.7310424905        7.8109675392
  H         2.0122855198        8.7873157830        8.4759620985
  C        -0.4928104885        9.9557350674        8.9086228374
  H         0.1838168940       10.0765969024        9.7649157176
  H        -1.0825793306        9.0414606142        9.0741676454
  H        -1.1835016206       10.8068744229        8.8958313896
  C         3.8036525654       11.0109829512        7.0392387611
  H         3.8023771806       10.9833530632        5.9415204298
  H         3.6985219411        9.9879597693        7.4083152500
  H         4.7822876001       11.3779371651        7.3775185045
  C         2.7183141289       11.9473209851        7.5981551642
  C         2.7117349674       11.9266388710        9.1345965839
  H         1.9318251084       12.5763353892        9.5522017156
  H         3.6853042485       12.2816719330        9.4982667374
  H         2.5705500950       10.9126617443        9.5290364227
  C         2.9334654886       13.3747172742        7.0577646801
  H         3.9296350350       13.7217548254        7.3663251282
  H         2.1891732687       14.0732330533        7.4518711530
  H         2.8969177538       13.4017377561        5.9592266617
  C        -0.8545325413       13.1580699420        6.6562343503
  C        -1.6463771700       14.2289969583        7.0555285077
  H        -1.5269644554       14.6483836092        8.0478560716
  C        -2.5745754630       14.7264372325        6.1402441793
  H        -3.1892970526       15.5794186510        6.4168249938
  C        -2.7302808405       14.1469239051        4.8796543872
  H        -3.4608422467       14.4987692043        4.1581548324
  C        -1.9195982301       13.0615882734        4.5655690921
  C         0.0268119819       11.6819580305        1.7404185886
  C         1.0243278148       12.5057917805        2.5965710014
  H         1.5029012559       11.8762768874        3.4069448535
  H         0.5674352458       13.3994303003        3.0322216053
  H         1.8803892258       12.8300826579        1.9831802300
  C        -0.6348818410       12.5742338756        0.6859978762
  H        -1.2750115190       12.0022894245        0.0044815685
  H         0.1485028931       13.0525445115        0.0815501085
  H        -1.2369702614       13.3642466770        1.1457204665
  C         0.7646441217       10.5077380200        1.0856826798
  H         1.1734285400        9.8071416314        1.8234287930
  H         1.6028685762       10.8938434099        0.4877497318
  H         0.0942835003        9.9655135562        0.4115079132
  C        -2.4403905778        9.8316953219        2.5450296876
  C        -3.0613249900       10.1853022817        1.1844676549
  H        -3.4509962830       11.2105092032        1.1618552256
  H        -3.9050867933        9.5088105648        0.9851306165
  H        -2.3482483831       10.0629134977        0.3607391389
  C        -1.8115194374        8.4217572472        2.5312779877
  H        -1.0164840218        8.3230476347        1.7829949777
  H        -2.5938718363        7.6876414958        2.2875838388
  H        -1.3920516478        8.1564214462        3.5106944798
  C        -3.5138937767        9.9007342775        3.6516482868
  H        -3.0992087682        9.6744588251        4.6431026626
  H        -4.2837058642        9.1500056460        3.4314029829
  H        -3.9949312487       10.8849167830        3.6924668188
  H         1.1956821353        9.7324294425        4.4927076789
 Ir         4.7113464414        1.7565759792        4.9306718268
  P         3.8394716211        2.1987165340        2.8843128493
  P         5.9700252499        1.8034738849        6.8617416218
  O         4.8470780115        3.4830539229        2.3943549582
  O         6.8709579768        3.2309075492        6.5926387529
  N         5.8154315721        3.3934802033        4.5146435780
  C         5.6338233779        0.5768261470        3.2111723631
  H         6.5890857426        1.0215507215        2.9274274083
  H         5.8041223781       -0.4888459161        3.4205984305
  C         4.5926403695        0.7406854815        2.0449785799
  C         3.5844828687       -0.4196908978        1.9826205703
  H         3.0449899179       -0.5780424188        2.9234069787
  H         4.1288928231       -1.3472702325        1.7592117070
  H         2.8375744060       -0.2712868326        1.1916747232
  C         5.2338899602        0.9596441342        0.6717376999
  H         4.4875728026        1.1627781928       -0.1079991151
  H         5.7807494689        0.0476177521        0.3879008134
  H         5.9490637830        1.7882392053        0.6882804757
  C         1.1200617072        1.9619405191        3.0224079653
  H         1.1781064432        1.9844506343        4.1192761599
  H         1.1930006262        0.9224479698        2.6854560310
  H         0.1254371789        2.3262974865        2.7291873172
  C         2.1850101883        2.8710153214        2.3785614333
  C         2.0579375473        2.8635939613        0.8477485843
  H         2.8200730948        3.4926662444        0.3694592411
  H         1.0695355531        3.2511785163        0.5670699991
  H         2.1346913060        1.8503465390        0.4344644593
  C         2.0635022519        4.2967762207        2.9513433365
  H         1.0390231990        4.6606576929        2.7842838209
  H         2.7574378070        4.9931823902        2.4665939601
  H         2.2496126037        4.3128682228        4.0355394985
  C         5.7047954285        4.0132687112        3.2996064808
  C         6.4410831696        5.1451925799        2.9750134480
  H         6.3054492321        5.5991882375        1.9988584124
  C         7.3301177826        5.6481807830        3.9224970358
  H         7.9082563292        6.5409196711        3.6973947073
  C         7.4845876733        5.0147655158        5.1541091699
  H         8.1826573320        5.3608012628        5.9101482823
  C         6.7204288849        3.8837665544        5.4171017585
  C         5.0915981107        2.2610701267        8.4783891970
  C         4.5787678905        3.7014389747        8.3231472948
  H         4.0080295146        3.8460484610        7.3980213055
  H         5.4012198933        4.4178390468        8.3421347382
  H         3.9071181272        3.9233336449        9.1620412108
  C         5.9697580697        2.2000759008        9.7406904198
  H         6.2692142444        1.1806967412       10.0023742710
  H         5.3817315088        2.5941683671       10.5833836405
  H         6.8719340651        2.8171178865        9.6540224370
  C         3.8752464712        1.3312774944        8.6271318961
  H         3.1608992097        1.4920284403        7.8131946376
  H         3.3574226124        1.5711816303        9.5671064734
  H         4.1411907362        0.2664561850        8.6569016245
  C         7.3770683803        0.5876332119        7.1057670127
  C         8.4009958629        0.9755732568        8.1892946010
  H         8.6658519714        2.0380789263        8.1400440699
  H         9.3199628861        0.4008762700        8.0139728569
  H         8.0713119113        0.7468474163        9.2056569585
  C         6.7550725483       -0.7956936542        7.3802481251
  H         6.1966926767       -0.8222451627        8.3236255649
  H         7.5573928549       -1.5450602538        7.4492018576
  H         6.0875060366       -1.1130562350        6.5672364527
  C         8.1077152301        0.5655775957        5.7508051043
  H         7.4421890201        0.3186311954        4.9181781451
  H         8.8982832668       -0.1919286553        5.8013049699
  H         8.5801594350        1.5326630315        5.5418794204
  H         3.6812682189        2.6268908720        5.8427983856
 Ir         9.3238298572        7.2665189924       15.0294103216
  P         8.4818174401        6.8043947615       13.0077920318
  P        10.7012716594        7.2691471066       16.8507119806
  O         9.5071709633        5.5401049433       12.4609137771
  O        11.6544710644        5.8649930479       16.5709869898
  N        10.5761319251        5.6425351178       14.5227119590
  C        10.1816361358        8.5003774344       13.5542718248
  H        11.1968223693        8.1440778734       13.3498421065
  H        10.2105872342        9.5360827220       13.9121846909
  C         9.2652958302        8.3427502323       12.2967033880
  C         8.2412401243        9.4855882524       12.2129653316
  H         7.6733832919        9.5922329846       13.1463752441
  H         8.7779141855       10.4289029741       12.0373454627
  H         7.5346276827        9.3473204838       11.3847782110
  C        10.0390156805        8.1848401292       10.9839311869
  H         9.3624875654        8.0105022969       10.1366741781
  H        10.6019439812        9.1084299001       10.7804125312
  H        10.7535674987        7.3550864330       11.0261991998
  C         5.7690184340        7.1347866395       12.8678125934
  H         5.7938394994        7.2837843784       13.9557732081
  H         5.8464263071        8.1128637319       12.3842086504
  H         4.7914959415        6.7154648415       12.5976303476
  C         6.8594329925        6.1579549207       12.3909148927
  C         6.8636976783        6.0342744216       10.8586371808
  H         7.6623699280        5.3708023720       10.5027088445
  H         5.9006617768        5.6169644294       10.5311258644
  H         6.9774969493        7.0105553639       10.3713281359
  C         6.6625403738        4.7806460261       13.0610330492
  H         5.6701046356        4.3955443598       12.7863466420
  H         7.4124632796        4.0531695786       12.7298592144
  H         6.6985432578        4.8525097791       14.1573989868
  C        10.4474092252        5.0435419817       13.3097025498
  C        11.2370287247        3.9612588873       12.9361490764
  H        11.1036967396        3.5059598090       11.9609100221
  C        12.1789165828        3.4993625109       13.8557188469
  H        12.7952631140        2.6416781115       13.5993329162
  C        12.3438908551        4.1178290192       15.0966559025
  H        13.0834769561        3.7916830736       15.8210899274
  C        11.5266760321        5.2040539717       15.3882495583
  C         9.5769420250        6.6131935809       18.1899088702
  C         8.5816780706        5.7746125559       17.3458419595
  H         8.0964899804        6.3926325814       16.5292456185
  H         9.0409011601        4.8777008684       16.9200292548
  H         7.7276639934        5.4536177481       17.9637467790
  C        10.2461514140        5.7362290989       19.2526515964
  H        10.8875602061        6.3184805466       19.9242211540
  H         9.4668322677        5.2632662780       19.8667298734
  H        10.8483185689        4.9421763521       18.8003432735
  C         8.8363867227        7.7910223003       18.8338447374
  H         8.4282409277        8.4848185815       18.0898440915
  H         7.9976738740        7.4091981988       19.4336290988
  H         9.5052418953        8.3398528760       19.5041039602
  C        12.0240009372        8.4743079540       17.3600187682
  C        12.6568545146        8.1378094680       18.7202143720
  H        13.0581450136        7.1169701828       18.7479791957
  H        13.4944923058        8.8254204655       18.9084615580
  H        11.9480464765        8.2582928396       19.5480658696
  C        11.3798771335        9.8774657318       17.3661088374
  H        10.5918506895        9.9754109629       18.1218429189
  H        12.1566684498       10.6227834484       17.5930258357
  H        10.9469793650       10.1274872030       16.3883517884
  C        13.0934542160        8.4095751672       16.2493390327
  H        12.6716571620        8.6223289845       15.2578660817
  H        13.8554611996        9.1711729235       16.4602092626
  H        13.5862483360        7.4309035826       16.2142472395
  H         8.3759508819        8.5025565985       15.4057183873
 Ir         5.0918938619       16.4356670157       14.8660874682
  P         5.9459854285       15.9922901141       16.8877603325
  P         3.6977761423       16.4307995443       13.0617745379
  O         4.9452976538       14.7100435619       17.4397038533
  O         2.7639746942       15.0133567139       13.3433410386
  N         3.8606922177       14.7999252106       15.3842681920
  C         4.2218827581       17.6663326774       16.3351121049
  H         3.2115573139       17.2994688961       16.5433869031
  H         4.1805888524       18.6993848307       15.9708871823
  C         5.1422456663       17.5245988702       17.5895836784
  C         6.1536297261       18.6803070303       17.6611917687
  H         6.7064870573       18.7940641773       16.7195912355
  H         5.6072208465       19.6162833432       17.8440072071
  H         6.8738388317       18.5532843347       18.4792231572
  C         4.3729221684       17.3661872595       18.9053939580
  H         5.0529941766       17.2172174445       19.7544191274
  H         3.7902857990       18.2797850796       19.0982569552
  H         3.6760992935       16.5207021355       18.8741826008
  C         8.6572184586       16.3313597450       16.9621875423
  H         8.6418178109       16.3525688349       15.8644172153
  H         8.5613296145       17.3582294710       17.3259031586
  H         9.6375381647       15.9612495050       17.2901973216
  C         7.5747289231       15.4021109239       17.5406087312
  C         7.5846640901       15.4405825339       19.0770151060
  H         6.8125485324       14.7915902264       19.5098123223
  H         8.5637456517       15.0950754044       19.4344753471
  H         7.4420576357       16.4579745480       19.4620017012
  C         7.7767374172       13.9661983521       17.0113958027
  H         8.7770672335       13.6198358188       17.3065828367
  H         7.0379004948       13.2693029820       17.4230222654
  H         7.7235561598       13.9270230531       15.9139498185
  C         4.0014004486       14.2062414087       16.5987823346
  C         3.2195077928       13.1220902515       16.9830204840
  H         3.3620449193       12.6718627527       17.9596723570
  C         2.2706478245       12.6546392307       16.0733865627
  H         1.6579175379       11.7968097461       16.3386012381
  C         2.0926779646       13.2685262006       14.8316038822
  H         1.3469973525       12.9374917344       14.1157107082
  C         2.9041538581       14.3558007934       14.5278886868
  C         4.8107219604       15.8119245256       11.6973171351
  C         5.8290668687       14.9697602333       12.5102887527
  H         6.3153901792       15.5765433046       13.3327119499
  H         5.3856600210       14.0593581581       12.9245031104
  H         6.6778304353       14.6709835750       11.8742951631
  C         4.1408452608       14.9439714084       10.6263659004
  H         3.4815147495       15.5272316521        9.9734306894
  H         4.9188815002       14.4921612744        9.9946524426
  H         3.5557555097       14.1331073751       11.0731590002
  C         5.5271070260       17.0176773686       11.0743922516
  H         5.9480610466       17.6864807225       11.8348246214
  H         6.3584162298       16.6574205244       10.4510130082
  H         4.8474631391       17.5948673201       10.4379335569
  C         2.3574579109       17.6264848012       12.5822316931
  C         1.7018277570       17.2833246671       11.2352686755
  H         1.3182130634       16.2558892128       11.2120354367
  H         0.8487653725       17.9564342213       11.0671600603
  H         2.3913021346       17.4206424845       10.3940754219
  C         2.9874812585       19.0358096673       12.5612113067
  H         3.7625138147       19.1374666624       11.7922472246
  H         2.1997786136       19.7727345565       12.3450880378
  H         3.4350454470       19.2938543882       13.5301869096
  C         1.3104943403       17.5512157530       13.7127865028
  H         1.7469464077       17.7764301581       14.6948170235
  H         0.5329418451       18.2991903622       13.5117312432
  H         0.8338576593       16.5651845064       13.7620037356
  H         6.0244841859       17.6802764333       14.4813155820
  F         7.0786210128       10.4955202381       16.9287990089
  F         5.9870649643        8.9033475338       17.9848561021
  F         5.3250506495       10.9855303163       18.1549042340
  F         5.7615084052       11.6587770350       12.4328880565
  F         4.6287717882       10.0633326490       11.4340630307
  F         3.5856901187       11.8473079157       12.1567602671
  F         2.9355706521        6.0443857503       10.3234789674
  F         1.7500930302        4.2106617868       10.6036990516
  F         3.3241033553        4.7535600422       12.0487805089
  F        -2.6940408569        7.9298512127       11.3291326097
  F        -2.7347739181        5.7328455866       11.2649851665
  F        -3.2409841650        6.7787031057       13.1267963176
  F        -1.7918674687        4.7580586893       17.9937713068
  F        -1.0238233662        5.9788956159       19.6502184875
  F        -0.5002458499        3.8449069332       19.5364373710
  F         4.1442196604        3.4147794999       16.0847865906
  F         5.1912027704        4.9420895889       17.2651610913
  F         4.1339491471        3.2916054081       18.2758602375
  F        -1.9662330207       11.7800132567       13.6587971344
  F        -1.2332058936       13.4737987993       14.8776057126
  F        -3.1068331665       12.4491204406       15.4261496084
  F        -1.1242047413       11.7749255958       19.9316423590
  F        -0.5837586692        9.6453484370       20.1521424127
  F         0.9829534472       11.1630899488       19.8756137902
  C         2.8245076333        8.9557947017       15.1707471539
  C         3.7350263472        9.1384926510       16.2329678767
  H         3.5199443641        8.6971851917       17.2057386694
  C         4.9185036795        9.8726944089       16.0802867172
  C         5.2347276196       10.4731060920       14.8574075969
  H         6.1494989979       11.0454844364       14.7362199827
  C         4.3381310481       10.3126252610       13.7996135494
  C         3.1612026294        9.5692889194       13.9539531287
  H         2.4906824976        9.4688580981       13.1008741503
  C         5.8219036106       10.0587102695       17.2682455618
  C         4.5891945308       10.9611654500       12.4737971124
  C         0.8331979413        7.5122611607       13.9930990735
  C         1.7265318129        6.7655781607       13.1983064178
  H         2.7764898914        6.7272232712       13.4823878266
  C         1.3086540309        6.0393259021       12.0793922313
  C        -0.0340535273        6.0405772150       11.6889371946
  H        -0.3628272445        5.4833561563       10.8162483385
  C        -0.9416559088        6.7630787371       12.4656305124
  C        -0.5173787310        7.4778091545       13.5980331629
  H        -1.2669267089        7.9987998047       14.1912543122
  C         2.3120474227        5.2690701284       11.2717144208
  C        -2.3857211027        6.7958213328       12.0511430242
  C         1.5375804959        6.9070716865       16.3878362020
  C         0.4469750210        6.4571538965       17.1485281803
  H        -0.4937828563        7.0052611466       17.1114830183
  C         0.5291964610        5.3274821130       17.9660286558
  C         1.7027476263        4.5749260942       18.0342722570
  H         1.7655917832        3.6973994384       18.6694984374
  C         2.7908514634        4.9882465220       17.2604657836
  C         2.7091876683        6.1337889817       16.4600527989
  H         3.5859794872        6.4291434647       15.8850517811
  C        -0.6760287909        4.9662250688       18.7789210444
  C         4.0492773188        4.1737638180       17.2291210653
  C         0.4275992445        9.3466708971       16.0268238743
  C        -0.3053861738       10.2562749283       15.2369587186
  H        -0.2949276673       10.1566027727       14.1531367274
  C        -1.0586647151       11.2901628651       15.8050793033
  C        -1.0872474197       11.4849203682       17.1899839298
  H        -1.6683025388       12.2917535071       17.6288801716
  C        -0.3439707375       10.6150854224       17.9865418668
  C         0.3925974645        9.5675912832       17.4164816473
  H         0.9548802123        8.9109755889       18.0797199564
  C        -1.8387830402       12.2398212570       14.9420822356
  C        -0.2776385580       10.8047497244       19.4744584676
  B         1.3908270093        8.1872263633       15.3841306526
  F        -9.0552774907       19.6480393044       13.0481042744
  F        -7.9656882687       18.0559321403       11.9903733096
  F        -7.3025570516       20.1380216878       11.8204729550
  F        -7.7375864472       20.8110857132       17.5433964820
  F        -6.6055748935       19.2150194903       18.5406451144
  F        -5.5614158133       20.9994434646       17.8199461683
  F        -4.9128990873       15.1959879747       19.6539594782
  F        -3.7282330551       13.3622465035       19.3746757622
  F        -5.3001279995       13.9073978086       17.9273609712
  F         0.7185702252       17.0233761910       18.6493535610
  F         0.7756837167       14.8259677198       18.6539532776
  F         1.2728937545       15.9288350604       16.8201914495
  F        -0.1853394386       13.9090523817       11.9842930156
  F        -0.9566500991       15.1276645857       10.3317931613
  F        -1.4756697557       12.9931440980       10.4393770270
  F        -6.1224877802       12.5672678974       13.8929935518
  F        -7.1698319402       14.0943970673       12.7115801630
  F        -6.1122289954       12.4434383757       11.7015014194
  F        -0.0110008284       20.9326155403       16.3180478795
  F        -0.7440714377       22.6265451332       15.0991354792
  F         1.1291805700       21.6015505075       14.5505307777
  F        -0.8536570623       20.9278023097       10.0453931402
  F        -1.3938670740       18.7986494756        9.8248191944
  F        -2.9610987084       20.3159065018       10.1010409704
  C        -4.8007787238       18.1084002946       14.8044180948
  C        -5.7121455572       18.2898563522       13.7424546586
  H        -5.4988497646       17.8456267594       12.7706205899
  C        -6.8942218102       19.0264986242       13.8942093126
  C        -7.2079715344       19.6305055094       15.1160382603
  H        -8.1216521166       20.2047887184       15.2366654667
  C        -6.3119092709       19.4694119387       16.1742685634
  C        -5.1356518519       18.7248300587       16.0202202039
  H        -4.4648655075       18.6248711927       16.8732310488
  C        -7.7994395652       19.2119031588       12.7068098711
  C        -6.5646160421       20.1148879482       17.5016318247
  C        -2.8089232268       16.6596796959       15.9804765270
  C        -3.7027791555       15.9211229396       16.7818453068
  H        -4.7554265675       15.8939237781       16.5066378518
  C        -3.2825174151       15.1870199771       17.8951712020
  C        -1.9359754775       15.1704353086       18.2720195367
  H        -1.6039981896       14.6059014034       19.1388856271
  C        -1.0275866363       15.8844507743       17.4880335526
  C        -1.4550538898       16.6094496816       16.3636111240
  H        -0.7060492157       17.1263180422       15.7662228866
  C        -4.2881188471       14.4212820922       18.7034698907
  C         0.4185074162       15.9082218364       17.8968781078
  C        -3.5150998037       16.0575017324       13.5880615672
  C        -2.4248460787       15.6053893424       12.8283405913
  H        -1.4838077719       16.1529575924       12.8644256386
  C        -2.5075827846       14.4740894430       12.0128323419
  C        -3.6819392057       13.7234640113       11.9437863145
  H        -3.7454268413       12.8453624157       11.3092300705
  C        -4.7697779890       14.1391443345       12.7166499015
  C        -4.6871805925       15.2849061114       13.5164394940
  H        -5.5637090476       15.5810167712       14.0914630333
  C        -1.3024014530       14.1132970825       11.2002086994
  C        -6.0285674845       13.3255128009       12.7481669145
  C        -2.4039819600       18.4979525067       13.9493597848
  C        -1.6716583575       19.4077341427       14.7398517423
  H        -1.6805363815       19.3062456059       15.8236348322
  C        -0.9196219932       20.4429374300       14.1720916667
  C        -0.8919218812       20.6388071615       12.7872382432
  H        -0.3125454560       21.4470682833       12.3483803426
  C        -1.6338542852       19.7681851929       11.9901915328
  C        -2.3689951968       18.7193092423       12.5597234040
  H        -2.9302193238       18.0621015682       11.8961495422
  C        -0.1389192393       21.3927945036       15.0348629542
  C        -1.6999422696       19.9590969349       10.5022458569
  B        -3.3677868607       17.3383750140       14.5913086881
  F         2.5521134829        7.8093398801        3.0557837377
  F         3.6421009406        9.4015912073        1.9995687568
  F         4.3051114201        7.3191901325        1.8285661804
  F         3.8873054558        6.6413020952        7.5497463320
  F         5.0050994341        8.2404552774        8.5475111831
  F         6.0862876706        6.4727124060        7.8273926916
  F         6.6924033533       12.2622662006        9.6629926382
  F         7.8784368066       14.0948847646        9.3817932978
  F         6.3055992948       13.5502391553        7.9350096306
  F        12.3231712943       10.3750619471        8.6560076835
  F        12.3640711036       12.5721251549        8.7200418180
  F        12.8694705069       11.5252354966        6.8588715710
  F        11.4211266112       13.5476733553        1.9896751906
  F        10.6534461032       12.3271675595        0.3333337081
  F        10.1316062123       14.4634023468        0.4453535803
  F         5.4850104081       14.8913038229        3.8988777087
  F         4.4385507476       13.3632802173        2.7190763733
  F         5.4968029605       15.0118492446        1.7062907385
  F        11.5956469517        6.5250450745        6.3257442217
  F        10.8618663347        4.8305740092        5.1071141046
  F        12.7350147147        5.8561514622        4.5582474598
  F        10.7533004817        6.5301705965        0.0529914874
  F        10.2130862963        8.6593980574       -0.1672119405
  F         8.6455037158        7.1419216415        0.1080045929
  C         6.8077788897        9.3522209587        4.8092067074
  C         5.8945188356        9.1709060006        3.7491318225
  H         6.1044673059        9.6173472028        2.7776057817
  C         4.7150199393        8.4299170202        3.9023889473
  C         4.4072301955        7.8209877586        5.1233982747
  H         3.4981611284        7.2394747259        5.2446187036
  C         5.3051751663        7.9839748160        6.1800044253
  C         6.4772267443        8.7336296658        6.0246914366
  H         7.1491576462        8.8346682441        6.8765273934
  C         3.8082817537        8.2452723066        2.7159371477
  C         5.0581685653        7.3380820355        7.5085995766
  C         8.7961633602       10.7960626665        5.9896998908
  C         7.9023033919       11.5407872195        6.7859424162
  H         6.8520213028       11.5797717711        6.5025052309
  C         8.3203935155       12.2650807121        7.9062950144
  C         9.6627954028       12.2627647960        8.2979237753
  H         9.9917744885       12.8182923498        9.1716727768
  C        10.5705683045       11.5420763710        7.5197817581
  C        10.1466722940       10.8304229243        6.3853342813
  H        10.8964951890       10.3113515466        5.7906594016
  C         7.3167675293       13.0350958096        8.7126167994
  C        12.0146265387       11.5086772138        7.9343831942
  C         8.0942108810       11.4009548440        3.5941792516
  C         9.1832348895       11.8509044408        2.8317423723
  H        10.1236496160       11.3023184906        2.8669636655
  C         9.1002089522       12.9807591965        2.0145464968
  C         7.9264388649       13.7326799114        1.9465842535
  H         7.8627203512       14.6102986249        1.3112385932
  C         6.8395579662       13.3184544230        2.7220090708
  C         6.9224241533       12.1738155322        3.5232315272
  H         6.0464461772       11.8780566993        4.0992402704
  C        10.3059769329       13.3416497752        1.2024892089
  C         5.5808053988       14.1306370645        2.7525285194
  C         9.2034362153        8.9603196125        3.9568222126
  C         9.9355258302        8.0502333056        4.7472391130
  H         9.9275717700        8.1517946212        5.8309290470
  C        10.6850583204        7.0132247501        4.1798245903
  C        10.7106180402        6.8158057533        2.7952502329
  H        11.2889652190        6.0067086734        2.3566988352
  C         9.9702008228        7.6876281544        1.9981789295
  C         9.2365589951        8.7375152148        2.5674608366
  H         8.6759758175        9.3951297165        1.9037938656
  C        11.4666221077        6.0642479448        5.0427990384
  C         9.9058207361        7.4990387380        0.5100463581
  B         8.2405999867       10.1212502706        4.5975275394
  F        18.2804233427       -1.8943605502        7.2186118801
  F        17.5929970066        0.0531597839        7.9909080571
  F        16.4315389912       -1.7651216706        8.3861105307
  F        17.3601065696       -2.4977161002        2.4448544985
  F        16.2174120090       -0.8617773621        1.5031682331
  F        15.1903251791       -2.6918140411        2.1579827039
  F        14.5452109776        3.1101068384        0.3282762204
  F        13.3608933947        4.9446211523        0.6089936331
  F        14.9350343464        4.3984593081        2.0562580370
  F         8.9144165994        1.2178584467        1.3284275045
  F         8.8888460113        3.4149250080        1.2243485532
  F         8.3781105015        2.3850266596        3.1057278316
  F         9.8134461003        4.3962694074        8.0031936214
  F        10.5828925953        3.1749746042        9.6586167176
  F        11.1050278459        5.3108063663        9.5466265885
  F        15.7459500444        5.7387979860        6.1065808676
  F        16.7963523534        4.2117167298        7.2780464532
  F        15.7324280562        5.8542279189        8.3081165652
  F         9.6416439908       -2.6282978315        3.6672267538
  F        10.3743029115       -4.3262069227        4.8838498832
  F         8.5037846727       -3.2968559033        5.4340320414
  F        10.4842193422       -2.6223726355        9.9385516573
  F        11.0240998213       -0.4935906356       10.1584765012
  F        12.5925684001       -2.0107209470        9.8842372233
  C        14.3929540104        0.1929809998        5.1808356716
  C        15.2328137880       -0.0669674846        6.2804361434
  H        14.9918698212        0.3632309033        7.2522728055
  C        16.3614898671       -0.8859407794        6.1755685614
  C        16.7058573108       -1.4796692711        4.9557640909
  H        17.5646899031       -2.1384030634        4.8733592756
  C        15.9044845899       -1.2008436127        3.8471847743
  C        14.7692579973       -0.3876200472        3.9610967587
  H        14.1605114007       -0.2131499783        3.0746008567
  C        17.1588076217       -1.1244243334        7.4252834834
  C        16.1818130223       -1.8055885326        2.5051843011
  C        12.4308976222        1.6510514961        3.9923574299
  C        13.3298076663        2.4018018326        3.2081240410
  H        14.3763967050        2.4508140122        3.5040325363
  C        12.9193662954        3.1197265401        2.0820701234
  C        11.5812570149        3.1154049729        1.6781313917
  H        11.2583467061        3.6725030695        0.8034302813
  C        10.6705378722        2.3907337322        2.4462094848
  C        11.0869793644        1.6740755026        3.5795541508
  H        10.3359949233        1.1431525482        4.1604698875
  C        13.9248110282        3.8863908043        1.2793142724
  C         9.2291535194        2.3590929815        2.0290849562
  C        13.1341326451        2.2541539145        6.3916475555
  C        12.0426425192        2.7080434070        7.1475829434
  H        11.0965808134        2.1702578301        7.0981828656
  C        12.1318874309        3.8294952662        7.9747710275
  C        13.3091843739        4.5746591836        8.0501862452
  H        13.3747023709        5.4485773376        8.6901082721
  C        14.3975161503        4.1598320325        7.2781703183
  C        14.3130685899        3.0152815250        6.4756715875
  H        15.1919119694        2.7129332058        5.9071441190
  C        10.9290455867        4.1898698648        8.7892181422
  C        15.6564318604        4.9750020380        7.2509370043
  C        12.0216453139       -0.1866294422        6.0320589079
  C        11.3040491082       -1.1075855601        5.2425732782
  H        11.3124647155       -1.0078446454        4.1587083758
  C        10.5587395085       -2.1467202657        5.8117230011
  C        10.5343286842       -2.3434635401        7.1963514192
  H         9.9600682331       -3.1549433506        7.6358070750
  C        11.2698711541       -1.4670544309        7.9927487297
  C        11.9907197550       -0.4088903768        7.4219876214
  H        12.5384992079        0.2588524682        8.0862217889
  C         9.7728603958       -3.0915579933        4.9486207541
  C        11.3314322129       -1.6524811190        9.4823222581
  B        12.9756359123        0.9801738035        5.3846779132
  C         3.3764077988       -0.1678433979        5.5091867220
  H         3.4805133446       -0.2581391108        6.5844010216
  H         3.3732751029       -1.1771064909        5.0684020979
  H         2.4492533410        0.3254865299        5.2258637395
  H         4.4239506993        0.0518322935        4.9683686288

545
TS(2+-1+)6 @ [2][BArF4]
 Ir         0.2583035683       10.9535341496        4.8970078997
  P         1.0837378009       11.3572636973        6.9366650487
  P        -1.1059025412       10.9909099561        3.0725056683
  O         0.0733538043       12.6297659151        7.4980497917
  O        -2.0579508009       12.3918575960        3.3724017488
  N        -0.9844281533       12.5749418682        5.4270633538
  C        -0.6332089764        9.6972415237        6.3332648302
  H        -1.6456163491       10.0633110995        6.5343757170
  H        -0.6716614975        8.6703957946        5.9518089636
  C         0.2717115464        9.8162488702        7.6016293523
  C         1.2859387721        8.6629998633        7.6635909759
  H         1.8465588278        8.5658025633        6.7249197037
  H         0.7425179316        7.7229474513        7.8277071466
  H         1.9986256642        8.7802432416        8.4894734029
  C        -0.5108208144        9.9505014100        8.9124203324
  H         0.1620956163       10.0712387520        9.7715919584
  H        -1.1035116954        9.0379501667        9.0767672636
  H        -1.1994970548       10.8031946394        8.8954342650
  C         3.7932446047       10.9958590172        7.0411054227
  H         3.7961529028       10.9910960715        5.9430941297
  H         3.6818451448        9.9659227486        7.3879676047
  H         4.7721051329       11.3512216962        7.3912073954
  C         2.7093384720       11.9249880801        7.6144303827
  C         2.6987511353       11.8762393869        9.1498582707
  H         1.9227784946       12.5242768313        9.5772047521
  H         3.6735099290       12.2175291178        9.5218507215
  H         2.5494694555       10.8566820234        9.5262780556
  C         2.9297086314       13.3607717998        7.1005502278
  H         3.9264918041       13.6990228213        7.4164697234
  H         2.1867736946       14.0536140205        7.5063250207
  H         2.8945246773       13.4085944105        6.0027234243
  C        -0.8655284990       13.1421759318        6.6560568405
  C        -1.6662275656       14.2071813726        7.0532191261
  H        -1.5508171945       14.6283195327        8.0450148030
  C        -2.5973705545       14.6966311888        6.1366734853
  H        -3.2178990757       15.5462307150        6.4112765418
  C        -2.7489809785       14.1128380099        4.8775319726
  H        -3.4819644779       14.4576088796        4.1551284336
  C        -1.9316882097       13.0315469374        4.5669776782
  C         0.0245617597       11.6637579925        1.7468482736
  C         1.0138490981       12.4965651148        2.6037073311
  H         1.4974991922       11.8712793883        3.4142070463
  H         0.5492577845       13.3859248399        3.0396605798
  H         1.8672681886       12.8286510492        1.9907589462
  C        -0.6426202678       12.5476711448        0.6888403671
  H        -1.2711235648       11.9671280669        0.0038074148
  H         0.1377813426       13.0364581757        0.0887289610
  H        -1.2576982707       13.3295533719        1.1448586192
  C         0.7734045559       10.4948740271        1.0961471584
  H         1.1815194675        9.7961499453        1.8358471963
  H         1.6130398808       10.8859944072        0.5036466562
  H         0.1100203173        9.9498253678        0.4177037703
  C        -2.4305407428        9.7961420326        2.5503833191
  C        -3.0483968983       10.1398064507        1.1858312379
  H        -3.4454656142       11.1621736214        1.1574436926
  H        -3.8864615084        9.4564968020        0.9859781258
  H        -2.3313594503       10.0194193058        0.3652694731
  C        -1.7941502619        8.3896080897        2.5467703925
  H        -0.9913411931        8.2931903463        1.8066265873
  H        -2.5697048445        7.6499845341        2.2983060254
  H        -1.3821073920        8.1302349577        3.5308800094
  C        -3.5087203770        9.8655782710        3.6523543613
  H        -3.0968644388        9.6465714571        4.6466088374
  H        -4.2735941200        9.1100363126        3.4327940940
  H        -3.9948815170       10.8474209502        3.6860950737
  H         1.1990000150        9.7180269836        4.5030379689
 Ir         4.6239747883        1.8771789992        5.0222027315
  P         3.7852609812        2.2247973540        2.9415832668
  P         5.9413658112        1.9724228663        6.9081571029
  O         4.8064469155        3.4774319251        2.3857616272
  O         6.8914514337        3.3516012250        6.5473147507
  N         5.8308599961        3.4597592913        4.4771951635
  C         5.5688610064        0.5899852866        3.3847487584
  H         6.5064994306        1.0818703663        3.1169422829
  H         5.7879734569       -0.4631657383        3.6043753295
  C         4.5322699471        0.7022565840        2.2141131599
  C         3.5191167401       -0.4542822161        2.2608575999
  H         3.0201494488       -0.5431829036        3.2345914131
  H         4.0574826998       -1.3955339505        2.0832839504
  H         2.7457010826       -0.3616181845        1.4880273060
  C         5.1776743826        0.8117580629        0.8297421653
  H         4.4290368976        0.9082231977        0.0321343294
  H         5.7620043324       -0.1006604669        0.6358174224
  H         5.8596147538        1.6677519894        0.7675254233
  C         1.0475893308        2.0101610359        3.0068040571
  H         1.0285249391        2.1418076440        4.0966379754
  H         1.1438834679        0.9425845763        2.7826050496
  H         0.0757819233        2.3354966333        2.6104263682
  C         2.1487616556        2.8662566132        2.3495966208
  C         2.0723564327        2.7655259282        0.8185589544
  H         2.8616410276        3.3493049193        0.3273228889
  H         1.1014901512        3.1532608661        0.4836175528
  H         2.1400062159        1.7267149347        0.4724574496
  C         2.0200378115        4.3259435583        2.8293279084
  H         1.0027095028        4.6814038624        2.6106356671
  H         2.7317678816        4.9885620664        2.3239348050
  H         2.1743725644        4.4087893744        3.9152810280
  C         5.6985496491        4.0308864762        3.2477735566
  C         6.4415416821        5.1419528039        2.8701414709
  H         6.2961354097        5.5723642715        1.8858433036
  C         7.3516269667        5.6634933463        3.7889778828
  H         7.9330017981        6.5429700867        3.5252054551
  C         7.5250522755        5.0730783449        5.0397067151
  H         8.2375837677        5.4406490390        5.7712735902
  C         6.7496372078        3.9617346486        5.3483616961
  C         5.2224444299        2.5718033927        8.5389138367
  C         4.0859776670        3.5597028770        8.2296080616
  H         3.2026757753        3.0635452672        7.8127113717
  H         4.3974038662        4.3441026509        7.5351497972
  H         3.7915935057        4.0458880365        9.1658946062
  C         6.2672229530        3.2964333756        9.4116344073
  H         7.0790098177        2.6499916014        9.7532924997
  H         5.7502080245        3.6703457792       10.3058693053
  H         6.7019303938        4.1553577717        8.8908259769
  C         4.6490732885        1.3759682819        9.3083517752
  H         3.9787945207        0.7509853924        8.7027489818
  H         4.0569422056        1.7594802933       10.1510589637
  H         5.4464254126        0.7491682758        9.7147915582
  C         7.2601508448        0.6542961455        7.1627923726
  C         8.1322245004        0.8010964339        8.4205982940
  H         8.6237724735        1.7796176565        8.4745144665
  H         8.9241806237        0.0402634108        8.3780366189
  H         7.5785612156        0.6328463820        9.3510548136
  C         6.5463671261       -0.7165033634        7.1679754147
  H         5.8464413699       -0.8296857119        8.0048440542
  H         7.3046106367       -1.5081901348        7.2607503242
  H         6.0022904492       -0.8944482347        6.2314172964
  C         8.1700258546        0.7448668316        5.9230140612
  H         7.6054177529        0.6531525139        4.9889988791
  H         8.8946689534       -0.0780161503        5.9658899881
  H         8.7279500321        1.6886938621        5.9024053908
  H         3.7045913743        2.9589763386        5.7960956516
 Ir         9.3644905860        7.3002482378       15.0892988368
  P         8.5091814991        6.8872423955       13.0652085928
  P        10.7465553526        7.2628675112       16.9002061133
  O         9.5088941325        5.6128575517       12.4926028880
  O        11.6919971869        5.8582783323       16.5933711122
  N        10.5938325586        5.6721063192       14.5498806122
  C        10.2364394626        8.5482525731       13.6344710239
  H        11.2440496742        8.1785394753       13.4172402619
  H        10.2852244086        9.5767721183       14.0104357718
  C         9.3089885045        8.4278777273       12.3821379317
  C         8.2960574800        9.5833850219       12.3384643558
  H         7.7557674220        9.6830604969       13.2888367349
  H         8.8392790270       10.5220033028       12.1620318780
  H         7.5656396006        9.4672101743       11.5281387149
  C        10.0671001348        8.2915452451       11.0574695803
  H         9.3784373937        8.1649428319       10.2116599525
  H        10.6539587474        9.2052455015       10.8786307270
  H        10.7586839968        7.4410018356       11.0655315225
  C         5.7975760212        7.2126835096       13.0613037791
  H         5.8237894153        7.1785483973       14.1583972785
  H         5.8949993903        8.2560901665       12.7496415895
  H         4.8127133439        6.8637275525       12.7231563996
  C         6.8711833946        6.3111965774       12.4260380218
  C         6.8301718426        6.4116230250       10.8935530260
  H         7.6139636363        5.8063506740       10.4215231011
  H         5.8572338062        6.0515876116       10.5328975106
  H         6.9359234167        7.4486234867       10.5517999001
  C         6.6885899140        4.8584710753       12.9143541360
  H         5.6736604761        4.5249792713       12.6566414451
  H         7.4058165244        4.1729740489       12.4490958896
  H         6.7906266241        4.7843273043       14.0066657160
  C        10.4471402541        5.0904917698       13.3301528508
  C        11.2177012373        4.0005149784       12.9390800852
  H        11.0706313225        3.5576435072       11.9600480318
  C        12.1605066907        3.5152021114       13.8461800448
  H        12.7635571901        2.6518814769       13.5756698200
  C        12.3445283091        4.1176013749       15.0925917525
  H        13.0853628603        3.7723860589       15.8067760379
  C        11.5450998083        5.2117366851       15.4036494332
  C         9.6180346912        6.5932157681       18.2294505673
  C         8.6253659897        5.7637412787       17.3734079233
  H         8.1377653707        6.3925656161       16.5663221431
  H         9.0856795910        4.8742468051       16.9338404698
  H         7.7722024491        5.4325274089       17.9872326356
  C        10.2863668342        5.7082027486       19.2858344712
  H        10.9152301371        6.2886494271       19.9706547690
  H         9.5072275304        5.2180020481       19.8863545963
  H        10.9016365673        4.9273963940       18.8280854310
  C         8.8705321881        7.7623702719       18.8815881269
  H         8.4579961240        8.4592020444       18.1422772715
  H         8.0341182501        7.3704407922       19.4781536404
  H         9.5356034979        8.3096459416       19.5565604000
  C        12.0736842961        8.4566358141       17.4186398855
  C        12.6951364847        8.1135498404       18.7816355046
  H        13.0905075863        7.0906875067       18.8097292374
  H        13.5348402505        8.7957879447       18.9786316508
  H        11.9804899620        8.2355652135       19.6041039976
  C        11.4363455173        9.8629065753       17.4243094999
  H        10.6367259953        9.9593945268       18.1679050638
  H        12.2129228596       10.6028013788       17.6689267510
  H        11.0198660182       10.1213851599       16.4418064480
  C        13.1478788913        8.3887241539       16.3129441049
  H        12.7315924493        8.6076648624       15.3204476737
  H        13.9133157522        9.1448518288       16.5297460156
  H        13.6339910250        7.4069035345       16.2762018325
  H         8.4315387488        8.5395410450       15.4911358132
 Ir         5.0797886638       16.3813627085       14.9197026302
  P         5.9331096253       15.9752636876       16.9483275923
  P         3.6856965167       16.3457363356       13.1175048198
  O         4.9259865819       14.7097192678       17.5295124416
  O         2.7323848811       14.9509303627       13.4354651783
  N         3.8395570078       14.7657529123       15.4730912542
  C         4.2224626192       17.6513494890       16.3628770876
  H         3.2082070022       17.2999508832       16.5781796448
  H         4.1920734158       18.6777612752       15.9794088517
  C         5.1418772758       17.5267905705       17.6202840730
  C         6.1613126828       18.6766141682       17.6681781447
  H         6.7118687712       18.7692762045       16.7228894719
  H         5.6214261588       19.6193306442       17.8353622239
  H         6.8830917613       18.5598793627       18.4863177436
  C         4.3731084118       17.3999794984       18.9397615561
  H         5.0534328499       17.2638387923       19.7907993103
  H         3.7968476533       18.3211490300       19.1147595904
  H         3.6706607579       16.5586629895       18.9263655497
  C         8.6452148203       16.3041082058       16.9900048183
  H         8.6163222955       16.3042946055       15.8922715771
  H         8.5591560451       17.3385007113       17.3348264012
  H         9.6272341636       15.9344297655       17.3131542284
  C         7.5644154001       15.3914162521       17.5987073768
  C         7.5898709766       15.4598105378       19.1333790056
  H         6.8191920912       14.8228637528       19.5862093585
  H         8.5705756333       15.1169274446       19.4885078339
  H         7.4551547698       16.4850104639       19.5000289464
  C         7.7542757263       13.9444531783       17.0959845838
  H         8.7557167206       13.5987060719       17.3879424526
  H         7.0157916855       13.2597287411       17.5280747655
  H         7.6897867997       13.8841839580       16.0001173349
  C         3.9850771536       14.1883320467       16.6948020217
  C         3.2111279819       13.1029317760       17.0900959607
  H         3.3563119097       12.6636790624       18.0703839879
  C         2.2684269305       12.6150176819       16.1850994088
  H         1.6661747423       11.7529993677       16.4588586606
  C         2.0844010273       13.2131532962       14.9373850440
  H         1.3433202858       12.8672723658       14.2240000910
  C         2.8841233433       14.3057199968       14.6239331327
  C         4.7887704328       15.6530573589       11.7774543961
  C         5.7868851098       14.8283987837       12.6308777687
  H         6.2905821605       15.4679288668       13.4184378864
  H         5.3253339502       13.9521899890       13.0938041761
  H         6.6267243602       14.4772942255       12.0099669903
  C         4.0916003373       14.7657824980       10.7410642530
  H         3.4838037463       15.3536585178       10.0434637826
  H         4.8553870295       14.2378778098       10.1527466731
  H         3.4500345021       14.0154741978       11.2114965279
  C         5.5310651466       16.8022082702       11.0890949682
  H         5.9790294378       17.5034090114       11.8041046035
  H         6.3409188525       16.3906118135       10.4681253936
  H         4.8488574941       17.3479085668       10.4319981240
  C         2.3674139509       17.5556317820       12.6118471068
  C         1.7755615210       17.2633803475       11.2238006552
  H         1.3684793742       16.2469695659       11.1546683915
  H         0.9482353919       17.9616387808       11.0305360169
  H         2.5101943350       17.4028083874       10.4216569594
  C         3.0185073944       18.9540936777       12.6703390278
  H         3.8880194278       19.0387127792       12.0085347502
  H         2.2786612521       19.7064672314       12.3593098845
  H         3.3478041099       19.2010281406       13.6879136911
  C         1.2651262814       17.4627396764       13.6862750037
  H         1.6597659384       17.6390877795       14.6957946849
  H         0.5158464369       18.2380740618       13.4790573574
  H         0.7661132445       16.4868700609       13.6756191095
  H         6.0223522427       17.6092258967       14.5035881953
  F         7.0782684842       10.4956352213       16.9288751811
  F         5.9879413528        8.9031003188       17.9848378465
  F         5.3254185846       10.9855341714       18.1562576386
  F         5.7599180193       11.6566908177       12.4331872788
  F         4.6283734150       10.0613720403       11.4365008530
  F         3.5835093968       11.8445523406       12.1577398031
  F         2.9343856980        6.0456485809       10.3252701086
  F         1.7485212861        4.2118867972       10.6062497988
  F         3.3243168292        4.7545398938       12.0494324601
  F        -2.6943892970        7.9297847009       11.3301667391
  F        -2.7349266731        5.7332895624       11.2661123890
  F        -3.2412189432        6.7788810950       13.1293753643
  F        -1.7917735732        4.7574634908       17.9938605102
  F        -1.0237218820        5.9785666150       19.6490434655
  F        -0.5012080383        3.8426517093       19.5375186670
  F         4.1437255742        3.4147679820       16.0860977617
  F         5.1916549794        4.9420644174       17.2655256791
  F         4.1342574004        3.2915623588       18.2769450386
  F        -1.9661488348       11.7799162030       13.6593245074
  F        -1.2334052028       13.4740822774       14.8777006835
  F        -3.1069535972       12.4491604203       15.4263501722
  F        -1.1249925786       11.7750833357       19.9325094981
  F        -0.5840734793        9.6452596471       20.1531226021
  F         0.9820962677       11.1632612917       19.8753220499
  C         2.8221943379        8.9575487858       15.1744532588
  C         3.7339842245        9.1390884959       16.2358376624
  H         3.5211140891        8.6950773101       17.2078543633
  C         4.9160583647        9.8754303473       16.0831684462
  C         5.2292107260       10.4797139504       14.8616401658
  H         6.1429917596       11.0536871267       14.7407290673
  C         4.3333566229       10.3171872647       13.8036540285
  C         3.1572563705        9.5726002393       13.9581024645
  H         2.4871828686        9.4707123091       13.1048518769
  C         5.8220544678       10.0592534171       17.2694665633
  C         4.5869398001       10.9597543209       12.4754505096
  C         0.8320400394        7.5120277977       13.9965615395
  C         1.7252915318        6.7646308673       13.2024293936
  H         2.7747384552        6.7237291665       13.4880017145
  C         1.3078125308        6.0396560996       12.0826502575
  C        -0.0346566327        6.0415738782       11.6914734710
  H        -0.3632839818        5.4845086041       10.8186522536
  C        -0.9423856418        6.7638722538       12.4680007539
  C        -0.5183624403        7.4784428244       13.6006743856
  H        -1.2679134536        7.9998033083       14.1936216317
  C         2.3103429384        5.2691434149       11.2747897783
  C        -2.3863289177        6.7960681586       12.0528503969
  C         1.5374031243        6.9071103219       16.3910604870
  C         0.4471177213        6.4559286670       17.1512152530
  H        -0.4936056662        7.0039132822       17.1150372170
  C         0.5295140944        5.3251651937       17.9671458730
  C         1.7033280720        4.5732632350       18.0353888806
  H         1.7663763748        3.6951290502       18.6697316144
  C         2.7913517452        4.9881160620       17.2623356847
  C         2.7093106706        6.1342931326       16.4629859879
  H         3.5860371160        6.4303762885       15.8882555404
  C        -0.6761090716        4.9633086997       18.7783864016
  C         4.0497988993        4.1737177537       17.2300995797
  C         0.4254019384        9.3458673917       16.0295970672
  C        -0.3051006811       10.2570727228       15.2391335604
  H        -0.2930439736       10.1579468479       14.1552708388
  C        -1.0588546383       11.2909103602       15.8064162227
  C        -1.0885912081       11.4854983145       17.1913518482
  H        -1.6684483605       12.2934259248       17.6298928182
  C        -0.3475162628       10.6141852149       17.9882867529
  C         0.3877277588        9.5653072353       17.4192512509
  H         0.9482164205        8.9078788398       18.0831833637
  C        -1.8388918609       12.2403798679       14.9425350731
  C        -0.2791513756       10.8050124654       19.4753996307
  B         1.3894720703        8.1871252711       15.3876079507
  F        -9.0561966573       19.6482456524       13.0478164582
  F        -7.9665096864       18.0560465562       11.9906419669
  F        -7.3026335023       20.1381019389       11.8204232327
  F        -7.7382922663       20.8110091516       17.5436991683
  F        -6.6059890972       19.2148737857       18.5408712898
  F        -5.5619969766       20.9989389000       17.8190345647
  F        -4.9133556349       15.1959914408       19.6545448600
  F        -3.7282888355       13.3623670241       19.3747091009
  F        -5.3001540553       13.9073642055       17.9275464060
  F         0.7183688458       17.0236806481       18.6497831691
  F         0.7751391192       14.8262679117       18.6542827815
  F         1.2721328932       15.9289250155       16.8208145482
  F        -0.1850031010       13.9084097970       11.9860428637
  F        -0.9587176549       15.1262990164       10.3369608081
  F        -1.4759698301       12.9926065798       10.4405509832
  F        -6.1232873615       12.5674315733       13.8941211932
  F        -7.1703013472       14.0944053078       12.7118003694
  F        -6.1116443603       12.4442924962       11.7019640840
  F        -0.0107401602       20.9325507758       16.3180411202
  F        -0.7439059679       22.6257985703       15.0988437868
  F         1.1298362853       21.6016257498       14.5505145367
  F        -0.8537097801       20.9278384232       10.0454207166
  F        -1.3942110122       18.7990172315        9.8255289802
  F        -2.9614353652       20.3160185577       10.1010466116
  C        -4.8021258617       18.1085868572       14.8048302037
  C        -5.7131560493       18.2905462932       13.7426655701
  H        -5.4992905517       17.8472196981       12.7705561379
  C        -6.8955568183       19.0265663231       13.8944401523
  C        -7.2100840115       19.6294283522       15.1165926785
  H        -8.1239162224       20.2033877659       15.2373817068
  C        -6.3140120153       19.4681451863       16.1747119516
  C        -5.1375095390       18.7240452080       16.0208191150
  H        -4.4667678563       18.6243063115       16.8738619758
  C        -7.8008500171       19.2117474757       12.7071198928
  C        -6.5657734954       20.1140818318       17.5014411094
  C        -2.8100429261       16.6607259237       15.9811305623
  C        -3.7038785978       15.9223297194       16.7827678244
  H        -4.7567702602       15.8957242968       16.5082450087
  C        -3.2832985553       15.1879450705       17.8958458173
  C        -1.9368009726       15.1715494824       18.2727516076
  H        -1.6050147999       14.6078760893       19.1402474296
  C        -1.0284257373       15.8853438342       17.4885980311
  C        -1.4560385622       16.6100280429       16.3639412351
  H        -0.7072230803       17.1263721493       15.7659497281
  C        -4.2885258830       14.4215307438       18.7039261608
  C         0.4176328037       15.9087295936       17.8976016755
  C        -3.5165423651       16.0582967439       13.5888847750
  C        -2.4265823050       15.6056470752       12.8292049208
  H        -1.4866281849       16.1548434109       12.8630749285
  C        -2.5081234458       14.4724747926       12.0162015793
  C        -3.6822726390       13.7219802962       11.9475204949
  H        -3.7455625118       12.8430849366       11.3140992798
  C        -4.7704912407       14.1394603191       12.7187958330
  C        -4.6885880666       15.2857461158       13.5177733079
  H        -5.5654370924       15.5823929322       14.0920388212
  C        -1.3028107990       14.1121293310       11.2033910487
  C        -6.0288938592       13.3264088199       12.7494122902
  C        -2.4060812328       18.4994124341       13.9495092004
  C        -1.6722485935       19.4081376541       14.7397004120
  H        -1.6814371706       19.3070237586       15.8234965259
  C        -0.9178919727       20.4414586083       14.1716499341
  C        -0.8889902593       20.6362270574       12.7866946074
  H        -0.3067092024       21.4420985312       12.3473794328
  C        -1.6340607400       19.7679837635       11.9901559486
  C        -2.3718264153       18.7211076736       12.5599662418
  H        -2.9347907742       18.0652424641       11.8965304310
  C        -0.1380734429       21.3919041090       15.0343508545
  C        -1.7000322798       19.9587017869       10.5022565748
  B        -3.3690968507       17.3394325019       14.5917215519
  F         2.5515754787        7.8090880910        3.0554259551
  F         3.6424359780        9.4014341067        2.0000477054
  F         4.3049654452        7.3190621662        1.8283567278
  F         3.8678755420        6.6500261934        7.5502944778
  F         5.0023976850        8.2416834307        8.5483880986
  F         6.0451333908        6.4554872409        7.8293613980
  F         6.6922762764       12.2620324221        9.6631449293
  F         7.8783591212       14.0946794410        9.3818271827
  F         6.3054934625       13.5502500858        7.9352038698
  F        12.3229250669       10.3746279813        8.6566847041
  F        12.3634769804       12.5718319949        8.7203401569
  F        12.8686872362       11.5245582238        6.8600407949
  F        11.4212869058       13.5476111662        1.9905376807
  F        10.6536491068       12.3264156038        0.3352989728
  F        10.1311015447       14.4626188525        0.4466239071
  F         5.4865485398       14.8907723986        3.8966027960
  F         4.4378474764       13.3632925440        2.7186759115
  F         5.4967195786       15.0117657806        1.7046428948
  F        11.5954068249        6.5248749640        6.3254214882
  F        10.8622245809        4.8293401899        5.1074031269
  F        12.7346771040        5.8561305515        4.5581979430
  F        10.7536853796        6.5301362879        0.0527439469
  F        10.2132711755        8.6595653925       -0.1676487554
  F         8.6461629763        7.1418868326        0.1086674594
  C         6.8059568597        9.3478554680        4.8122691706
  C         5.8942245494        9.1667587890        3.7509316587
  H         6.1059110954        9.6127418444        2.7796067756
  C         4.7134817366        8.4278567035        3.9026969097
  C         4.4019830924        7.8207638506        5.1233432759
  H         3.4906465901        7.2427129435        5.2440217144
  C         5.2975934364        7.9837025387        6.1816194019
  C         6.4720054237        8.7307181780        6.0280675876
  H         7.1417001936        8.8324888899        6.8816693609
  C         3.8077899379        8.2447764666        2.7159710209
  C         5.0423424495        7.3397697525        7.5096863786
  C         8.7948010739       10.7931713074        5.9913895034
  C         7.9010441636       11.5391375830        6.7867615289
  H         6.8506695726       11.5784855359        6.5034419511
  C         8.3196065716       12.2645517468        7.9062531740
  C         9.6620298148       12.2624261690        8.2977136581
  H         9.9910979674       12.8191038156        9.1706913402
  C        10.5696621710       11.5405845851        7.5205834147
  C        10.1453855615       10.8274578575        6.3870510253
  H        10.8949884603       10.3072078730        5.7930575505
  C         7.3164567302       13.0359941934        8.7118157858
  C        12.0139150457       11.5080474728        7.9351375889
  C         8.0923217286       11.3986239996        3.5953316584
  C         9.1826808656       11.8496410434        2.8348105630
  H        10.1236749121       11.3020947444        2.8722468552
  C         9.1001823315       12.9791994864        2.0168086918
  C         7.9258618018       13.7300697767        1.9467895231
  H         7.8622922719       14.6070446071        1.3106117003
  C         6.8382807803       13.3160028961        2.7210218579
  C         6.9203316887       12.1711944538        3.5223435174
  H         6.0435886506       11.8754842730        4.0972624165
  C        10.3058446488       13.3415292472        1.2049467933
  C         5.5803137731       14.1301130052        2.7519849728
  C         9.2015914874        8.9580572517        3.9571035241
  C         9.9312680447        8.0458922960        4.7472947313
  H         9.9208053625        8.1456342272        5.8311683078
  C        10.6833454311        7.0109865956        4.1796044908
  C        10.7115967917        6.8154871002        2.7947262500
  H        11.2903453262        6.0066557404        2.3562022779
  C         9.9728823554        7.6888298232        1.9976591371
  C         9.2390935556        8.7386507065        2.5672053004
  H         8.6800829969        9.3974923543        1.9034355224
  C        11.4664360267        6.0633458372        5.0427872085
  C         9.9071338343        7.4995533893        0.5098262253
  B         8.2385600120       10.1182733141        4.5993171450
  F        18.1873343865       -1.9538720006        7.3245780097
  F        17.5156417494        0.0078396616        8.0557618355
  F        16.2985520465       -1.7669516745        8.4330001939
  F        17.3813038871       -2.5039579454        2.5013393582
  F        16.2029253038       -0.9094460888        1.5471610537
  F        15.2063426636       -2.7528771381        2.1702429555
  F        14.5451196812        3.1098098275        0.3284467273
  F        13.3600424699        4.9436736393        0.6094619711
  F        14.9332916311        4.3980521632        2.0567622364
  F         8.9134742507        1.2176449876        1.3285576572
  F         8.8878244616        3.4148613630        1.2243618176
  F         8.3757526858        2.3837738575        3.1063120429
  F         9.8122060388        4.3958572704        8.0035572506
  F        10.5822807422        3.1747365080        9.6586652802
  F        11.1037083139        5.3116616878        9.5475050651
  F        15.7454506221        5.7384500031        6.1076693049
  F        16.7956527027        4.2113556578        7.2784987555
  F        15.7306383004        5.8527224636        8.3101755731
  F         9.6400226155       -2.6284371649        3.6675188098
  F        10.3721857880       -4.3234461754        4.8855603954
  F         8.4978317356       -3.2979296077        5.4337051604
  F        10.4816008084       -2.6225754432        9.9406716752
  F        11.0228646382       -0.4927040738       10.1611510985
  F        12.5883111369       -2.0107054920        9.8819212874
  C        14.3698683236        0.1737166900        5.1913047554
  C        15.1934832384       -0.0896590154        6.3011853542
  H        14.9447936972        0.3475953293        7.2676875066
  C        16.3146303288       -0.9199194782        6.2155582712
  C        16.6738295214       -1.5189460898        5.0030991835
  H        17.5393063565       -2.1714049368        4.9333218707
  C        15.8799282560       -1.2481721412        3.8852561942
  C        14.7490918608       -0.4253142692        3.9813304413
  H        14.1497200901       -0.2540806197        3.0877422714
  C        17.0766279656       -1.1615920865        7.4864585483
  C        16.1787405791       -1.8505232344        2.5461108041
  C        12.4245458761        1.6501685777        3.9932063960
  C        13.3264837139        2.3962603814        3.2076996500
  H        14.3731217540        2.4405583021        3.5040109775
  C        12.9178298700        3.1165658418        2.0819244166
  C        11.5797059584        3.1138778481        1.6777751319
  H        11.2577179780        3.6701402507        0.8021981929
  C        10.6674151978        2.3917660334        2.4465970923
  C        11.0804762878        1.6775867069        3.5820436838
  H        10.3267492081        1.1528473624        4.1655729205
  C        13.9232161538        3.8850056641        1.2798344775
  C         9.2272855395        2.3590013751        2.0287358707
  C        13.1290591907        2.2543076562        6.3917906533
  C        12.0389581118        2.7101072258        7.1482805368
  H        11.0923722050        2.1727230673        7.1003918770
  C        12.1300126036        3.8310946730        7.9753659455
  C        13.3080872677        4.5746987332        8.0503251471
  H        13.3746518109        5.4486274865        8.6901039172
  C        14.3960153539        4.1581696298        7.2783246830
  C        14.3098769754        3.0128756764        6.4763495695
  H        15.1883545828        2.7070539091        5.9089975384
  C        10.9270735795        4.1913143661        8.7891372069
  C        15.6549684484        4.9739164778        7.2518068718
  C        11.9991145757       -0.1768527803        6.0358845333
  C        11.2833852803       -1.0986425688        5.2464952096
  H        11.2944502579       -1.0009773688        4.1625771197
  C        10.5426161949       -2.1405403271        5.8152989115
  C        10.5195800522       -2.3391220807        7.1997378721
  H         9.9502359733       -3.1542271528        7.6388849122
  C        11.2535242358       -1.4607102055        7.9956667573
  C        11.9676265520       -0.3981340142        7.4255376708
  H        12.5152267309        0.2691923415        8.0901808883
  C         9.7666478581       -3.0899599148        4.9502672164
  C        11.3262883345       -1.6515170995        9.4835038327
  B        12.9626147130        0.9795616549        5.3866132382
  C         3.0795183997        0.4814015090        5.7945749489
  H         3.1937265735       -0.6116831668        5.7420823417
  H         2.9837198242        0.7309398783        6.8494408805
  H         2.1546886829        0.7270728906        5.2724862059
  H         4.4463965427        0.2927363694        5.0710786102

545
1+ @ [2][BArF4]
 Ir         0.2647816826       10.9933848733        4.8970556003
  P         1.1082662524       11.4118691284        6.9270092811
  P        -1.1122589281       11.0240151140        3.0804317024
  O         0.1065545125       12.6901846587        7.4884682951
  O        -2.0533193179       12.4352209387        3.3763817909
  N        -0.9681398275       12.6234292407        5.4259396817
  C        -0.6177750256        9.7504039397        6.3491529056
  H        -1.6277343709       10.1193495302        6.5562694959
  H        -0.6618079443        8.7208858377        5.9754692400
  C         0.2973693240        9.8763666050        7.6096196214
  C         1.3074486193        8.7194531624        7.6734355426
  H         1.8627109982        8.6143766482        6.7323097677
  H         0.7606862444        7.7823774707        7.8461779339
  H         2.0253348576        8.8391389903        8.4945824865
  C        -0.4760642068       10.0227454568        8.9243930318
  H         0.2021099678       10.1541987938        9.7778426838
  H        -1.0665938054        9.1112535609        9.1022509356
  H        -1.1661053494       10.8741470605        8.9025207419
  C         3.8180377057       11.0524853850        7.0139669737
  H         3.8093508397       11.0324528043        5.9161230342
  H         3.7126008867       10.0268437940        7.3766074198
  H         4.7994832245       11.4148747421        7.3483613929
  C         2.7386127395       11.9881848748        7.5860172187
  C         2.7406928605       11.9546563305        9.1221225932
  H         1.9697189962       12.6089550104        9.5489291022
  H         3.7195256473       12.2967976994        9.4831286008
  H         2.5914779747       10.9393415879        9.5099613023
  C         2.9521098369       13.4197737879        7.0544781805
  H         3.9512248542       13.7629035673        7.3572956512
  H         2.2131502867       14.1189302172        7.4586759823
  H         2.9077579932       13.4568559816        5.9566001834
  C        -0.8358542316       13.2011048954        6.6491268520
  C        -1.6253280210       14.2758708516        7.0433058238
  H        -1.4918122266       14.7121978528        8.0269554788
  C        -2.5691167055       14.7547711807        6.1339048423
  H        -3.1857185317       15.6075697245        6.4070747792
  C        -2.7363002562       14.1587364524        4.8824362979
  H        -3.4772346724       14.4978919150        4.1655168375
  C        -1.9206029899       13.0768841734        4.5698448003
  C         0.0187120323       11.6741923333        1.7441373961
  C         1.0204697013       12.5037960654        2.5894993221
  H         1.5014000934       11.8808551177        3.4041348093
  H         0.5675467328       13.4024404123        3.0183654186
  H         1.8762074150       12.8206796684        1.9717370209
  C        -0.6445881151       12.5573709818        0.6830697950
  H        -1.2820155483       11.9789527186        0.0045470806
  H         0.1376210920       13.0351588723        0.0765415577
  H        -1.2499457088       13.3477758352        1.1375171168
  C         0.7518852263       10.4914968582        1.0987233050
  H         1.1624892478        9.7982951136        1.8423962515
  H         1.5885841919       10.8701633161        0.4939793764
  H         0.0785040985        9.9424526190        0.4329214468
  C        -2.4453626527        9.8338456575        2.5670263023
  C        -3.0780598011       10.1870148574        1.2116898877
  H        -3.4660218335       11.2128895171        1.1910801570
  H        -3.9247449405        9.5116489804        1.0210259851
  H        -2.3726622994       10.0621961229        0.3817182499
  C        -1.8149013366        8.4247163201        2.5462742489
  H        -1.0350085745        8.3241619127        1.7823699921
  H        -2.6006876363        7.6884379391        2.3210405743
  H        -1.3758279422        8.1635459334        3.5182613431
  C        -3.5101760580        9.8998488563        3.6820122176
  H        -3.0876871172        9.6706006393        4.6694401028
  H        -4.2821242061        9.1502951597        3.4654718280
  H        -3.9904441967       10.8841425824        3.7295648602
  H         1.1970568563        9.7507131130        4.5047147128
 Ir         4.7385863036        1.6831268389        4.8005121732
  P         3.9464693974        2.1208493323        2.6998972535
  P         5.8367888277        1.9160127533        6.7927957513
  O         4.8972911700        3.4778586567        2.2589066252
  O         6.7260919105        3.3578291727        6.5376724620
  N         5.8243236492        3.4403809749        4.3935676819
  C         3.6594084396       -0.3969375818        1.5724885626
  H         4.1134159401       -0.8388874680        2.4674831289
  H         3.8620325504       -1.0746257212        0.7297283234
  C         4.2714228335        0.9807033884        1.2435189325
  C         3.7164167392        1.5027880623       -0.0942070417
  H         2.6208985760        1.4948907860       -0.1192843209
  H         4.0656861618        0.8304238353       -0.8934835147
  H         4.0736138372        2.5119308240       -0.3307384496
  C         5.8033880019        0.8357736432        1.1485434375
  H         6.2894557930        1.7767945260        0.8738026972
  H         6.0377613761        0.0911823965        0.3733808219
  H         6.2430264445        0.4808502800        2.0894909490
  C         1.1642008610        1.8367008991        2.6646889240
  H         1.3087854153        1.0812311120        3.4490213135
  H         1.1092052937        1.3292455081        1.6948304199
  H         0.1853061777        2.3075840136        2.8383638751
  C         2.2468541794        2.9291430647        2.6946373530
  C         2.0496904231        3.9301058851        1.5465226935
  H         2.8259820345        4.7045633287        1.5389196242
  H         1.0785502195        4.4236549144        1.6923098758
  H         2.0288999295        3.4485684466        0.5645038648
  C         2.1551762994        3.6945689262        4.0348966746
  H         1.1905239235        4.2234885803        4.0847685721
  H         2.9478237950        4.4469696540        4.1447593617
  H         2.1885633578        3.0130735563        4.8968455054
  C         5.7311777185        4.0371805850        3.1752469793
  C         6.4533887169        5.1816760094        2.8554443238
  H         6.3473696796        5.6277733339        1.8733163127
  C         7.2961396154        5.7142415289        3.8302246796
  H         7.8654650624        6.6138216319        3.6108130359
  C         7.4114042015        5.1156323002        5.0852001065
  H         8.0625748963        5.5026827253        5.8626784187
  C         6.6549084659        3.9749535230        5.3283764136
  C         4.7345588138        2.4904440683        8.1955410105
  C         3.6346241300        3.3303267173        7.5100409837
  H         3.0107793669        2.7068736006        6.8536805170
  H         4.0426389385        4.1694857574        6.9341230680
  H         2.9671686232        3.7523903096        8.2757179035
  C         5.4525200042        3.3505365082        9.2464942722
  H         6.1823603805        2.7845272250        9.8336965424
  H         4.6995260198        3.7429010018        9.9447567422
  H         5.9623999277        4.2032335001        8.7875500972
  C         4.0933770542        1.2558515329        8.8428146958
  H         3.6591305871        0.5689317448        8.1060080683
  H         3.2798709640        1.5798594079        9.5078775994
  H         4.8262500355        0.7125023307        9.4464144149
  C         7.2221033549        0.7554480803        7.2960847226
  C         7.8501743356        1.0906828369        8.6596796383
  H         8.1984833084        2.1293640695        8.7121731503
  H         8.7259978170        0.4433147446        8.8152141206
  H         7.1630783084        0.9049266272        9.4933748710
  C         6.6623544787       -0.6829337862        7.2860966605
  H         5.8610371937       -0.8320077726        8.0196912134
  H         7.4769473247       -1.3779548670        7.5389270403
  H         6.2801129014       -0.9627328049        6.2960080493
  C         8.2989602279        0.8831126678        6.1989061749
  H         7.9019756990        0.6583230472        5.2002046953
  H         9.0956420135        0.1579974426        6.4138732340
  H         8.7436643211        1.8850436519        6.1756491542
  H         2.5727400318       -0.3655956897        1.7078403981
 Ir         9.3471313951        7.2918406897       15.0003499443
  P         8.5099861678        6.8393798630       12.9777732518
  P        10.7075772498        7.2746992284       16.8310713353
  O         9.5186082062        5.5589238004       12.4336001606
  O        11.6528227383        5.8641436348       16.5528425743
  N        10.5830453632        5.6537239322       14.4987909441
  C        10.2235415784        8.5199190343       13.5311215005
  H        11.2350683450        8.1539126266       13.3271057391
  H        10.2630056004        9.5549277739       13.8899902246
  C         9.3061214092        8.3732596379       12.2731712076
  C         8.2881247386        9.5229828406       12.1989385769
  H         7.7353613313        9.6366619381       13.1405601649
  H         8.8294824009       10.4613890470       12.0134379241
  H         7.5680670566        9.3895322909       11.3817064684
  C        10.0769102582        8.2180322119       10.9583978635
  H         9.3984789994        8.0585735801       10.1098443246
  H        10.6500948679        9.1368332826       10.7622562964
  H        10.7821783605        7.3799855507       10.9934284967
  C         5.7989272770        7.1690208175       12.9269243522
  H         5.8284637399        7.2073717363       14.0239633489
  H         5.8862930585        8.1904349080       12.5457827728
  H         4.8161026753        6.7900932106       12.6172198266
  C         6.8785237219        6.2347413231       12.3496010224
  C         6.8530343377        6.2502059212       10.8141242766
  H         7.6214613350        5.5956905080       10.3830618338
  H         5.8709584665        5.8985089586       10.4717112940
  H         6.9906812216        7.2618764917       10.4131621370
  C         6.6882248472        4.8060038782       12.9018259852
  H         5.6871733532        4.4504814421       12.6200821313
  H         7.4266863270        4.1065681952       12.4938206385
  H         6.7511624385        4.7832964816       13.9992023312
  C        10.4523075052        5.0550190438       13.2857907228
  C        11.2331149731        3.9648837618       12.9162739862
  H        11.0993315580        3.5102112145       11.9409991572
  C        12.1669923907        3.4942229386       13.8396032460
  H        12.7765278579        2.6307681325       13.5858132590
  C        12.3322457528        4.1108541225       15.0813825703
  H        13.0649172822        3.7768827025       15.8092894513
  C        11.5243858511        5.2051879383       15.3691595411
  C         9.5499506289        6.6212850822       18.1420987164
  C         8.5552724270        5.8066871477       17.2742556617
  H         8.0909124607        6.4367736261       16.4525853053
  H         9.0048264307        4.9023877946       16.8531243138
  H         7.6841618791        5.4995519460       17.8753641306
  C        10.1850573076        5.7222533061       19.2036001070
  H        10.8135856045        6.2918387845       19.8970803000
  H         9.3878251293        5.2436280764       19.7894415723
  H        10.7921675742        4.9293545512       18.7556193821
  C         8.8207652585        7.8036863742       18.7910962919
  H         8.4336235918        8.5134564358       18.0512603495
  H         7.9688782427        7.4287133014       19.3765874776
  H         9.4908312988        8.3329221336       19.4760989860
  C        12.0343112149        8.4606771170       17.3715218411
  C        12.6458660027        8.1017749137       18.7357330644
  H        13.0355863117        7.0763231838       18.7562856096
  H        13.4881330834        8.7780305850       18.9435467769
  H        11.9272059729        8.2197264147       19.5555038868
  C        11.4041746542        9.8700880821       17.3848605051
  H        10.6093985960        9.9686470112       18.1333780381
  H        12.1860438976       10.6051515601       17.6271961195
  H        10.9842950689       10.1340896851       16.4050591639
  C        13.1162846840        8.3977162322       16.2727228337
  H        12.7076259467        8.6266825237       15.2792211433
  H        13.8835859402        9.1487884981       16.5012338466
  H        13.5988837370        7.4142592029       16.2313283919
  H         8.4118829112        8.5391791206       15.3708315352
 Ir         5.1022017069       16.4165338918       14.8999615806
  P         5.9373020340       15.9870306767       16.9325275914
  P         3.7254548859       16.4039740018       13.0838176607
  O         4.9294994501       14.7105732445       17.4858475803
  O         2.7578072132       15.0124845285       13.3828244475
  N         3.8538214923       14.7967248815       15.4247591516
  C         4.2272807520       17.6668333796       16.3488431273
  H         3.2121911584       17.3091481069       16.5501196265
  H         4.1965127783       18.6975903554       15.9770696106
  C         5.1339180882       17.5289430358       17.6138116153
  C         6.1500917507       18.6804354276       17.6863089838
  H         6.7103891285       18.7854580636       16.7480667555
  H         5.6062909885       19.6199082347       17.8586406048
  H         6.8634814071       18.5557682439       18.5106140812
  C         4.3509286186       17.3844388454       18.9231419419
  H         5.0217695147       17.2415291912       19.7805015821
  H         3.7688151093       18.3012649234       19.1016642110
  H         3.6523711228       16.5403746962       18.8925031151
  C         8.6483115218       16.3195477758       17.0153603547
  H         8.6386709963       16.3223598310       15.9172841328
  H         8.5516578445       17.3526202374       17.3610220451
  H         9.6261391569       15.9536038131       17.3551531104
  C         7.5605314982       15.4010963237       17.6023749811
  C         7.5634690169       15.4600074942       19.1382102137
  H         6.7887840388       14.8173312903       19.5759303598
  H         8.5404667556       15.1185801518       19.5049577159
  H         7.4200886975       16.4823435445       19.5095822084
  C         7.7608040372       13.9576166406       17.0937492055
  H         8.7590100879       13.6126408993       17.3972665323
  H         7.0183362105       13.2684632950       17.5117085704
  H         7.7114276275       13.9035709011       15.9967580726
  C         3.9901105695       14.2045199520       16.6406512566
  C         3.2084580441       13.1190620145       17.0213966461
  H         3.3476765466       12.6687313192       17.9982743535
  C         2.2649203419       12.6490828152       16.1074824663
  H         1.6544546635       11.7888460673       16.3695508248
  C         2.0894683729       13.2633227053       14.8657786333
  H         1.3473825967       12.9310012924       14.1467890738
  C         2.8991688968       14.3530195532       14.5657825736
  C         4.8431263399       15.7263579731       11.7486197995
  C         5.8340613004       14.8905159415       12.6003764646
  H         6.3279254074       15.5161812154       13.4051697812
  H         5.3689356661       14.0046078055       13.0419078293
  H         6.6819144775       14.5521837495       11.9832722135
  C         4.1612377367       14.8445573517       10.6978713806
  H         3.5337117687       15.4286848004       10.0148469521
  H         4.9336337506       14.3471355547       10.0946920905
  H         3.5421057275       14.0693004189       11.1594946710
  C         5.5936091369       16.8886170420       11.0869959146
  H         6.0215719768       17.5821439223       11.8204257003
  H         6.4189625415       16.4886033912       10.4798136075
  H         4.9250210237       17.4417008583       10.4205295079
  C         2.4150598008       17.6179729354       12.5696067731
  C         1.7773313052       17.2764289014       11.2137445775
  H         1.3628665557       16.2608209182       11.1963260626
  H         0.9485100493       17.9723193634       11.0185422215
  H         2.4873243145       17.3792788044       10.3846389987
  C         3.0759404938       19.0132923269       12.5506529598
  H         3.8681921519       19.0931308374       11.7971009124
  H         2.3089937948       19.7654949779       12.3130110820
  H         3.5089777057       19.2681597634       13.5270121460
  C         1.3457627379       17.5742190839       13.6814654184
  H         1.7699806565       17.7923690530       14.6705630868
  H         0.5908939866       18.3409101203       13.4637133920
  H         0.8441321203       16.6004134634       13.7254559505
  H         6.0489597659       17.6487084790       14.5081800774
  F         7.0783511865       10.4955436286       16.9287536642
  F         5.9865167408        8.9035298233       17.9848399862
  F         5.3250170253       10.9856989264       18.1552076748
  F         5.7612183424       11.6577283167       12.4327263154
  F         4.6287905017       10.0624458460       11.4343095961
  F         3.5849472854       11.8456243962       12.1571958876
  F         2.9371429938        6.0428862565       10.3215300584
  F         1.7507862246        4.2102644342       10.6030239989
  F         3.3236042205        4.7545604021       12.0490685883
  F        -2.6937265689        7.9300078344       11.3285247602
  F        -2.7344369141        5.7328007566       11.2642663894
  F        -3.2399154384        6.7784246756       13.1253960838
  F        -1.7915808723        4.7576382556       17.9929891886
  F        -1.0239270922        5.9790191438       19.6480416662
  F        -0.4992404025        3.8442828580       19.5352651893
  F         4.1435412770        3.4146026101       16.0864188134
  F         5.1913388475        4.9420781820       17.2654133850
  F         4.1338278747        3.2918547848       18.2775129459
  F        -1.9663363983       11.7799505221       13.6587841859
  F        -1.2332557882       13.4734402681       14.8777560243
  F        -3.1069831680       12.4490725306       15.4261759515
  F        -1.1243048558       11.7747785929       19.9315516080
  F        -0.5839441229        9.6450723366       20.1523797720
  F         0.9826671741       11.1630204659       19.8752801141
  C         2.8240671472        8.9561530920       15.1712176735
  C         3.7344161077        9.1390871289       16.2335575194
  H         3.5194928431        8.6978123942       17.2063825551
  C         4.9177081401        9.8735497859       16.0808651230
  C         5.2338977608       10.4739341307       14.8580133483
  H         6.1491684573       11.0454558239       14.7365409934
  C         4.3373579479       10.3132943735       13.8002774833
  C         3.1604376178        9.5700033462       13.9546221945
  H         2.4900030330        9.4696462304       13.1014750580
  C         5.8214435175       10.0592395503       17.2686323780
  C         4.5887804019       10.9602445523       12.4737639502
  C         0.8338269567        7.5121665035       13.9924421396
  C         1.7273510615        6.7659380195       13.1974051097
  H         2.7773424751        6.7268830704       13.4815178105
  C         1.3092906992        6.0403908843       12.0779609684
  C        -0.0332446964        6.0417416851       11.6869295452
  H        -0.3623744766        5.4845950204       10.8143042977
  C        -0.9408823268        6.7636056377       12.4640579324
  C        -0.5166969315        7.4775805913       13.5969773628
  H        -1.2663915205        7.9980474882       14.1905036698
  C         2.3130632392        5.2698798399       11.2720418658
  C        -2.3851454511        6.7958992894       12.0498992773
  C         1.5379382307        6.9063766279       16.3871174528
  C         0.4471390816        6.4562287557       17.1471653822
  H        -0.4939228438        7.0036416102       17.1091078907
  C         0.5298234492        5.3272293951       17.9654558856
  C         1.7038339990        4.5757319452       18.0361785273
  H         1.7674871512        3.6995669937       18.6733888097
  C         2.7915527148        4.9884343169       17.2617416223
  C         2.7096071499        6.1332302426       16.4602410038
  H         3.5864110702        6.4282323565       15.8850656246
  C        -0.6754077088        4.9666470211       18.7770345742
  C         4.0496868279        4.1734045250       17.2307427957
  C         0.4268978039        9.3458276675       16.0269682101
  C        -0.3056897351       10.2557953466       15.2370668071
  H        -0.2945802143       10.1567218347       14.1531876111
  C        -1.0592900860       11.2894235994       15.8051614341
  C        -1.0881801925       11.4837918170       17.1901163450
  H        -1.6693109329       12.2904970997       17.6291361746
  C        -0.3448827996       10.6140948531       17.9867979287
  C         0.3915693183        9.5664659665       17.4167135078
  H         0.9539108611        8.9099777356       18.0800476602
  C        -1.8390478974       12.2395133323       14.9420745552
  C        -0.2780338882       10.8047239691       19.4746922947
  B         1.3908494171        8.1869873204       15.3840084800
  F        -9.0555173749       19.6480683943       13.0479629167
  F        -7.9648923046       18.0560031766       11.9912512207
  F        -7.3023611081       20.1380005947       11.8210126004
  F        -7.7378287548       20.8119337496       17.5442767750
  F        -6.6058144364       19.2157773457       18.5423237742
  F        -5.5613172562       20.9998917015       17.8227091576
  F        -4.9134772106       15.1959061403       19.6544665543
  F        -3.7282332813       13.3622386604       19.3745764437
  F        -5.2996388001       13.9073879859       17.9272711773
  F         0.7187291162       17.0236748591       18.6493583884
  F         0.7755943622       14.8260900060       18.6539363646
  F         1.2723466133       15.9290387221       16.8203172633
  F        -0.1854018109       13.9093249990       11.9839713084
  F        -0.9558786882       15.1285262871       10.3304776950
  F        -1.4757938492       12.9938658157       10.4393662092
  F        -6.1218103515       12.5671953555       13.8919712519
  F        -7.1692131751       14.0945520744       12.7114271719
  F        -6.1113653000       12.4442158979       11.7005700118
  F        -0.0110048257       20.9326528200       16.3182327841
  F        -0.7441916717       22.6265184253       15.0992011647
  F         1.1291811901       21.6015854078       14.5506323227
  F        -0.8533448424       20.9277418004       10.0453620470
  F        -1.3938759727       18.7987219221        9.8253003666
  F        -2.9608713329       20.3158685841       10.1011926482
  C        -4.8005604542       18.1092925196       14.8061698958
  C        -5.7119471466       18.2905706477       13.7441327058
  H        -5.4980646023       17.8466398107       12.7722845329
  C        -6.8944992373       19.0265732899       13.8954993601
  C        -7.2090116498       19.6295833325       15.1176335461
  H        -8.1234488481       20.2026570794       15.2382462465
  C        -6.3125328306       19.4695559816       16.1758741320
  C        -5.1356936704       18.7257302621       16.0219722671
  H        -4.4650914899       18.6273041397       16.8754642894
  C        -7.7993921789       19.2115306126       12.7073175324
  C        -6.5657749513       20.1156555124       17.5026704616
  C        -2.8094810738       16.6618551465       15.9828839736
  C        -3.7036818345       15.9244413138       16.7852583374
  H        -4.7568138245       15.8988267186       16.5114225087
  C        -3.2830950661       15.1887553370       17.8974256332
  C        -1.9363806639       15.1713301077       18.2740046983
  H        -1.6044871295       14.6065651338       19.1409481036
  C        -1.0279579704       15.8850394606       17.4893947100
  C        -1.4552484499       16.6102061157       16.3649442869
  H        -0.7059145047       17.1250507931       15.7659420476
  C        -4.2887364769       14.4211410926       18.7047429207
  C         0.4185726624       15.9070048919       17.8965714694
  C        -3.5144316556       16.0573566297       13.5897984357
  C        -2.4242312574       15.6060953948       12.8292163965
  H        -1.4831440066       16.1536388306       12.8654808958
  C        -2.5070324050       14.4758261277       12.0121894734
  C        -3.6815509964       13.7254557332       11.9426884620
  H        -3.7454143520       12.8483909661       11.3067335292
  C        -4.7690909309       14.1398786974       12.7166596627
  C        -4.6864338068       15.2847130369       13.5178867614
  H        -5.5628225737       15.5800703212       14.0935300318
  C        -1.3016791057       14.1148010064       11.1989831571
  C        -6.0277304330       13.3260145522       12.7476934868
  C        -2.4029245262       18.4974187558       13.9498762067
  C        -1.6702942153       19.4070895162       14.7398964543
  H        -1.6795298117       19.3063168309       15.8237473227
  C        -0.9192312891       20.4427980337       14.1720307895
  C        -0.8921399662       20.6388131644       12.7872122560
  H        -0.3129867230       21.4471827038       12.3483900154
  C        -1.6334888891       19.7676308894       11.9903459500
  C        -2.3679225425       18.7183771333       12.5601165530
  H        -2.9290615746       18.0609624977       11.8966707781
  C        -0.1388746105       21.3928111893       15.0345274127
  C        -1.6998917695       19.9580461799       10.5022867350
  B        -3.3675994207       17.3390126401       14.5927095373
  F         2.5512600661        7.8086135171        3.0554060495
  F         3.6416587579        9.4016273255        1.9992059595
  F         4.3048335816        7.3193996209        1.8287061066
  F         3.8698488387        6.6457055742        7.5509588254
  F         5.0013400163        8.2417389087        8.5490421867
  F         6.0457045941        6.4580615422        7.8272894633
  F         6.6927877328       12.2620511493        9.6628566590
  F         7.8786239605       14.0949749407        9.3820471140
  F         6.3060982986       13.5503116714        7.9351209719
  F        12.3233074042       10.3750351763        8.6559769616
  F        12.3640787257       12.5721697304        8.7199829740
  F        12.8695414785       11.5260207982        6.8589316225
  F        11.4209689216       13.5476721705        1.9900140538
  F        10.6532861085       12.3269927857        0.3340071540
  F        10.1312940754       14.4631030902        0.4459799044
  F         5.4857357370       14.8907840701        3.8980177587
  F         4.4375838938       13.3632059762        2.7187416738
  F         5.4946480289       15.0141821825        1.7071793890
  F        11.5950110191        6.5250590809        6.3257576547
  F        10.8608215163        4.8296536291        5.1077415653
  F        12.7329808222        5.8563150779        4.5581770030
  F        10.7527144842        6.5305504159        0.0532348348
  F        10.2130758339        8.6597597364       -0.1675627074
  F         8.6452537806        7.1421764975        0.1083320422
  C         6.8045091771        9.3513392442        4.8128645284
  C         5.8934644063        9.1688987769        3.7508966617
  H         6.1068061639        9.6129700056        2.7790156236
  C         4.7119688878        8.4312174781        3.9025717596
  C         4.3984048677        7.8276949389        5.1245352439
  H         3.4838328926        7.2550916251        5.2465581614
  C         5.2943759635        7.9888392267        6.1826807781
  C         6.4694874605        8.7350725738        6.0288840276
  H         7.1396025690        8.8365099347        6.8822207391
  C         3.8072999989        8.2456263281        2.7149007347
  C         5.0417789629        7.3418283567        7.5096102512
  C         8.7954329003       10.7946186486        5.9910018676
  C         7.9023198566       11.5413715861        6.7859974487
  H         6.8525530903       11.5825138117        6.5012021401
  C         8.3206066781       12.2656348064        7.9061632052
  C         9.6630401406       12.2633512977        8.2974558635
  H         9.9923787269       12.8201660887        9.1702092730
  C        10.5704319621       11.5414457537        7.5200522231
  C        10.1459379746       10.8280258190        6.3868504638
  H        10.8952767703       10.3071289056        5.7932151606
  C         7.3168205530       13.0360723236        8.7116336793
  C        12.0146942300       11.5089801473        7.9342112686
  C         8.0918608142       11.4009601674        3.5953670375
  C         9.1821674530       11.8509798366        2.8342930543
  H        10.1230467449       11.3032771426        2.8714650886
  C         9.0994981977       12.9802542898        2.0160030015
  C         7.9252109065       13.7316318524        1.9467008136
  H         7.8615935839       14.6088251611        1.3107994210
  C         6.8376608783       13.3189324371        2.7216320934
  C         6.9203496689       12.1743643112        3.5231195681
  H         6.0438234927       11.8799361187        4.0990290129
  C        10.3053068211       13.3414254791        1.2040036178
  C         5.5789520866       14.1342220087        2.7535129559
  C         9.2008846115        8.9599657533        3.9572472853
  C         9.9301739828        8.0476879846        4.7477755193
  H         9.9201356883        8.1479280754        5.8316020840
  C        10.6811552955        7.0117688604        4.1803997677
  C        10.7087612702        6.8163410916        2.7956649879
  H        11.2875246436        6.0078477452        2.3569163969
  C         9.9706514344        7.6896705691        1.9982129244
  C         9.2378382754        8.7403355440        2.5673536603
  H         8.6798555273        9.4000678764        1.9036149807
  C        11.4641889217        6.0632539202        5.0430646972
  C         9.9062622971        7.5000024605        0.5103095029
  B         8.2382143700       10.1206672300        4.5992418209
  F        18.3518558167       -1.7684059237        7.2189307470
  F        17.5983920060        0.1622431228        7.9905219758
  F        16.5335657367       -1.7040430027        8.4354766956
  F        17.3993450271       -2.4985677284        2.5010330546
  F        16.2025139831       -0.9136337751        1.5462182779
  F        15.2332404745       -2.7572443521        2.2195013132
  F        14.5300785144        3.1733659546        0.3861065894
  F        13.2435674654        4.9451434576        0.6080262297
  F        14.8054719252        4.5190963633        2.1058957243
  F         8.8955926340        1.2159616056        1.3842452374
  F         8.8632137267        3.4132436780        1.2830424711
  F         8.3494194097        2.3789635486        3.1648525636
  F         9.8140589040        4.3956730799        8.0025036100
  F        10.5828902613        3.1746803854        9.6577560336
  F        11.1044928241        5.3113415525        9.5469007635
  F        15.7493062585        5.7369321547        6.0953085174
  F        16.7982057479        4.2102388257        7.2735747904
  F        15.7401341609        5.8595391455        8.2862107742
  F         9.6398602180       -2.6274752266        3.6672277457
  F        10.3726767589       -4.3201130821        4.8862618354
  F         8.4966835804       -3.2976716400        5.4335442029
  F        10.4796110942       -2.6228075845        9.9426208038
  F        11.0217643709       -0.4921913840       10.1624987963
  F        12.5861813480       -2.0107159620        9.8819127493
  C        14.3911206223        0.1779071500        5.2056963493
  C        15.2372690587       -0.0554727405        6.3071455016
  H        14.9934929457        0.3851589617        7.2733533547
  C        16.3839077293       -0.8492111610        6.2076175478
  C        16.7389891290       -1.4497202758        4.9945410880
  H        17.6314316825       -2.0624996492        4.9128102698
  C        15.9150716170       -1.2204921657        3.8914648176
  C        14.7648607491       -0.4260282032        3.9966370102
  H        14.1467479842       -0.2790413083        3.1114456997
  C        17.2119004000       -1.0437476761        7.4449766668
  C        16.2015470517       -1.8411908250        2.5597768843
  C        12.4237016588        1.6424522188        4.0112945517
  C        13.3096364168        2.3959241268        3.2157993934
  H        14.3621705800        2.4402317492        3.4916734840
  C        12.8755716964        3.1284778930        2.1076453632
  C        11.5344428081        3.1215912949        1.7240449873
  H        11.1967800014        3.6838217748        0.8588240394
  C        10.6391181638        2.3909415885        2.5014305762
  C        11.0711895477        1.6728959211        3.6259097685
  H        10.3274374744        1.1472768596        4.2215644075
  C        13.8515424788        3.9326547309        1.3099900478
  C         9.2004003964        2.3570456289        2.0902312662
  C        13.1355253798        2.2488419075        6.4000274975
  C        12.0462442549        2.7049289024        7.1570673680
  H        11.1018489805        2.1636602351        7.1158189274
  C        12.1341285864        3.8314781436        7.9768322624
  C        13.3103123067        4.5793117535        8.0459705509
  H        13.3760766879        5.4564524651        8.6815159817
  C        14.3976548915        4.1614132337        7.2730732221
  C        14.3130026386        3.0129901271        6.4762825276
  H        15.1906865689        2.7074323218        5.9076954323
  C        10.9291066147        4.1908198527        8.7888389476
  C        15.6563101320        4.9758021781        7.2402296030
  C        12.0094492029       -0.1837556339        6.0420282272
  C        11.2870243228       -1.0992461121        5.2504384083
  H        11.3028485233       -1.0018988132        4.1665182516
  C        10.5375045598       -2.1357653170        5.8169719406
  C        10.5086751098       -2.3321433030        7.2017419921
  H         9.9334616986       -3.1436307013        7.6398799039
  C        11.2484227641       -1.4597641460        7.9986448499
  C        11.9743905913       -0.4045777736        7.4307432788
  H        12.5295570382        0.2563093643        8.0955690430
  C         9.7642657684       -3.0873927677        4.9510605375
  C        11.3235561057       -1.6522763944        9.4846575002
  B        12.9755593333        0.9705442627        5.3987223097
  H         5.8690136750        0.8110188634        4.2267856158
  C         3.5558872819        0.0195804447        5.2558879745
  H         3.2658644668       -0.5886805407        4.3918331217
  H         3.9834074218       -0.6612424640        5.9999377774
  H         2.6166472213        0.4081879948        5.6886176518
