# Supplementary material for: An Operationally Unsaturated Iridium-Pincer Complex That C–H Activates Methane and Ethane in the Crystalline Solid-State
Source: J Am Chem Soc. 2025 Feb 25;147(10):8706–19. doi: 10.1021/jacs.4c18122 (PMC11912492; doi:10.1021/jacs.4c18122)
Supplement: Supplementary file 2 — ja4c18122_si_002.zip [file ja4c18122_si_002.zip › 2[BArF4]+CH4 Pathway B3.xyz]

540
2+ @[2][BArF4]
 Ir         0.2777588257       11.0293625041        4.9137137855
  P         1.1220690292       11.4683358018        6.9388942622
  P        -1.1017834639       11.0397435806        3.0990997731
  O         0.1165981536       12.7472493183        7.4915571533
  O        -2.0568470695       12.4422298112        3.3892926190
  N        -0.9637926059       12.6561193103        5.4330953651
  C        -0.5937353712        9.7898471022        6.3747522008
  H        -1.6064090531       10.1521689047        6.5801379985
  H        -0.6301070242        8.7573011576        6.0086890127
  C         0.3213717864        9.9313573270        7.6336115076
  C         1.3361168120        8.7786492007        7.7055506925
  H         1.8895023714        8.6668459285        6.7640188705
  H         0.7921095109        7.8410516270        7.8875243794
  H         2.0555929320        8.9070984104        8.5239453816
  C        -0.4526756412       10.0836914295        8.9472151979
  H         0.2241242527       10.2329423603        9.7988084420
  H        -1.0330083704        9.1677408786        9.1355764495
  H        -1.1521381779       10.9269084065        8.9156534350
  C         3.8333072613       11.1337585661        7.0093921463
  H         3.8190492380       11.1192206224        5.9115002952
  H         3.7366933551       10.1046546099        7.3668417016
  H         4.8132834000       11.5015120562        7.3407817558
  C         2.7496744124       12.0600711135        7.5913272527
  C         2.7595339724       12.0180864240        9.1270475994
  H         1.9869979037       12.6656961806        9.5611256011
  H         3.7382088361       12.3630308469        9.4855537291
  H         2.6176444569       10.9998782669        9.5098439270
  C         2.9487851321       13.4974654404        7.0657700773
  H         3.9484322425       13.8449301296        7.3618331373
  H         2.2085721718       14.1917471510        7.4793329549
  H         2.8952598149       13.5393823908        5.9684659260
  C        -0.8257575198       13.2502128960        6.6478937785
  C        -1.6082318645       14.3351506220        7.0287339855
  H        -1.4678361251       14.7867367918        8.0049028438
  C        -2.5529789628       14.8036289233        6.1154116575
  H        -3.1641638182       15.6632727043        6.3775671721
  C        -2.7281847233       14.1893542350        4.8736471845
  H        -3.4706774362       14.5212359764        4.1548983876
  C        -1.9178131753       13.1001854781        4.5735317256
  C         0.0241548113       11.6969345135        1.7618046122
  C         1.0201105396       12.5334126717        2.6070932039
  H         1.5073283493       11.9133341004        3.4207648347
  H         0.5610039375       13.4284770153        3.0367215452
  H         1.8727278332       12.8571244641        1.9886730969
  C        -0.6457963547       12.5756619168        0.7016703843
  H        -1.2841646086       11.9939681715        0.0267593723
  H         0.1329678505       13.0540678263        0.0911445342
  H        -1.2516220072       13.3654581777        1.1566339464
  C         0.7654403142       10.5202726362        1.1153180288
  H         1.1797649765        9.8284999027        1.8581507088
  H         1.6000642139       10.9050970621        0.5115462665
  H         0.0957905322        9.9685895055        0.4481589584
  C        -2.4210490165        9.8330203163        2.5896413284
  C        -3.0509447357       10.1660884334        1.2277031964
  H        -3.4567325608       11.1849719221        1.1979383545
  H        -3.8845377184        9.4746439631        1.0366072425
  H        -2.3385146245       10.0483484416        0.4026372190
  C        -1.7734608035        8.4312775241        2.5859863261
  H        -0.9839816464        8.3347354208        1.8315577867
  H        -2.5480173103        7.6838884816        2.3582869580
  H        -1.3410680579        8.1831684534        3.5643871000
  C        -3.4921625807        9.8969889685        3.6986036677
  H        -3.0714762659        9.6844620112        4.6905662845
  H        -4.2532076599        9.1350220478        3.4867705761
  H        -3.9852072999       10.8755043657        3.7330643648
  H         1.2183646584        9.7908283664        4.5274193268
 Ir         4.5378989441        1.8776162331        5.0790753335
  P         3.6931597548        2.3157401630        3.0540417809
  P         5.9178459336        1.8884196016        6.8932011781
  O         4.6982837448        3.5946505247        2.5006374287
  O         6.8725823189        3.2908139762        6.6024877986
  N         5.7791690118        3.5041936540        4.5588718789
  C         5.4091746840        0.6376238538        3.6186508194
  H         6.4217458101        1.0000046919        3.4128186444
  H         5.4458090362       -0.3947670790        3.9851856692
  C         4.4936130208        0.7783655978        2.3600884683
  C         3.4790892435       -0.3745333303        2.2888659549
  H         2.9255467337       -0.4857059277        3.2303952518
  H         4.0235243083       -1.3120959451        2.1079379070
  H         2.7598172820       -0.2471401663        1.4701397116
  C         5.2674575346        0.9298832253        1.0463192746
  H         4.5906966032        1.0789982563        0.1947136120
  H         5.8473369307        0.0134977206        0.8584172531
  H         5.9672002512        1.7729020063        1.0775028063
  C         0.9821742115        1.9807171182        2.9859062809
  H         0.9974308874        1.9673492065        4.0838003524
  H         1.0783417183        0.9512814970        2.6294424997
  H         0.0019858077        2.3483555000        2.6548427004
  C         2.0653027314        2.9063009771        2.4018942772
  C         2.0545902167        2.8612445299        0.8662123264
  H         2.8254185179        3.5096922273        0.4303564827
  H         1.0749216132        3.2030395423        0.5076674483
  H         2.1986867941        1.8426338084        0.4853890754
  C         1.8661055895        4.3445333354        2.9250792652
  H         0.8661341590        4.6912678828        2.6292179734
  H         2.6058125049        5.0383858545        2.5099403523
  H         1.9203330624        4.3882983839        4.0222767870
  C         5.6405840927        4.0982251907        3.3441222985
  C         6.4223541206        5.1835929767        2.9632528244
  H         6.2813922006        5.6355252056        1.9873194503
  C         7.3672205670        5.6524247197        3.8763553653
  H         7.9779040259        6.5124763045        3.6141110099
  C         7.5430094644        5.0380422540        5.1180017862
  H         8.2853722985        5.3703148286        5.8367615913
  C         6.7331388436        3.9486617112        5.4182191786
  C         4.7918008760        2.5468698766        8.2295571366
  C         3.7975105976        3.3845540762        7.3834603010
  H         3.3094852439        2.7647567874        6.5700258247
  H         4.2580129661        4.2787444849        6.9536216002
  H         2.9450331393        3.7097304803        8.0013475485
  C         5.4618964462        3.4246778072        9.2904522393
  H         6.0991236465        2.8421132218        9.9656817758
  H         4.6832864183        3.9039415586        9.9004590307
  H         6.0689643861        4.2137962750        8.8360213331
  C         4.0481126604        1.3711801299        8.8746448085
  H         3.6337736842        0.6803186357        8.1309491469
  H         3.2132944570        1.7568911717        9.4775403775
  H         4.7160102111        0.8181897522        9.5424211704
  C         7.2380906359        0.6824304220        7.4027472803
  C         7.8666058524        1.0162357750        8.7651574760
  H         8.2699511833        2.0360666455        8.7955556514
  H         8.7017824981        0.3267365086        8.9566242396
  H         7.1539542899        0.8965654123        9.5897551160
  C         6.5924289425       -0.7201364253        7.4052952478
  H         5.8025371479       -0.8182380870        8.1591052619
  H         7.3678730208       -1.4665705491        7.6330993085
  H         6.1612922077       -0.9683065620        6.4263842011
  C         8.3097733300        0.7479848910        6.2943913092
  H         7.8895705786        0.5365831015        5.3019809272
  H         9.0705759349       -0.0144200696        6.5057088764
  H         8.8028837603        1.7264866048        6.2612495946
  H         3.5973319388        0.6392466872        5.4658439645
 Ir         9.3526716170        7.2759561618       15.0714088090
  P         8.5084628386        6.8375233281       13.0461408946
  P        10.7321411767        7.2651107679       16.8860254555
  O         9.5134279281        5.5581782219       12.4933196128
  O        11.6869609873        5.8625596087       16.5955073559
  N        10.5939624755        5.6490289363       14.5516840651
  C        10.2243803952        8.5158967667       13.6106759744
  H        11.2370873373        8.1538396118       13.4055847172
  H        10.2602232794        9.5485696267       13.9766949133
  C         9.3093851446        8.3744141240       12.3517219026
  C         8.2945865339        9.5270709087       12.2802805449
  H         7.7414454380        9.6383538443       13.2220115163
  H         8.8387060849       10.4646647407       12.0987885448
  H         7.5746064378        9.3991992581       11.4621717335
  C        10.0836370675        8.2221717591       11.0382602264
  H         9.4070909958        8.0734056180       10.1863871298
  H        10.6643844974        9.1378863828       10.8502395901
  H        10.7828195836        7.3787399417       11.0697536813
  C         5.7971227938        7.1728756447       12.9776159049
  H         5.8119980025        7.1859051798       14.0754773122
  H         5.8929460714        8.2024413241       12.6214546018
  H         4.8171082783        6.8049978308       12.6462115668
  C         6.8804440152        6.2473620620       12.3937404286
  C         6.8697563656        6.2920676502       10.8580490133
  H         7.6405743793        5.6435510806       10.4222714060
  H         5.8899753266        5.9500222284       10.4998693989
  H         7.0136380136        7.3105532505       10.4767606915
  C         6.6810271792        4.8090401909       12.9171229461
  H         5.6810996621        4.4624633582       12.6209433005
  H         7.4208648569        4.1150866097       12.5022600208
  H         6.7350476721        4.7655097116       14.0143517038
  C        10.4556789922        5.0549755030       13.3370144099
  C        11.2376699910        3.9696847870       12.9561889211
  H        11.0970569094        3.5178831736       11.9801908356
  C        12.1823138969        3.5008448520       13.8694983732
  H        12.7929807434        2.6408144520       13.6073412599
  C        12.3578982264        4.1152694257       15.1111375060
  H        13.1003435894        3.7832309938       15.8298366879
  C        11.5477934992        5.2047298814       15.4112184798
  C         9.6060479626        6.6077757520       18.2231910982
  C         8.6105238444        5.7712242663       17.3773801315
  H         8.1230730641        6.3914369899       16.5639313723
  H         9.0702639721        4.8765647509       16.9473679538
  H         7.7580908338        5.4464668616       17.9955179895
  C        10.2756230087        5.7288155176       19.2833521089
  H        10.9135080071        6.3104026197       19.9588304943
  H         9.4967197753        5.2499382824       19.8933048022
  H        10.8818239589        4.9392976757       18.8283489256
  C         8.8645112808        7.7843664529       18.8696306071
  H         8.4500600942        8.4761480966       18.1268449951
  H         8.0299569137        7.3994210707       19.4735154588
  H         9.5341655654        8.3362147281       19.5367168146
  C        12.0515542467        8.4716580139       17.3954974143
  C        12.6812801311        8.1384282269       18.7574865617
  H        13.0872626118        7.1196434637       18.7873321258
  H        13.5146866361        8.8300692292       18.9488025392
  H        11.9687385683        8.2559779401       19.5824663419
  C        11.4041018591        9.8734198559       17.3992166049
  H        10.6144311520        9.9699903173       18.1534197683
  H        12.1787860235       10.6206212359       17.6271711937
  H        10.9720983300       10.1215573007       16.4206417092
  C        13.1225442021        8.4075694352       16.2864226056
  H        12.7015815825        8.6201937730       15.2945928932
  H        13.8835654438        9.1695920291       16.4980750090
  H        13.6155348888        7.4290773605       16.2517595842
  H         8.4117866359        8.5142231605       15.4580098097
 Ir         5.0995266883       16.4449680071       14.9073339282
  P         5.9407752050       15.9948241555       16.9313751403
  P         3.7212931456       16.4459506913       13.0916166475
  O         4.9351268871       14.7130201783       17.4779653349
  O         2.7524674164       15.0559716744       13.3845515207
  N         3.8530700324       14.8199789830       15.4211742941
  C         4.2295962603       17.6812558820       16.3715545152
  H         3.2151149885       17.3216861137       16.5730437283
  H         4.1979065624       18.7155763512       16.0101267900
  C         5.1416541718       17.5304299126       17.6315695403
  C         6.1585852562       18.6806906108       17.7112141990
  H         6.7140837186       18.7960854767       16.7714243808
  H         5.6158516372       19.6183443025       17.8963583774
  H         6.8762078238       18.5474176329       18.5304971487
  C         4.3645651341       17.3732499681       18.9427125332
  H         5.0390740751       17.2183042961       19.7950880931
  H         3.7859987202       18.2896615302       19.1341745728
  H         3.6632655181       16.5317952776       18.9053761068
  C         8.6518456484       16.3261553031       17.0020859862
  H         8.6377024665       16.3426772539       15.9042431892
  H         8.5561818596       17.3545701460       17.3613593816
  H         9.6312760081       15.9567342354       17.3334483160
  C         7.5673971552       15.3999096368       17.5823634995
  C         7.5767785540       15.4401560912       19.1181632360
  H         6.8049830614       14.7910399363       19.5513325215
  H         8.5558714308       15.0964670029       19.4764231552
  H         7.4332202793       16.4576771945       19.5019669270
  C         7.7654940312       13.9631339865       17.0547648715
  H         8.7649931082       13.6145217138       17.3500716632
  H         7.0249097531       13.2687252979       17.4673825577
  H         7.7117846160       13.9227572471       15.9574034334
  C         3.9930266641       14.2155598640       16.6306683761
  C         3.2124546859       13.1263449992       17.0029025988
  H         3.3546309944       12.6666922560       17.9750882276
  C         2.2659075743       12.6657403328       16.0873059812
  H         1.6556002926       11.8032924315       16.3428832446
  C         2.0872753438       13.2921194534       14.8519981943
  H         1.3428697938       12.9671748427       14.1319741820
  C         2.8964720377       14.3845364228       14.5604530691
  C         4.8414252884       15.7738078957       11.7561318815
  C         5.8341535001       14.9355183265       12.6036019764
  H         6.3248306167       15.5556336875       13.4151820176
  H         5.3716726856       14.0433524691       13.0358522671
  H         6.6851088812       14.6065129242       11.9855769244
  C         4.1649696931       14.8925588753       10.7018238848
  H         3.5282459127       15.4735985052       10.0247872682
  H         4.9405693054       14.4071673718       10.0926452939
  H         3.5561171780       14.1077919752       11.1616950779
  C         5.5882916303       16.9425088711       11.1020261868
  H         6.0062332386       17.6367802545       11.8404060375
  H         6.4208070817       16.5502068910       10.5001715202
  H         4.9210114136       17.4934006556       10.4319061448
  C         2.4090829375       17.6582270003       12.5770817718
  C         1.7787142727       17.3225257907       11.2158063571
  H         1.3688357309       16.3050639439       11.1896721445
  H         0.9477941632       18.0163660268       11.0216700135
  H         2.4918370355       17.4342211069       10.3905468191
  C         3.0623327791       19.0571242874       12.5698487265
  H         3.8555805334       19.1472264037       11.8186186468
  H         2.2920341774       19.8068551370       12.3355483989
  H         3.4911858561       19.3075633990       13.5492379872
  C         1.3362058146       17.6022409152       13.6847659833
  H         1.7562945597       17.8148892758       14.6769647284
  H         0.5798715035       18.3676755462       13.4696730504
  H         0.8377990839       16.6265799524       13.7202946664
  H         6.0451616780       17.6811380979       14.5256586544
  F         7.0784827914       10.4955961016       16.9287871576
  F         5.9877442685        8.9032186260       17.9851018337
  F         5.3251427131       10.9855091400       18.1554509208
  F         5.7607014539       11.6585563633       12.4330598179
  F         4.6286046886       10.0627038842       11.4352256121
  F         3.5845983896       11.8468266168       12.1566611310
  F         2.9369372608        6.0430376795       10.3216110732
  F         1.7510278889        4.2100948972       10.6024069702
  F         3.3232282028        4.7546847225       12.0492484517
  F        -2.6938129025        7.9298852473       11.3289734849
  F        -2.7347096338        5.7328266002       11.2648188459
  F        -3.2404297463        6.7785433525       13.1265110395
  F        -1.7914393798        4.7576292421       17.9942635445
  F        -1.0237634682        5.9783692068       19.6503354628
  F        -0.5014254587        3.8424198139       19.5382194170
  F         4.1438785248        3.4146179370       16.0858646558
  F         5.1914070657        4.9419939049       17.2654355762
  F         4.1341428908        3.2915914813       18.2770736445
  F        -1.9662349819       11.7800188836       13.6587038050
  F        -1.2333020687       13.4739520728       14.8774717281
  F        -3.1066570865       12.4490134186       15.4261636781
  F        -1.1240354837       11.7748956618       19.9315192187
  F        -0.5837071217        9.6454101474       20.1520409786
  F         0.9832679561       11.1631265413       19.8756616486
  C         2.8239806355        8.9555461744       15.1717883325
  C         3.7350995462        9.1375838798       16.2336831125
  H         3.5212607679        8.6943361416       17.2058263562
  C         4.9175294945        9.8735390656       16.0814412131
  C         5.2320472317       10.4763066143       14.8592854353
  H         6.1461875137       11.0497215994       14.7383201291
  C         4.3357323643       10.3153258346       13.8013117433
  C         3.1593942500        9.5709228796       13.9555569013
  H         2.4887918079        9.4706303583       13.1025071788
  C         5.8221046549       10.0588330679       17.2689341570
  C         4.5879577014       10.9615844348       12.4743484643
  C         0.8335116461        7.5112225146       13.9934555901
  C         1.7267964009        6.7649409052       13.1981588259
  H         2.7766660936        6.7254019691       13.4824769711
  C         1.3086393975        6.0397854787       12.0783944917
  C        -0.0339433500        6.0414222553       11.6875151451
  H        -0.3633953362        5.4844099900       10.8149542342
  C        -0.9413815224        6.7632146898       12.4649665066
  C        -0.5170421366        7.4768829753       13.5979940683
  H        -1.2666135031        7.9973104234       14.1917552982
  C         2.3124418448        5.2695633329       11.2724258176
  C        -2.3855572735        6.7958609573       12.0507132172
  C         1.5370073437        6.9058817523       16.3891631135
  C         0.4470158646        6.4557010928       17.1506351341
  H        -0.4936432899        7.0039229583       17.1144890560
  C         0.5295726354        5.3258590607       17.9681454995
  C         1.7035112070        4.5740733351       18.0365593884
  H         1.7669174399        3.6967777153       18.6722323954
  C         2.7910494584        4.9876421013       17.2620035131
  C         2.7085789073        6.1325817572       16.4609259418
  H         3.5850179590        6.4276743327       15.8852514040
  C        -0.6761075546        4.9641188561       18.7804703525
  C         4.0496658094        4.1735521424       17.2300792992
  C         0.4273681438        9.3462425412       16.0270147447
  C        -0.3051737942       10.2561507998       15.2369775791
  H        -0.2950030829       10.1563639443       14.1531571866
  C        -1.0580869698       11.2904304200       15.8049409250
  C        -1.0861885230       11.4856185531       17.1898259754
  H        -1.6668261181       12.2928245290       17.6286366131
  C        -0.3434068302       10.6154566555       17.9865256359
  C         0.3926888077        9.5675580200       17.4166097386
  H         0.9545519151        8.9107198999       18.0799835290
  C        -1.8386097468       12.2399949886       14.9419782010
  C        -0.2772615347       10.8052462560       19.4744882966
  B         1.3905652019        8.1861991188       15.3850401202
  F        -9.0553364426       19.6481356859       13.0478216889
  F        -7.9645885528       18.0558532248       11.9915381449
  F        -7.3020847208       20.1381322628       11.8210783698
  F        -7.7374636596       20.8108553878       17.5433905496
  F        -6.6055827481       19.2152295182       18.5413235001
  F        -5.5614472240       20.9992522091       17.8198823586
  F        -4.9129013315       15.1959236615       19.6537474179
  F        -3.7282158451       13.3621593953       19.3745402324
  F        -5.3001979579       13.9071662371       17.9272908265
  F         0.7181365014       17.0235562548       18.6496990183
  F         0.7756568633       14.8260455615       18.6539668386
  F         1.2728371064       15.9293490507       16.8203938537
  F        -0.1856488701       13.9102015776       11.9822264615
  F        -0.9531795304       15.1310173167       10.3261639396
  F        -1.4755422167       12.9949262742       10.4382097913
  F        -6.1207908999       12.5672233998       13.8903558113
  F        -7.1685644549       14.0945797841       12.7110680433
  F        -6.1112845370       12.4442025997       11.6991778091
  F        -0.0109312636       20.9327221998       16.3178675390
  F        -0.7437801767       22.6270102123       15.0991186749
  F         1.1292720783       21.6015854060       14.5503932107
  F        -0.8530392790       20.9275597713       10.0450055267
  F        -1.3933808700       18.7980934150        9.8245941150
  F        -2.9604389796       20.3157825788       10.1008426405
  C        -4.8000693087       18.1083453103       14.8044413885
  C        -5.7115262516       18.2902436283       13.7427052666
  H        -5.4978965616       17.8469194728       12.7705469082
  C        -6.8940359191       19.0261410371       13.8950119794
  C        -7.2085756021       19.6286229946       15.1172729451
  H        -8.1229496289       20.2016366981       15.2384184159
  C        -6.3120530726       19.4678480984       16.1750988486
  C        -5.1353153703       18.7240186170       16.0205960625
  H        -4.4643462991       18.6242991394       16.8734351845
  C        -7.7988386472       19.2115435911       12.7076408872
  C        -6.5646053741       20.1139167675       17.5021156991
  C        -2.8086286409       16.6586021744       15.9796126691
  C        -3.7028859557       15.9206948807       16.7812765503
  H        -4.7557220138       15.8940494994       16.5065120006
  C        -3.2826801984       15.1868822751       17.8948763415
  C        -1.9361892450       15.1706138833       18.2719100280
  H        -1.6046823246       14.6074774912       19.1398646558
  C        -1.0275401107       15.8839959260       17.4875371629
  C        -1.4545713193       16.6076231618       16.3620416492
  H        -0.7052946132       17.1230323437       15.7635167300
  C        -4.2883220043       14.4213458902       18.7036857610
  C         0.4183619703       15.9083332855       17.8969080707
  C        -3.5141354476       16.0583644597       13.5864882162
  C        -2.4241096327       15.6080636744       12.8252635058
  H        -1.4832475719       16.1559907491       12.8616439020
  C        -2.5066662512       14.4781273533       12.0080098432
  C        -3.6808076516       13.7266804875       11.9393096649
  H        -3.7444278899       12.8494975766       11.3035262877
  C        -4.7681953147       14.1401844766       12.7141319804
  C        -4.6856797640       15.2850782945       13.5152102491
  H        -5.5616840816       15.5797920528       14.0917614370
  C        -1.3009079910       14.1166668052       11.1958443951
  C        -6.0267885062       13.3261161204       12.7461959119
  C        -2.4027536074       18.4975504616       13.9492236627
  C        -1.6698280002       19.4068729724       14.7395322341
  H        -1.6776105955       19.3045309352       15.8231955908
  C        -0.9198960351       20.4435940588       14.1718966887
  C        -0.8932775967       20.6402862105       12.7871069512
  H        -0.3146942611       21.4491952719       12.3485715355
  C        -1.6336752302       19.7683938195       11.9900139330
  C        -2.3681450584       18.7192285771       12.5596816883
  H        -2.9293632872       18.0620134175       11.8961410051
  C        -0.1388958864       21.3929343775       15.0347279106
  C        -1.6997696500       19.9579499222       10.5020031246
  B        -3.3670082548       17.3381725871       14.5908943501
  F         2.5513283500        7.8095907879        3.0555838421
  F         3.6420437229        9.4019828824        1.9992361698
  F         4.3045178702        7.3196784287        1.8288924302
  F         3.8690953373        6.6470084438        7.5512816872
  F         5.0011830428        8.2426592944        8.5492410411
  F         6.0451771533        6.4586966759        7.8275890737
  F         6.6928165325       12.2621790288        9.6627624934
  F         7.8787234779       14.0950726452        9.3819806651
  F         6.3064100858       13.5505594922        7.9351695843
  F        12.3235877814       10.3752975430        8.6554375632
  F        12.3644335933       12.5723666182        8.7195691788
  F        12.8701457668       11.5266614876        6.8579070943
  F        11.4210978224       13.5475447185        1.9899550534
  F        10.6536122572       12.3268611961        0.3336601577
  F        10.1312572622       14.4629004493        0.4459547327
  F         5.4864018052       14.8906497809        3.8972830171
  F         4.4381797974       13.3632643882        2.7187012602
  F         5.4955927787       15.0133606958        1.7059850173
  F        11.5959567492        6.5251464632        6.3255832850
  F        10.8630982009        4.8311373494        5.1067913152
  F        12.7364683503        5.8561630195        4.5581916745
  F        10.7539458882        6.5303174924        0.0527244112
  F        10.2135532093        8.6598761332       -0.1678785952
  F         8.6467463442        7.1420844278        0.1088660997
  C         6.8060671819        9.3496954734        4.8123058209
  C         5.8949127474        9.1675139688        3.7504381665
  H         6.1087030012        9.6106109783        2.7782127644
  C         4.7124101237        8.4316690832        3.9028174798
  C         4.3978604351        7.8291194430        5.1250544366
  H         3.4836775261        7.2557656231        5.2460460342
  C         5.2941465250        7.9902664082        6.1830251633
  C         6.4705225023        8.7346028890        6.0286589230
  H         7.1410766202        8.8350574744        6.8817183974
  C         3.8077443655        8.2463582741        2.7153896862
  C         5.0418694500        7.3440932797        7.5100168491
  C         8.7962903523       10.7941364181        5.9908131228
  C         7.9029665145       11.5403749890        6.7860897637
  H         6.8531228423       11.5799975829        6.5016816327
  C         8.3210240921       12.2654177220        7.9059680505
  C         9.6635850018       12.2637596014        8.2969111003
  H         9.9929884846       12.8207565391        9.1694943338
  C        10.5710993812       11.5420141884        7.5194480001
  C        10.1468210077       10.8284194862        6.3863565444
  H        10.8964514260       10.3081286611        5.7925719155
  C         7.3172124455       13.0356878095        8.7119432931
  C        12.0152928104       11.5093277911        7.9336856494
  C         8.0928525099       11.3996722324        3.5950232281
  C         9.1829234893       11.8500704039        2.8337775603
  H        10.1238926118       11.3024251350        2.8706525457
  C         9.1001339434       12.9793740624        2.0155619981
  C         7.9258328097       13.7304793539        1.9459966733
  H         7.8621147723       14.6070707283        1.3092890327
  C         6.8385104320       13.3172855248        2.7210453886
  C         6.9211306335       12.1727459718        3.5227539893
  H         6.0447367561       11.8778920034        4.0986401235
  C        10.3058741228       13.3409839039        1.2033569776
  C         5.5800662272       14.1316284966        2.7530745214
  C         9.2031313341        8.9595135945        3.9570475566
  C         9.9352109668        8.0491882977        4.7470851858
  H         9.9247137050        8.1487596817        5.8309312546
  C        10.6880336763        7.0147693183        4.1792137195
  C        10.7163502297        6.8195722628        2.7942985714
  H        11.2965301236        6.0120064225        2.3554139405
  C         9.9741717423        7.6902818550        1.9975814947
  C         9.2385670441        8.7386132644        2.5673907653
  H         8.6771624790        9.3957203811        1.9038965915
  C        11.4683507661        6.0650754191        5.0423188322
  C         9.9074859746        7.5001213599        0.5097187399
  B         8.2394861784       10.1193036792        4.5990727301
  F        18.6852826973       -1.3429374603        6.9365961149
  F        17.5945212909        0.2493759016        7.9928535914
  F        16.9320247500       -1.8329285213        8.1633567836
  F        17.3675219316       -2.5056786260        2.4408515673
  F        16.2354194351       -0.9099648945        1.4429506046
  F        15.1914114948       -2.6939654216        2.1645670795
  F        14.5437423891        3.1095494470        0.3294388603
  F        13.3578301732        4.9424517604        0.6102471283
  F        14.9300760443        4.3979081107        2.0570811519
  F         8.9129822565        1.2226727328        1.3367300834
  F         8.8721329148        3.4197492487        1.2725799239
  F         8.3664259869        2.3740598783        3.1342167275
  F         9.8153745023        4.3950190025        8.0020700651
  F        10.5830989099        3.1742379055        9.6581863664
  F        11.1053689641        5.3102046099        9.5460112293
  F        15.7506062298        5.7379649637        6.0938820563
  F        16.7983231466        4.2106057893        7.2732821094
  F        15.7409623378        5.8609382160        8.2850490540
  F         9.6405962375       -2.6274755811        3.6665972083
  F        10.3734530343       -4.3214759947        4.8854024880
  F         8.5000583543       -3.2964681241        5.4339834567
  F        10.4826146471       -2.6222856767        9.9394738806
  F        11.0230146842       -0.4927028864       10.1600376516
  F        12.5898027836       -2.0105112498        9.8833146145
  C        14.4305676468        0.1968446085        5.1797767014
  C        15.3416821287        0.0147159740        6.2416709999
  H        15.1278100862        0.4577623678        7.2138985659
  C        16.5242157315       -0.7210779275        6.0893506975
  C        16.8387922374       -1.3236647090        4.8671306737
  H        17.7529602072       -1.8970500701        4.7461686947
  C        15.9425189883       -1.1625349184        3.8091442158
  C        14.7661498415       -0.4181968343        3.9634366058
  H        14.0956295844       -0.3178022260        3.1103426163
  C        17.4288224545       -0.9063657409        7.2768188533
  C        16.1947667536       -1.8086436995        2.4821535856
  C        12.4403090665        1.6412459454        4.0012436674
  C        13.3335954518        2.3875899457        3.2060129359
  H        14.3834279699        2.4272992510        3.4904401754
  C        12.9155231827        3.1127111367        2.0862029334
  C        11.5729681707        3.1110860992        1.6952539327
  H        11.2435518110        3.6681926713        0.8227395384
  C        10.6654923673        2.3892646082        2.4726658908
  C        11.0897860760        1.6755428913        3.6056831142
  H        10.3401670814        1.1551611404        4.1993979450
  C        13.9192863058        3.8830363256        1.2802805295
  C         9.2212957112        2.3567278390        2.0584694956
  C        13.1437875474        2.2467636643        6.3969319063
  C        12.0537694709        2.6970688556        7.1583161236
  H        11.1130296101        2.1490138594        7.1219458042
  C        12.1363789384        3.8268466466        7.9759035370
  C        13.3104239632        4.5784295859        8.0445468304
  H        13.3739067049        5.4556520815        8.6802953220
  C        14.3979318988        4.1648420080        7.2699772330
  C        14.3154941146        3.0198785625        6.4689101006
  H        15.1919620787        2.7247216995        5.8932979954
  C        10.9307063342        4.1884866848        8.7882746693
  C        15.6565069971        4.9789981454        7.2380448717
  C        12.0336682100       -0.1934263989        6.0350524681
  C        11.3014343771       -1.1036374603        5.2450532693
  H        11.3120340723       -1.0042015569        4.1611959692
  C        10.5485022074       -2.1379283056        5.8129765943
  C        10.5200151979       -2.3329555206        7.1979112111
  H         9.9397628524       -3.1404491385        7.6368359581
  C        11.2624903291       -1.4624504379        7.9945703650
  C        11.9982122900       -0.4142350944        7.4247103190
  H        12.5598474122        0.2427384668        8.0881416871
  C         9.7681468651       -3.0875641840        4.9498523089
  C        11.3290656165       -1.6525102369        9.4824502351
  B        12.9971752808        0.9663747993        5.3929816112

545
2+.CH4a @ [2][BArF4]
 Ir         0.2635669695       11.0063344555        4.9124102159
  P         1.0946875167       11.4313567872        6.9456581823
  P        -1.1046764230       11.0321545352        3.0882385894
  O         0.0722706341       12.6929080472        7.5050454814
  O        -2.0546903505       12.4378901687        3.3785753596
  N        -0.9838789503       12.6279393018        5.4349634787
  C        -0.6091736235        9.7518501047        6.3616653830
  H        -1.6233653476       10.1097044515        6.5676356892
  H        -0.6425261867        8.7226782515        5.9867345813
  C         0.3020359799        9.8840741002        7.6250377649
  C         1.3245421591        8.7377946672        7.6905309240
  H         1.8824813131        8.6379358572        6.7504179784
  H         0.7870162804        7.7951170620        7.8642947904
  H         2.0400415376        8.8659773593        8.5125345182
  C        -0.4760648318       10.0199328070        8.9382033319
  H         0.1990326619       10.1556907884        9.7934411834
  H        -1.0581153668        9.1021187461        9.1111076088
  H        -1.1737405295       10.8650156727        8.9166375551
  C         3.8090613030       11.1128540131        7.0356369262
  H         3.7948648154       11.0807992756        5.9380542702
  H         3.7231756791       10.0888031868        7.4096124158
  H         4.7855696939       11.4961764336        7.3605318402
  C         2.7159282196       12.0367503947        7.6035439384
  C         2.7188812678       12.0102222003        9.1398429270
  H         1.9393640552       12.6561773977        9.5639529922
  H         3.6935455134       12.3666182972        9.4987386347
  H         2.5831461593       10.9946283850        9.5319289925
  C         2.9092886476       13.4707598021        7.0661297510
  H         3.9048889256       13.8271439323        7.3664333758
  H         2.1620344179       14.1638809897        7.4685576557
  H         2.8637512430       13.5020214793        5.9681225448
  C        -0.8599545117       13.2071531323        6.6579390202
  C        -1.6466975716       14.2874238038        7.0426502509
  H        -1.5204557773       14.7250138625        8.0265914321
  C        -2.5737290242       14.7736302230        6.1211077916
  H        -3.1818486372       15.6349857340        6.3843523756
  C        -2.7344934386       14.1748711799        4.8699827030
  H        -3.4637249383       14.5194251892        4.1438071283
  C        -1.9263926385       13.0843610708        4.5697129496
  C         0.0283611079       11.6944900455        1.7593580558
  C         1.0234693224       12.5230197235        2.6135930738
  H         1.5031805571       11.8972821845        3.4268625754
  H         0.5653212140       13.4179440882        3.0448141535
  H         1.8802446974       12.8463367498        2.0006539623
  C        -0.6355666880       12.5832710175        0.7035986822
  H        -1.2773142114       12.0095378013        0.0251121568
  H         0.1463903585       13.0603477161        0.0962574878
  H        -1.2367233971       13.3741848021        1.1630279280
  C         0.7683024351       10.5202025406        1.1071365483
  H         1.1787517197        9.8224832827        1.8466240414
  H         1.6056099798       10.9065299463        0.5080460300
  H         0.0991176968        9.9744794127        0.4344858025
  C        -2.4291035034        9.8356103857        2.5679061207
  C        -3.0519254179       10.1804258613        1.2058089610
  H        -3.4489853122       11.2027805014        1.1799824001
  H        -3.8907695807        9.4972187847        1.0082177332
  H        -2.3377660059       10.0609959720        0.3825318247
  C        -1.7909254277        8.4298201232        2.5598214973
  H        -0.9969686793        8.3325740715        1.8102342631
  H        -2.5687527427        7.6889026884        2.3223787712
  H        -1.3670536641        8.1731556923        3.5396905590
  C        -3.5036269336        9.9011020148        3.6735857524
  H        -3.0880405850        9.6791509499        4.6656858366
  H        -4.2695030240        9.1461343942        3.4543604786
  H        -3.9895357336       10.8829945019        3.7123426010
  H         1.2089814325        9.7725430713        4.5230635606
 Ir         4.5754932501        1.7696554395        4.9835206748
  P         3.8589017407        2.2413992074        2.9141894723
  P         5.8844424319        1.7211246019        6.8775370525
  O         4.8931944137        3.5326745679        2.4580558821
  O         6.8665584007        3.1168346742        6.6511619780
  N         5.8378161258        3.4095894053        4.5815128342
  C         5.5228315938        0.5393550978        3.5598625142
  H         6.5427652011        0.9090650198        3.4188701652
  H         5.5316981811       -0.4934523808        3.9259707186
  C         4.6856337740        0.7043615548        2.2565269487
  C         3.6554659909       -0.4291065046        2.1137841617
  H         3.0193976868       -0.5202184182        3.0039141266
  H         4.1923403849       -1.3780734058        1.9866777830
  H         3.0134090900       -0.2929671709        1.2346285214
  C         5.5437801881        0.8516547182        0.9955929288
  H         4.9228739049        0.9841159065        0.1004136024
  H         6.1448796532       -0.0588774708        0.8544020623
  H         6.2293482696        1.7033666396        1.0636390999
  C         1.1609134816        1.8902789875        2.4268125982
  H         1.0478777036        1.7323580170        3.5054642155
  H         1.2882095016        0.9156276697        1.9488926236
  H         0.2255091618        2.3204312149        2.0426312784
  C         2.3132369059        2.8538004435        2.0933728413
  C         2.5382400841        2.9199828056        0.5755452564
  H         3.3644844013        3.5885459496        0.3039332841
  H         1.6206122632        3.2993941827        0.1124918397
  H         2.7297277419        1.9290502811        0.1460972178
  C         2.0223043259        4.2583447569        2.6635583708
  H         1.0714524587        4.6145783286        2.2422167995
  H         2.8044307915        4.9782297389        2.3971768732
  H         1.9141314417        4.2416284420        3.7557350867
  C         5.7573924033        4.0391920334        3.3785902542
  C         6.5242921591        5.1587892023        3.0771360219
  H         6.4174231051        5.6436758638        2.1116773093
  C         7.4143717787        5.6098712521        4.0517633997
  H         8.0136274300        6.4947155974        3.8540640152
  C         7.5552902093        4.9423395563        5.2707409458
  H         8.2650085870        5.2552912619        6.0297643333
  C         6.7538550634        3.8278042334        5.4955972319
  C         4.8946038313        2.2986358127        8.3651006196
  C         4.2003699748        3.5809993119        7.8616538297
  H         3.6733842309        3.4324851137        6.9049805437
  H         4.9156497357        4.3957997190        7.7342925204
  H         3.4415081098        3.8975857319        8.5908545448
  C         5.6996239738        2.6447351823        9.6285339142
  H         6.0635813849        1.7584472953       10.1578450790
  H         5.0373538399        3.1886115096       10.3193035086
  H         6.5554291201        3.2950787558        9.4085332204
  C         3.8313092927        1.2280431153        8.6494432911
  H         3.2199880760        1.0270007146        7.7647758124
  H         3.1658206204        1.5813891448        9.4500928767
  H         4.2713657159        0.2764503312        8.9682600156
  C         7.2008650226        0.4403256143        7.2182786870
  C         7.9937720008        0.6696600669        8.5154557380
  H         8.3818767131        1.6921924826        8.5954179980
  H         8.8569684453       -0.0106852338        8.5188413878
  H         7.4061668082        0.4483161844        9.4115900313
  C         6.5079896452       -0.9386893602        7.2297472215
  H         5.8174576274       -1.0502970745        8.0747610417
  H         7.2747113379       -1.7217302804        7.3220803714
  H         5.9467696191       -1.1221813997        6.3040569995
  C         8.1710096067        0.5266838819        6.0231244559
  H         7.6743464075        0.3418282729        5.0649632635
  H         8.9410192235       -0.2423420745        6.1546777811
  H         8.6702679384        1.5016133366        5.9767095286
  H         2.1582017359        2.1170354194        5.7646449304
 Ir         9.3208289274        7.2749242153       15.0446798973
  P         8.4873006758        6.8214499732       13.0161563701
  P        10.6941385467        7.2749531646       16.8662429685
  O         9.5068600029        5.5507512261       12.4748441665
  O        11.6458474798        5.8682594232       16.5885789009
  N        10.5722888617        5.6496622657       14.5376683203
  C        10.1905999325        8.5121290438       13.5809517324
  H        11.2058406364        8.1536497668       13.3803917882
  H        10.2210490889        9.5462946119       13.9431945999
  C         9.2810248911        8.3615657991       12.3186757382
  C         8.2579848985        9.5059306202       12.2362174582
  H         7.6897709625        9.6109898150       13.1695843297
  H         8.7960894009       10.4488301553       12.0634923989
  H         7.5517584535        9.3712893171       11.4071604536
  C        10.0632915554        8.2123270435       11.0099731139
  H         9.3938640267        8.0382736488       10.1572653494
  H        10.6237603990        9.1391234579       10.8145278712
  H        10.7813925809        7.3858260873       11.0544372626
  C         5.7740231871        7.1468838309       12.8807361093
  H         5.7843979327        7.2399127141       13.9750496301
  H         5.8606253058        8.1484793288       12.4499339993
  H         4.7991669700        6.7456250350       12.5753358019
  C         6.8691007744        6.1929669608       12.3696811763
  C         6.8815439577        6.1355576085       10.8333968914
  H         7.6853462581        5.4924391031       10.4525273021
  H         5.9225254811        5.7293363130       10.4819872285
  H         6.9925693066        7.1327029904       10.3896075542
  C         6.6723112052        4.7888847527       12.9810495546
  H         5.6777760582        4.4176915445       12.6961360809
  H         7.4193146623        4.0747587022       12.6164073125
  H         6.7138402561        4.8142079704       14.0793424072
  C        10.4451201898        5.0526028581       13.3235148150
  C        11.2342431086        3.9695665034       12.9497034535
  H        11.0989027207        3.5129670545       11.9751695285
  C        12.1758681374        3.5072441147       13.8693413973
  H        12.7924122469        2.6495652893       13.6129886888
  C        12.3402512418        4.1250699221       15.1108932646
  H        13.0796600806        3.7982829200       15.8352299878
  C        11.5217000996        5.2100242044       15.4037615042
  C         9.5678855850        6.6208095631       18.2050576011
  C         8.5699191456        5.7851408575       17.3614004601
  H         8.0860238213        6.4042835597       16.5455207744
  H         9.0267371857        4.8870129740       16.9352870232
  H         7.7159709608        5.4660184747       17.9803478098
  C        10.2423402994        5.7390048712       19.2597360585
  H        10.8690029605        6.3212683343       19.9449183982
  H         9.4688391286        5.2375979798       19.8584081957
  H        10.8640167628        4.9681716132       18.7945386876
  C         8.8316101706        7.7973094828       18.8556124185
  H         8.4207184615        8.4933683466       18.1153064752
  H         7.9952471433        7.4144907196       19.4580909032
  H         9.5037862598        8.3439435323       19.5244590662
  C        12.0181980401        8.4782745138       17.3757624529
  C        12.6499769967        8.1402290230       18.7361079322
  H        13.0515671455        7.1194835199       18.7631587362
  H        13.4872076614        8.8278122442       18.9260849228
  H        11.9404236647        8.2596104242       19.5634662311
  C        11.3751290520        9.8819980095       17.3826542025
  H        10.5883937070        9.9805196282       18.1397007707
  H        12.1526881551       10.6268776714       17.6084200897
  H        10.9408188947       10.1323400237       16.4056346435
  C        13.0879850692        8.4128155891       16.2652526652
  H        12.6669312407        8.6279519190       15.2740240472
  H        13.8516333814        9.1725074871       16.4772437661
  H        13.5787162600        7.4331304060       16.2290259431
  H         8.3737065982        8.5113030587       15.4208289753
 Ir         5.0983832840       16.4367140143       14.9024944586
  P         5.9351990982       15.9916074439       16.9310317790
  P         3.7191610433       16.4376854196       13.0868915716
  O         4.9262697275       14.7122693023       17.4764168773
  O         2.7795787932       15.0207778676       13.3606439529
  N         3.8607178162       14.8034367843       15.4100452524
  C         4.2200009426       17.6700034649       16.3639205379
  H         3.2080644391       17.3040908999       16.5657466525
  H         4.1820276236       18.7028277668       15.9986791989
  C         5.1315007078       17.5278736697       17.6243568895
  C         6.1459084609       18.6807103770       17.6998167939
  H         6.7031495592       18.7918241950       16.7604894819
  H         5.6011466886       19.6183705425       17.8787079772
  H         6.8621349672       18.5529333547       18.5211834442
  C         4.3525571201       17.3750703587       18.9351174127
  H         5.0260052158       17.2283789692       19.7897556674
  H         3.7695451490       18.2900538894       19.1199574208
  H         3.6551151724       16.5302465848       18.9014990152
  C         8.6460069899       16.3243989480       17.0159923116
  H         8.6367930727       16.3342508943       15.9179755272
  H         8.5487916264       17.3551603979       17.3682875544
  H         9.6240207132       15.9568910361       17.3536702687
  C         7.5585567952       15.4019240082       17.5971604160
  C         7.5603641791       15.4529642691       19.1331237552
  H         6.7867301939       14.8065813048       19.5671632436
  H         8.5379410718       15.1118099198       19.4984984478
  H         7.4149307868       16.4731003026       19.5094393377
  C         7.7599821598       13.9612708613       17.0812383597
  H         8.7579696587       13.6152300048       17.3844688993
  H         7.0172894774       13.2696569651       17.4947646020
  H         7.7122037995       13.9128063219       15.9839320844
  C         3.9918672015       14.2075059016       16.6247185758
  C         3.2093225217       13.1202693779       16.9986232058
  H         3.3444264731       12.6672107309       17.9749599014
  C         2.2693887420       12.6532737184       16.0794684101
  H         1.6567796420       11.7930356383       16.3368386839
  C         2.1001401617       13.2704697033       14.8381765790
  H         1.3611123305       12.9399579848       14.1151055064
  C         2.9120615315       14.3602231954       14.5442590119
  C         4.8434337671       15.8187838393       11.7308931021
  C         5.8462976599       14.9647786541       12.5508222140
  H         6.3290092287       15.5642260038       13.3807525896
  H         5.3918025147       14.0562758695       12.9571523209
  H         6.6989766597       14.6622379321       11.9218568147
  C         4.1776781576       14.9618719907       10.6492981116
  H         3.5312884971       15.5532819879        9.9907155499
  H         4.9585169065       14.5053160235       10.0245782611
  H         3.5802271497       14.1551058998       11.0868338765
  C         5.5799416162       17.0197637340       11.1218450654
  H         6.0142710617       17.6694130045       11.8903937592
  H         6.3999840742       16.6541244148       10.4869273999
  H         4.9091145558       17.6189301559       10.4974189404
  C         2.3818920344       17.6338131646       12.6007947770
  C         1.7195578161       17.2793982800       11.2601700506
  H         1.3343206206       16.2523330087       11.2474650659
  H         0.8670624127       17.9528561417       11.0903136194
  H         2.4048216140       17.4076536001       10.4145409683
  C         3.0145531790       19.0417671671       12.5644801002
  H         3.7707201425       19.1429698429       11.7769713633
  H         2.2230964214       19.7797512139       12.3662598403
  H         3.4839923494       19.3000933350       13.5231498421
  C         1.3390532963       17.5708113883       13.7362839666
  H         1.7783600392       17.8072830708       14.7143050524
  H         0.5602902395       18.3159576587       13.5291495507
  H         0.8626458454       16.5852909740       13.7976745964
  H         6.0377555382       17.6786842001       14.5249118390
  F         7.0782120608       10.4955273562       16.9286153629
  F         5.9868673693        8.9033333839       17.9849008081
  F         5.3248578197       10.9855104603       18.1550294592
  F         5.7608872802       11.6587943133       12.4331381248
  F         4.6283872638       10.0634070539       11.4342131574
  F         3.5853382551       11.8476294687       12.1565694770
  F         2.9376075753        6.0429460402       10.3212266328
  F         1.7511842721        4.2098154273       10.6030821283
  F         3.3240649461        4.7540360077       12.0485117598
  F        -2.6939956103        7.9303592344       11.3275739612
  F        -2.7347323840        5.7325248437       11.2630762943
  F        -3.2400058858        6.7786071460       13.1233273357
  F        -1.7914533428        4.7578263221       17.9946904510
  F        -1.0239300404        5.9778228379       19.6517857983
  F        -0.5014606017        3.8424066940       19.5381469359
  F         4.1435712222        3.4145699733       16.0863339131
  F         5.1911271894        4.9419962799       17.2655205362
  F         4.1340052872        3.2916858001       18.2774506874
  F        -1.9663363767       11.7800248050       13.6585998317
  F        -1.2330176969       13.4733644683       14.8776120680
  F        -3.1068317789       12.4490413964       15.4260649333
  F        -1.1240583075       11.7747916177       19.9313749914
  F        -0.5838097818        9.6452866074       20.1521211087
  F         0.9830178082       11.1630527468       19.8754172785
  C         2.8236661079        8.9546271858       15.1707741525
  C         3.7343121102        9.1375710975       16.2330321668
  H         3.5196505705        8.6958288594       17.2057045028
  C         4.9173768847        9.8726933422       16.0806553730
  C         5.2328930824       10.4738031663       14.8579288169
  H         6.1472610196       11.0468567387       14.7369191245
  C         4.3365559203       10.3130779201       13.7999294435
  C         3.1600394079        9.5688531395       13.9541212306
  H         2.4896640330        9.4683191599       13.1009296973
  C         5.8214899671       10.0588376575       17.2683815211
  C         4.5882538674       10.9616028527       12.4738387166
  C         0.8329585726        7.5099501667       13.9921330524
  C         1.7264264771        6.7636134840       13.1971436451
  H         2.7759712888        6.7229847277       13.4825678997
  C         1.3093355168        6.0405301675       12.0756861492
  C        -0.0324299648        6.0449116282       11.6811599076
  H        -0.3595831854        5.4904030346       10.8054805825
  C        -0.9406324192        6.7637592903       12.4608508434
  C        -0.5173262896        7.4750052538       13.5959202696
  H        -1.2677852591        7.9935044983       14.1902683764
  C         2.3135020745        5.2693325180       11.2707255344
  C        -2.3851321884        6.7964868899       12.0480136589
  C         1.5364336090        6.9052243990       16.3881890377
  C         0.4463918805        6.4553329938       17.1498207647
  H        -0.4947199179        7.0028000897       17.1124862712
  C         0.5294916862        5.3265002058       17.9686511151
  C         1.7036561744        4.5751305365       18.0377858584
  H         1.7674578927        3.6986953035       18.6745728020
  C         2.7908792052        4.9879153388       17.2624205840
  C         2.7082741584        6.1323629346       16.4606235301
  H         3.5846562867        6.4273049605       15.8847912436
  C        -0.6757264366        4.9655475004       18.7818443049
  C         4.0493244440        4.1737732677       17.2303089876
  C         0.4259254492        9.3446626122       16.0264527749
  C        -0.3071558682       10.2543232130       15.2366494415
  H        -0.2973311428       10.1543885652       14.1528323170
  C        -1.0592379252       11.2891530660       15.8047539324
  C        -1.0869222316       11.4844737204       17.1896004818
  H        -1.6671966343       12.2919225795       17.6284205470
  C        -0.3440686212       10.6143594014       17.9862641014
  C         0.3916889871        9.5662437749       17.4161343312
  H         0.9540358046        8.9097066959       18.0793986318
  C        -1.8387864977       12.2395612128       14.9418703205
  C        -0.2775358364       10.8046060117       19.4742682451
  B         1.3897655575        8.1852085227       15.3839066709
  F        -9.0557774327       19.6478834429       13.0480321196
  F        -7.9645613655       18.0555237267       11.9909011418
  F        -7.3028778506       20.1373257821       11.8221724766
  F        -7.7397485333       20.8104565171       17.5434705507
  F        -6.6058240887       19.2158882182       18.5420592667
  F        -5.5638614588       20.9987116856       17.8147541299
  F        -4.9130728969       15.1959652726       19.6542136735
  F        -3.7282787525       13.3621818368       19.3747739172
  F        -5.3001850336       13.9072582625       17.9274229817
  F         0.7183516358       17.0234910846       18.6494811893
  F         0.7756079167       14.8260111865       18.6539643579
  F         1.2725491984       15.9288939125       16.8203756790
  F        -0.1855385823       13.9100794176       11.9825189036
  F        -0.9538515726       15.1305374340       10.3267105044
  F        -1.4755888071       12.9946914549       10.4384299242
  F        -6.1210807203       12.5672184493       13.8909781896
  F        -7.1686743130       14.0945697500       12.7111467731
  F        -6.1115573237       12.4438346680       11.6998652453
  F        -0.0109942710       20.9326868361       16.3180933936
  F        -0.7441156243       22.6268617488       15.0992234305
  F         1.1288765089       21.6015674003       14.5505019392
  F        -0.8549387307       20.9270769916       10.0453650366
  F        -1.3951798162       18.7983226063        9.8262694480
  F        -2.9627074802       20.3165425909       10.1002566383
  C        -4.8022068303       18.1068977938       14.8051740786
  C        -5.7127633035       18.2894510454       13.7427887335
  H        -5.4981957834       17.8473616449       12.7702657300
  C        -6.8956390998       19.0245898945       13.8948689339
  C        -7.2116990572       19.6260972415       15.1170101369
  H        -8.1260922373       20.1992241325       15.2375351132
  C        -6.3161701484       19.4645890086       16.1752331687
  C        -5.1390508865       18.7212194257       16.0214520585
  H        -4.4688758171       18.6212673769       16.8748609477
  C        -7.7992378835       19.2113988101       12.7070561149
  C        -6.5679840170       20.1124651238       17.5008188825
  C        -2.8097220707       16.6596426805       15.9808416308
  C        -3.7037341256       15.9214128754       16.7824964918
  H        -4.7567702424       15.8949637701       16.5083596464
  C        -3.2829742915       15.1868699937       17.8953722129
  C        -1.9363087239       15.1697300666       18.2716578555
  H        -1.6044863657       14.6051392620       19.1385002080
  C        -1.0280014287       15.8840719862       17.4878420568
  C        -1.4556728161       16.6091381282       16.3634679526
  H        -0.7068010435       17.1258763503       15.7657600624
  C        -4.2884567769       14.4210501989       18.7039318033
  C         0.4180508778       15.9078010464       17.8966344560
  C        -3.5143015662       16.0581155076       13.5873438996
  C        -2.4239325797       15.6077331708       12.8265131303
  H        -1.4828961874       16.1554125215       12.8632840583
  C        -2.5066212982       14.4778099527       12.0090258039
  C        -3.6807396997       13.7263512324       11.9402176882
  H        -3.7441105699       12.8490873756       11.3044915492
  C        -4.7683972049       14.1399392829       12.7145836579
  C        -4.6859242341       15.2849145097       13.5155635764
  H        -5.5621947529       15.5798678179       14.0915668266
  C        -1.3011199836       14.1162818758       11.1963357950
  C        -6.0271820513       13.3259287419       12.7465625615
  C        -2.4053485769       18.4987539604       13.9502676895
  C        -1.6721240666       19.4080745203       14.7402868638
  H        -1.6800494717       19.3061396719       15.8239717557
  C        -0.9205515821       20.4435147251       14.1722971040
  C        -0.8938000432       20.6397285549       12.7874917872
  H        -0.3146853617       21.4480225349       12.3483712950
  C        -1.6362329752       19.7691656449       11.9908220082
  C        -2.3712864558       18.7205201282       12.5606897325
  H        -2.9329700610       18.0634690646       11.8973691926
  C        -0.1392550504       21.3929545196       15.0347999275
  C        -1.7017762567       19.9590722960       10.5027726752
  B        -3.3684089742       17.3383405441       14.5917859914
  F         2.5517247912        7.8092190109        3.0554591419
  F         3.6421941991        9.4014426861        1.9990639003
  F         4.3055189053        7.3188226544        1.8288138297
  F         3.8681598007        6.6494992622        7.5502485037
  F         5.0011586084        8.2432028789        8.5497042588
  F         6.0459575013        6.4604370447        7.8289464064
  F         6.6924198173       12.2623015175        9.6630615525
  F         7.8784630635       14.0950696973        9.3819441250
  F         6.3056864851       13.5504520221        7.9351751291
  F        12.3231460728       10.3752029916        8.6558796874
  F        12.3641645035       12.5723348012        8.7200789129
  F        12.8695116112       11.5260091812        6.8589589878
  F        11.4225109850       13.5475646443        1.9893632483
  F        10.6544129864       12.3267139910        0.3328002616
  F        10.1317774863       14.4626902516        0.4458390350
  F         5.4903114299       14.8928940871        3.8843269444
  F         4.4419446891       13.3647761881        2.7135082296
  F         5.5068498518       15.0055525934        1.6797289622
  F        11.5955422074        6.5268635779        6.3243807375
  F        10.8631929975        4.8331331237        5.1067944533
  F        12.7373082857        5.8566265121        4.5578165884
  F        10.7530310140        6.5301528957        0.0531546913
  F        10.2129973216        8.6594436445       -0.1671173040
  F         8.6452287015        7.1420397117        0.1080107341
  C         6.8062269043        9.3504225162        4.8122127273
  C         5.8957125825        9.1671603638        3.7499957313
  H         6.1096220996        9.6096430926        2.7775387630
  C         4.7132213842        8.4310603220        3.9023889632
  C         4.3988842710        7.8288671172        5.1247544214
  H         3.4858761840        7.2538482496        5.2459601097
  C         5.2943111002        7.9911263758        6.1831798163
  C         6.4701507465        8.7361899034        6.0290237782
  H         7.1402159287        8.8373629394        6.8823765802
  C         3.8082287958        8.2455713708        2.7152223319
  C         5.0406040218        7.3444077066        7.5098258438
  C         8.7958088979       10.7959325005        5.9904821317
  C         7.9020191008       11.5408850476        6.7864124855
  H         6.8517617884       11.5796927645        6.5029894933
  C         8.3202527854       12.2653908594        7.9065345493
  C         9.6626744377       12.2631993956        8.2981043290
  H         9.9915380878       12.8188206091        9.1718342843
  C        10.5705236186       11.5425594435        7.5199805064
  C        10.1464581372       10.8309213154        6.3856291830
  H        10.8964270390       10.3123680526        5.7907828882
  C         7.3165314824       13.0354287544        8.7126601694
  C        12.0148224363       11.5090423320        7.9343107715
  C         8.0937325440       11.3998120960        3.5939552215
  C         9.1849958465       11.8492812305        2.8338322066
  H        10.1257230271       11.3014214027        2.8724517240
  C         9.1033216023       12.9778670383        2.0147348220
  C         7.9296606556       13.7283899364        1.9417365986
  H         7.8670124510       14.6035003244        1.3031549175
  C         6.8411971140       13.3155664678        2.7144576778
  C         6.9218956032       12.1724710887        3.5184875952
  H         6.0442992977       11.8779854612        4.0926890719
  C        10.3079008921       13.3403379121        1.2028062909
  C         5.5843965712       14.1304199304        2.7401146697
  C         9.2043994178        8.9609992882        3.9576570146
  C         9.9420146962        8.0546800338        4.7470176496
  H         9.9357245028        8.1566907266        5.8306326377
  C        10.6909002061        7.0175258201        4.1787548042
  C        10.7143910982        6.8188536945        2.7945334010
  H        11.2932787412        6.0103322664        2.3556636903
  C         9.9699339226        7.6880480619        1.9983630402
  C         9.2341050861        8.7358949764        2.5685047684
  H         8.6698795866        9.3911148402        1.9055543289
  C        11.4686814042        6.0665914312        5.0416766856
  C         9.9055175110        7.4992659331        0.5101105691
  B         8.2396976058       10.1202345950        4.5991225882
  F        18.6599992272       -1.3348728284        6.9884833074
  F        17.4212343558        0.0624391557        8.1690350178
  F        16.9437361131       -2.0766277389        8.1115684998
  F        17.3401407112       -2.5009346090        2.5007229316
  F        16.2133310867       -0.9098300962        1.4947659052
  F        15.1677826829       -2.6911209617        2.2214722989
  F        14.5437549310        3.1095122814        0.3302805327
  F        13.3590356013        4.9422449285        0.6111492979
  F        14.9359802848        4.3998735689        2.0564898309
  F         8.9002439344        1.2178926302        1.3841608498
  F         8.8726997184        3.4133980692        1.2810472947
  F         8.4047566249        2.3816344155        3.1733440203
  F         9.5476418038        4.3913766216        8.0414946782
  F        10.2656852356        3.1706193577        9.7108606912
  F        10.7883909504        5.3056522826        9.6024511602
  F        15.7610287411        5.4902332168        6.0617532147
  F        16.3623485433        4.7586100824        8.0495646406
  F        15.0172762223        6.4782010478        7.8841736390
  F         9.6460036592       -2.6271018636        3.6658855970
  F        10.3831084704       -4.3274617891        4.8804456449
  F         8.5326654758       -3.2954017179        5.4427326935
  F        10.4837024611       -2.6235419555        9.9396454503
  F        11.0240086756       -0.4947654847       10.1590746511
  F        12.5933344300       -2.0114669147        9.8864946701
  C        14.4266775726        0.2603339348        5.2433571857
  C        15.3199290672        0.0241866097        6.3109464702
  H        15.1157746577        0.4651355651        7.2858635504
  C        16.4706983055       -0.7651422258        6.1589321672
  C        16.7792605035       -1.3565218726        4.9314289816
  H        17.6723320911       -1.9633725794        4.8148433429
  C        15.9090823311       -1.1410335940        3.8626866577
  C        14.7596752168       -0.3512343033        4.0180963579
  H        14.1030655139       -0.2165077353        3.1590194647
  C        17.3670800044       -1.0212008812        7.3392713190
  C        16.1658982127       -1.7991810452        2.5380912839
  C        12.4448680351        1.6896569200        4.0417047336
  C        13.3417335549        2.4232744723        3.2372589277
  H        14.3921491475        2.4718929384        3.5205342679
  C        12.9253215845        3.1204651264        2.0978744908
  C        11.5868752207        3.1038727921        1.6953896038
  H        11.2608379680        3.6430893225        0.8103488721
  C        10.6788281755        2.3943063105        2.4811602245
  C        11.0989607896        1.7077876794        3.6321096916
  H        10.3483849069        1.1957353059        4.2311888294
  C        13.9251749080        3.8853607146        1.2839768214
  C         9.2331155106        2.3590977141        2.0794977458
  C        13.0095066894        2.3084247188        6.4870688441
  C        11.8834743507        2.6809200730        7.2512801337
  H        10.9826787090        2.0689008126        7.2112370386
  C        11.8782098353        3.8229162262        8.0637026406
  C        12.9954312844        4.6564925523        8.1275185992
  H        12.9885761195        5.5478695776        8.7453887415
  C        14.1045964458        4.3362993670        7.3436640949
  C        14.1105284078        3.1809256785        6.5509392561
  H        14.9920396130        2.9701621432        5.9510889788
  C        10.6438286449        4.1747277499        8.8468526935
  C        15.2943069342        5.2529068811        7.3345517931
  C        12.0320604034       -0.1749960700        6.0489088802
  C        11.3205445724       -1.0924384976        5.2479652291
  H        11.3272900816       -0.9814461915        4.1650228059
  C        10.5821661735       -2.1432795228        5.8072986150
  C        10.5494634305       -2.3472471517        7.1912123707
  H         9.9750714625       -3.1628746445        7.6227872377
  C        11.2731452871       -1.4696604458        7.9965101038
  C        11.9961523092       -0.4095958021        7.4359282109
  H        12.5439222896        0.2516908484        8.1062814572
  C         9.7936082944       -3.0889836074        4.9464219660
  C        11.3321647752       -1.6555728109        9.4845111441
  B        12.9749777966        1.0268839364        5.4499704547
  C         1.2731936849        2.6832924759        6.1013062893
  H         0.4167181604        2.3379414368        5.5138071253
  H         1.0926668034        2.4873295607        7.1627058051
  H         1.4211879586        3.7564994705        5.9475020464
  H         3.6239366450        0.5196823073        5.2978743902

545
TS(2+-1+)7 @ [2][BArF4]
 Ir         0.2630760587       11.0078230227        4.9009348061
  P         1.0945398505       11.4255196782        6.9354381673
  P        -1.1059258006       11.0361976965        3.0792522792
  O         0.0754138256       12.6885571367        7.4992489156
  O        -2.0554199594       12.4410221153        3.3737484529
  N        -0.9821130707       12.6283121883        5.4291869463
  C        -0.6137725553        9.7518131960        6.3455396625
  H        -1.6263730580       10.1131416082        6.5532697609
  H        -0.6505054230        8.7237054356        5.9671571925
  C         0.2995207418        9.8771022944        7.6075913529
  C         1.3202042123        8.7287290900        7.6620198376
  H         1.8740538140        8.6344583395        6.7189544126
  H         0.7817940899        7.7858447369        7.8304552716
  H         2.0391367338        8.8486979866        8.4821286207
  C        -0.4753117317       10.0058115949        8.9234955258
  H         0.2017726369       10.1348055478        9.7781506062
  H        -1.0582047613        9.0878827862        9.0931379610
  H        -1.1721695779       10.8518006505        8.9089441268
  C         3.8082964950       11.1087881373        7.0008980324
  H         3.7955933433       11.1184539373        5.9029582867
  H         3.7180024261       10.0714700093        7.3350037962
  H         4.7855678850       11.4758172690        7.3421217268
  C         2.7174557775       12.0144814926        7.6019127439
  C         2.7260112594       11.9364408680        9.1360964441
  H         1.9519877363       12.5721025854        9.5848888276
  H         3.7035738468       12.2743966374        9.5032107305
  H         2.5861393433       10.9091744770        9.4946143741
  C         2.9098285561       13.4642654536        7.1091253702
  H         3.9079391940       13.8096247554        7.4134268459
  H         2.1656631206       14.1452452645        7.5369917201
  H         2.8571813037       13.5296709484        6.0128982573
  C        -0.8573791030       13.2045151972        6.6535511112
  C        -1.6443055966       14.2834630370        7.0412808808
  H        -1.5188245810       14.7179134688        8.0267554822
  C        -2.5716576812       14.7715938385        6.1211531844
  H        -3.1805904872       15.6311950362        6.3873772159
  C        -2.7326341093       14.1765168043        4.8682805892
  H        -3.4628017646       14.5225419497        4.1437131189
  C        -1.9252881349       13.0862224070        4.5653735453
  C         0.0264019122       11.7012639123        1.7515089515
  C         1.0176362508       12.5325238571        2.6075573279
  H         1.5003420906       11.9069010630        3.4193969135
  H         0.5558225853       13.4243338682        3.0411254905
  H         1.8731923717       12.8607662778        1.9955061838
  C        -0.6384525604       12.5858431514        0.6929417340
  H        -1.2732463539       12.0074108262        0.0118790785
  H         0.1430686296       13.0674556189        0.0887323643
  H        -1.2466216646       13.3733019167        1.1487905222
  C         0.7717997540       10.5293035144        1.1018514738
  H         1.1809296949        9.8319045595        1.8423971654
  H         1.6106231233       10.9181714358        0.5065631569
  H         0.1063370496        9.9831880376        0.4260613940
  C        -2.4298109544        9.8387345399        2.5601937389
  C        -3.0497451182       10.1797271941        1.1958929571
  H        -3.4467249736       11.2020086546        1.1662169981
  H        -3.8881630133        9.4960265374        0.9983853486
  H        -2.3336953828       10.0578460292        0.3745849512
  C        -1.7906821967        8.4333353459        2.5567609891
  H        -0.9916956248        8.3365139831        1.8125106403
  H        -2.5664309639        7.6918355202        2.3143207137
  H        -1.3729077489        8.1772494053        3.5393655324
  C        -3.5062434140        9.9065955944        3.6638718522
  H        -3.0918813494        9.6884768076        4.6573164260
  H        -4.2709211768        9.1499665967        3.4460597320
  H        -3.9932397332       10.8880831221        3.6987614569
  H         1.2074230299        9.7744312730        4.5076814401
 Ir         4.5232019861        1.8780752005        5.1214513325
  P         3.7341609717        2.2401766940        3.0282677877
  P         6.0026072880        1.8823729214        6.9253083083
  O         4.7197503000        3.5365858002        2.4918809479
  O         7.0419252281        3.1778186973        6.4864245029
  N         5.8329926662        3.4607204551        4.5256669748
  C         5.5317009267        0.6886344071        3.5558880353
  H         6.4834541930        1.1520340010        3.2862178900
  H         5.7159181302       -0.3523037393        3.8451265777
  C         4.5499122291        0.7474921429        2.3264826194
  C         3.5795554922       -0.4441780339        2.3435162045
  H         3.0555469476       -0.5359985003        3.3045532187
  H         4.1586527165       -1.3655104299        2.1930559766
  H         2.8339784756       -0.3846174019        1.5404607621
  C         5.2526485308        0.8712649299        0.9722523138
  H         4.5380118227        0.9267613921        0.1403831879
  H         5.8828641352       -0.0174355153        0.8142950225
  H         5.9000882778        1.7545933119        0.9274926027
  C         1.0029160792        1.9134034147        2.8589709588
  H         0.8860681466        1.9343313450        3.9488296072
  H         1.1683760064        0.8778041980        2.5489987354
  H         0.0534188113        2.2352970555        2.4100368130
  C         2.1156449986        2.8580604712        2.3708084517
  C         2.1646747210        2.8663677550        0.8337760921
  H         2.9585399944        3.5178136825        0.4468047454
  H         1.2020450266        3.2324400161        0.4542978629
  H         2.3085978010        1.8581588876        0.4255331886
  C         1.8960943274        4.2767098230        2.9350908354
  H         0.8970514932        4.6254736937        2.6378720231
  H         2.6350288954        4.9894210189        2.5511244934
  H         1.9369792442        4.2889917675        4.0335555288
  C         5.6683231159        4.0499166402        3.3164096340
  C         6.4347579253        5.1408399079        2.9210860394
  H         6.2646018523        5.5980089080        1.9525006143
  C         7.4048881017        5.6049099030        3.8102485842
  H         8.0015527295        6.4728129532        3.5409636527
  C         7.6314456811        4.9659248424        5.0289294198
  H         8.4050315167        5.2782970133        5.7225279207
  C         6.8334280001        3.8691570524        5.3416432862
  C         5.4933382219        2.6049564174        8.5889830115
  C         4.5165642438        3.7638738154        8.3216636584
  H         3.5019571568        3.4238999977        8.1016431609
  H         4.8577512229        4.4119365745        7.5112674141
  H         4.4592667848        4.3868620287        9.2227535010
  C         6.6913867737        3.1805539093        9.3736805684
  H         7.4432817737        2.4392989458        9.6476952340
  H         6.2978022019        3.6019902605       10.3079160720
  H         7.1858486691        3.9867888078        8.8216972852
  C         4.7954922014        1.5233771722        9.4198287590
  H         4.0236665864        0.9784479159        8.8583460786
  H         4.3013891156        2.0052495388       10.2753764081
  H         5.5180948240        0.8036469232        9.8119058846
  C         7.2128533246        0.4542885881        7.1136080536
  C         8.1164920764        0.4666046903        8.3582014539
  H         8.7534542670        1.3580708696        8.4060438757
  H         8.7827439003       -0.4042822924        8.2929131315
  H         7.5631441671        0.3753047894        9.2989861228
  C         6.3646853436       -0.8379601193        7.1004908632
  H         5.6926283940       -0.9031697618        7.9659903869
  H         7.0407738388       -1.7047246071        7.1370455529
  H         5.7579313061       -0.9171007655        6.1902629203
  C         8.1174505477        0.5023766922        5.8680220964
  H         7.5501171131        0.4948060717        4.9336393881
  H         8.7626030814       -0.3838580586        5.8786446854
  H         8.7599973134        1.3906831052        5.8783563149
  H         3.8607984380        3.1325295782        5.8857453578
 Ir         9.3680007212        7.3074971875       15.0863305761
  P         8.5114697577        6.8896198259       13.0635595977
  P        10.7515043050        7.2730684898       16.8969196438
  O         9.5117559832        5.6147764511       12.4925045085
  O        11.6924331632        5.8639005353       16.5940545395
  N        10.5965322967        5.6772056640       14.5496167306
  C        10.2381618462        8.5527926169       13.6278603526
  H        11.2458782233        8.1835048137       13.4104202555
  H        10.2864449688        9.5820721983       14.0017773388
  C         9.3096862330        8.4292563986       12.3764664720
  C         8.2952739661        9.5834215732       12.3305269966
  H         7.7547283611        9.6845080362       13.2805700166
  H         8.8370808652       10.5224391249       12.1519112857
  H         7.5651666163        9.4642792237       11.5203425816
  C        10.0672012114        8.2909288278       11.0516390826
  H         9.3782947907        8.1609542661       10.2065633845
  H        10.6521314371        9.2053569703       10.8702037509
  H        10.7605473459        7.4418708736       11.0615642763
  C         5.7972581978        7.2105913361       13.0526871734
  H         5.8228223879        7.1847017624       14.1500254089
  H         5.8916580883        8.2518891385       12.7331401662
  H         4.8136841495        6.8558978238       12.7168339902
  C         6.8743868111        6.3079790250       12.4253086252
  C         6.8366111116        6.3986721502       10.8919343928
  H         7.6342231739        5.8089487103       10.4241796320
  H         5.8728155604        6.0144573666       10.5302369339
  H         6.9190810055        7.4360934868       10.5450859988
  C         6.6933536059        4.8579185113       12.9223356629
  H         5.6868131444        4.5138618436       12.6453012262
  H         7.4264104320        4.1741031950       12.4798560158
  H         6.7725079245        4.7944685813       14.0171700352
  C        10.4507477455        5.0944197096       13.3304129191
  C        11.2225967577        4.0051609433       12.9399979232
  H        11.0761258185        3.5616378021       11.9611537623
  C        12.1662624200        3.5218320193       13.8472807935
  H        12.7709397053        2.6595852804       13.5770451906
  C        12.3491570464        4.1250832358       15.0934069002
  H        13.0906604537        3.7817591701       15.8078192941
  C        11.5477770022        5.2179431592       15.4039369144
  C         9.6227573160        6.6112524816       18.2295481336
  C         8.6243079775        5.7842973679       17.3777777334
  H         8.1395919802        6.4123465470       16.5682957199
  H         9.0795653817        4.8901531233       16.9419489802
  H         7.7696568113        5.4603496904       17.9934379228
  C        10.2906394723        5.7231564798       19.2833258220
  H        10.9249740320        6.2996838351       19.9664975450
  H         9.5113495471        5.2354732627       19.8858940755
  H        10.9008698266        4.9406811391       18.8216543497
  C         8.8842430920        7.7850395171       18.8838618471
  H         8.4716954558        8.4833329679       18.1458491032
  H         8.0485063146        7.3978702823       19.4845426725
  H         9.5552294308        8.3297418688       19.5553286885
  C        12.0814230381        8.4650607312       17.4125945280
  C        12.7055996851        8.1210453733       18.7741396494
  H        13.0987622802        7.0973160594       18.8020386220
  H        13.5473754671        8.8015648155       18.9683550584
  H        11.9935039911        8.2455925997       19.5984983531
  C        11.4471429867        9.8726884982       17.4206132941
  H        10.6524046854        9.9717261975       18.1691545175
  H        12.2269271920       10.6109344865       17.6601249216
  H        11.0255781932       10.1317953222       16.4403952171
  C        13.1528570773        8.3952778305       16.3045374237
  H        12.7351622498        8.6163041759       15.3130742091
  H        13.9206258825        9.1491899256       16.5205084121
  H        13.6366632517        7.4123441083       16.2660014511
  H         8.4368280253        8.5487193155       15.4859224279
 Ir         5.0748714174       16.3915188834       14.8957941279
  P         5.9390530222       15.9814116679       16.9192584676
  P         3.6726312506       16.3525690840       13.0999289280
  O         4.9414793392       14.7083417317       17.4981558556
  O         2.7322154180       14.9492044400       13.4166224337
  N         3.8455495365       14.7655968803       15.4489145750
  C         4.2153326137       17.6491002917       16.3483862631
  H         3.2043766953       17.2902186029       16.5666407720
  H         4.1764550952       18.6768960248       15.9693412565
  C         5.1406057873       17.5246483847       17.6016219228
  C         6.1532849135       18.6801649412       17.6517903963
  H         6.7008619815       18.7801923740       16.7054777239
  H         5.6084788642       19.6190254403       17.8244854916
  H         6.8778687579       18.5638562160       18.4675453487
  C         4.3771622408       17.3866543613       18.9230817597
  H         5.0610619090       17.2514209693       19.7713874758
  H         3.7949885209       18.3030087853       19.1039167307
  H         3.6804556326       16.5405679196       18.9082564038
  C         8.6500759407       16.3227156286       16.9656063836
  H         8.6241338455       16.3299201668       15.8678204097
  H         8.5574794054       17.3542100460       17.3170136621
  H         9.6334455897       15.9567496475       17.2890561678
  C         7.5729601087       15.4009063235       17.5659107957
  C         7.5956486403       15.4596058424       19.1011188633
  H         6.8280228211       14.8153122882       19.5486091153
  H         8.5780189727       15.1207134892       19.4554997722
  H         7.4544309779       16.4817183328       19.4737466715
  C         7.7703023525       13.9584176180       17.0532947126
  H         8.7729435942       13.6153661829       17.3442715889
  H         7.0346329923       13.2670409275       17.4796493616
  H         7.7076550467       13.9056449495       15.9569076869
  C         3.9959703373       14.1879223458       16.6694775957
  C         3.2227416002       13.1036972492       17.0697406423
  H         3.3717936840       12.6660149405       18.0502612943
  C         2.2755134787       12.6159279256       16.1694000648
  H         1.6727751973       11.7552716734       16.4467251515
  C         2.0876546691       13.2129181539       14.9216985529
  H         1.3435534321       12.8671832921       14.2113836316
  C         2.8871381012       14.3046232116       14.6041870270
  C         4.7766084656       15.6759702255       11.7528470577
  C         5.7928415435       14.8638273890       12.5970695222
  H         6.2904437730       15.5065087361       13.3861020183
  H         5.3475662437       13.9770263713       13.0562109107
  H         6.6355371030       14.5300884693       11.9703701733
  C         4.0866563979       14.7782989358       10.7217735829
  H         3.4564653903       15.3541160167       10.0342454177
  H         4.8552690834       14.2713649907       10.1215093852
  H         3.4692331436       14.0117083066       11.1978229655
  C         5.4942495032       16.8365102789       11.0577321849
  H         5.9355715118       17.5462268887       11.7688084664
  H         6.3062919128       16.4373166446       10.4315674391
  H         4.7982768710       17.3693040034       10.4034563711
  C         2.3369342396       17.5453458999       12.6015623547
  C         1.7270409966       17.2267600358       11.2275608121
  H         1.3400805595       16.2018495903       11.1744915755
  H         0.8832326256       17.9067490882       11.0411164387
  H         2.4458040130       17.3730471824       10.4124688104
  C         2.9713202623       18.9514740183       12.6271485268
  H         3.8095077796       19.0414018754       11.9274031446
  H         2.2099330147       19.6921891294       12.3413635845
  H         3.3388708449       19.2098100690       13.6287508319
  C         1.2546599550       17.4546218879       13.6963078952
  H         1.6638962347       17.6522301523       14.6959849810
  H         0.4919787240       18.2168290201       13.4897285918
  H         0.7679661464       16.4726069436       13.7093674398
  H         6.0062097808       17.6283984323       14.4821920870
  F         7.0785438989       10.4956640865       16.9288680402
  F         5.9882306456        8.9029810923       17.9849341946
  F         5.3255114533       10.9853107483       18.1558811903
  F         5.7601476040       11.6574064955       12.4330780833
  F         4.6285971961       10.0617353185       11.4360510114
  F         3.5836693826       11.8446523772       12.1574672035
  F         2.9352838402        6.0451757849       10.3236850006
  F         1.7510607496        4.2103387470       10.6031368768
  F         3.3254438274        4.7540242783       12.0484716940
  F        -2.6935829371        7.9297494734       11.3289599401
  F        -2.7344865767        5.7327855091       11.2648200994
  F        -3.2402263972        6.7787992119       13.1263562632
  F        -1.7909771870        4.7575145911       17.9940140836
  F        -1.0233977596        5.9782465580       19.6497280553
  F        -0.5011992893        3.8423788531       19.5380864286
  F         4.1442298046        3.4146932458       16.0857558047
  F         5.1924397740        4.9418538619       17.2653675493
  F         4.1348450634        3.2913042833       18.2769091707
  F        -1.9659657566       11.7798310373       13.6588461251
  F        -1.2329962748       13.4738658545       14.8774361693
  F        -3.1059762568       12.4487712316       15.4262642176
  F        -1.1242664319       11.7746138214       19.9315646549
  F        -0.5837776230        9.6450038806       20.1527251199
  F         0.9827677620       11.1629836431       19.8752878269
  C         2.8242754640        8.9551079751       15.1728101738
  C         3.7358828963        9.1367254931       16.2343526088
  H         3.5233859776        8.6919342311       17.2060690618
  C         4.9172076816        9.8744120556       16.0824126495
  C         5.2301044733       10.4795966216       14.8611975421
  H         6.1432173829       11.0548080310       14.7407888509
  C         4.3345694091       10.3166642251       13.8029750381
  C         3.1592097387        9.5708263294       13.9567770913
  H         2.4895231975        9.4687706865       13.1032615112
  C         5.8224081908       10.0589384485       17.2692654935
  C         4.5873898650       10.9602150090       12.4751213151
  C         0.8341606759        7.5102127357       13.9939937326
  C         1.7271592694        6.7627706513       13.1995104850
  H         2.7768032961        6.7221659847       13.4844561960
  C         1.3092449620        6.0372237831       12.0801360181
  C        -0.0333521661        6.0390585737       11.6896015191
  H        -0.3622149140        5.4809091913       10.8176630333
  C        -0.9407958199        6.7624644110       12.4655769597
  C        -0.5162315215        7.4770398633       13.5980107655
  H        -1.2654834119        7.9987653407       14.1909202397
  C         2.3119883377        5.2666166331       11.2719676707
  C        -2.3849335087        6.7956953430       12.0508264833
  C         1.5382739484        6.9051051030       16.3892939211
  C         0.4481479561        6.4542394715       17.1500024394
  H        -0.4927801359        7.0017180771       17.1128211195
  C         0.5306448413        5.3247012715       17.9677804557
  C         1.7048961493        4.5734036223       18.0370439676
  H         1.7688478834        3.6962156599       18.6728773861
  C         2.7922887364        4.9873767058       17.2625090873
  C         2.7100828009        6.1323398079       16.4615610341
  H         3.5866934909        6.4274448098       15.8861207707
  C        -0.6754612961        4.9635366278       18.7793086421
  C         4.0506201726        4.1732898772       17.2300605771
  C         0.4275130074        9.3448815746       16.0278445584
  C        -0.3029834281       10.2563473452       15.2374917027
  H        -0.2911618047       10.1570164435       14.1536217216
  C        -1.0568107567       11.2901732775       15.8050616430
  C        -1.0862409100       11.4843644631       17.1900727976
  H        -1.6664301687       12.2919343582       17.6288174815
  C        -0.3451558243       10.6131455511       17.9871667532
  C         0.3901194124        9.5642945903       17.4177160448
  H         0.9505760174        8.9064619611       18.0813124140
  C        -1.8379168615       12.2398770104       14.9420417038
  C        -0.2780326235       10.8045237932       19.4747069768
  B         1.3911443137        8.1851544929       15.3855471170
  F        -9.0563120704       19.6480972328       13.0478214891
  F        -7.9670788782       18.0554690755       11.9903999393
  F        -7.3023375972       20.1374747900       11.8210921237
  F        -7.7381677712       20.8109296695       17.5434946376
  F        -6.6058968506       19.2150421275       18.5414386503
  F        -5.5620471621       20.9987913515       17.8192547657
  F        -4.9128224550       15.1957652930       19.6536911977
  F        -3.7283895997       13.3617742413       19.3748175723
  F        -5.3003889432       13.9069259193       17.9273988844
  F         0.7181156070       17.0234142550       18.6496903728
  F         0.7753493944       14.8259881830       18.6542642548
  F         1.2722583519       15.9286561265       16.8207334956
  F        -0.1858070259       13.9099907543       11.9825899342
  F        -0.9539822555       15.1303379324       10.3266174608
  F        -1.4754199310       12.9943214222       10.4382612600
  F        -6.1211536189       12.5669033000       13.8906276134
  F        -7.1686376125       14.0942870085       12.7110394146
  F        -6.1112032400       12.4441609147       11.6989306426
  F        -0.0109349616       20.9323342929       16.3183645630
  F        -0.7443822618       22.6252501208       15.0989343726
  F         1.1291107654       21.6013503379       14.5506275704
  F        -0.8539917620       20.9271498856       10.0457163383
  F        -1.3946596381       18.7979440257        9.8254459371
  F        -2.9615025883       20.3157571149       10.1010818784
  C        -4.8034937032       18.1052317817       14.8051754933
  C        -5.7147925992       18.2870180488       13.7432346874
  H        -5.5018002811       17.8425511177       12.7714355591
  C        -6.8964139759       19.0244044037       13.8948894354
  C        -7.2100583641       19.6281695671       15.1168423816
  H        -8.1237921209       20.2022450726       15.2376455705
  C        -6.3139999219       19.4668532204       16.1750394463
  C        -5.1383244502       18.7213353413       16.0211476160
  H        -4.4678331750       18.6205264980       16.8742535032
  C        -7.8013799529       19.2106761122       12.7074727486
  C        -6.5656872172       20.1134889130       17.5018801865
  C        -2.8099617001       16.6578538327       15.9799781357
  C        -3.7034274836       15.9186032526       16.7810101388
  H        -4.7560890370       15.8905017458       16.5059314871
  C        -3.2828235381       15.1854057081       17.8947329418
  C        -1.9364772954       15.1693942623       18.2719956025
  H        -1.6049444481       14.6061805328       19.1398768197
  C        -1.0283067290       15.8838183398       17.4881892536
  C        -1.4561500206       16.6083197469       16.3635082614
  H        -0.7075031589       17.1255974711       15.7662459909
  C        -4.2883454650       14.4206991151       18.7036805603
  C         0.4176618832       15.9083329186       17.8976936459
  C        -3.5153915814       16.0576093524       13.5866105955
  C        -2.4257721482       15.6079615383       12.8244660710
  H        -1.4860892965       16.1575639360       12.8590059664
  C        -2.5072358419       14.4769864763       12.0084870524
  C        -3.6808007870       13.7247448990       11.9403899863
  H        -3.7439658434       12.8468627670       11.3055092405
  C        -4.7683860169       14.1389867438       12.7144904846
  C        -4.6863684034       15.2836002577       13.5157705424
  H        -5.5625864534       15.5775624491       14.0923510836
  C        -1.3013256491       14.1158293191       11.1965088526
  C        -6.0271329851       13.3259803977       12.7462817804
  C        -2.4080323751       18.4990229914       13.9500789253
  C        -1.6740068369       19.4075372350       14.7404636477
  H        -1.6833417627       19.3059741209       15.8242490011
  C        -0.9189182703       20.4404837311       14.1724374185
  C        -0.8895974997       20.6348190644       12.7874378039
  H        -0.3068449890       21.4403777460       12.3483097261
  C        -1.6351297243       19.7671377167       11.9906718870
  C        -2.3740091569       18.7210405101       12.5605489867
  H        -2.9377020317       18.0655556385       11.8973485266
  C        -0.1385952523       21.3912524750       15.0347613999
  C        -1.7005974966       19.9579400902       10.5027509266
  B        -3.3696582479       17.3373153959       14.5913787519
  F         2.5520745743        7.8094895477        3.0556731528
  F         3.6421556447        9.4018839373        1.9993031093
  F         4.3049349965        7.3193331222        1.8286157868
  F         3.8708928776        6.6503491249        7.5492554436
  F         5.0014259569        8.2442662955        8.5486146855
  F         6.0509040168        6.4636689262        7.8285717042
  F         6.6927786036       12.2621556501        9.6626462594
  F         7.8784518697       14.0950545456        9.3819321391
  F         6.3057197078       13.5506172148        7.9351566900
  F        12.3232790015       10.3754389500        8.6556204133
  F        12.3643507235       12.5724702194        8.7198965344
  F        12.8698164053       11.5261964378        6.8583151595
  F        11.4227499269       13.5479438564        1.9897667203
  F        10.6543016814       12.3267220864        0.3342557041
  F        10.1320885425       14.4632055819        0.4458491905
  F         5.4898604555       14.8925405855        3.8858641097
  F         4.4412793017       13.3645170596        2.7143146597
  F         5.5039968273       15.0072509882        1.6832766607
  F        11.5966739833        6.5254964316        6.3253092710
  F        10.8657450283        4.8322343432        5.1059339514
  F        12.7385716491        5.8565926202        4.5578446776
  F        10.7548002905        6.5305863600        0.0522751890
  F        10.2139182853        8.6603902183       -0.1686884155
  F         8.6479619521        7.1421838130        0.1093783415
  C         6.8082009957        9.3502610500        4.8101734194
  C         5.8966294582        9.1681915342        3.7486715329
  H         6.1094232691        9.6123752214        2.7766911094
  C         4.7146061754        8.4313594185        3.9016576742
  C         4.4017771266        7.8279579159        5.1237805780
  H         3.4885147656        7.2534878204        5.2455949428
  C         5.2980527049        7.9899682836        6.1816410004
  C         6.4738991559        8.7347269035        6.0266769176
  H         7.1446411252        8.8359171716        6.8794951836
  C         3.8085215139        8.2463329952        2.7154528773
  C         5.0444257047        7.3450069841        7.5092708208
  C         8.7967349426       10.7962123414        5.9894901500
  C         7.9029497340       11.5417797558        6.7851245500
  H         6.8528979796       11.5811889286        6.5010448566
  C         8.3207974480       12.2663021940        7.9054664171
  C         9.6632474762       12.2643400694        8.2969866939
  H         9.9921895751       12.8207137962        9.1702320193
  C        10.5709941345       11.5430742836        7.5193559953
  C        10.1471643970       10.8307405095        6.3852998384
  H        10.8972285663       10.3114712536        5.7911511040
  C         7.3170394863       13.0364475002        8.7117381615
  C        12.0150559129       11.5095166073        7.9339531102
  C         8.0941772084       11.4010652519        3.5933537227
  C         9.1853121538       11.8516254935        2.8340158827
  H        10.1266458460       11.3048710425        2.8728234206
  C         9.1030380315       12.9803928379        2.0153349075
  C         7.9293503343       13.7310448018        1.9425493460
  H         7.8666899763       14.6073537200        1.3054828554
  C         6.8409454009       13.3173690677        2.7149358793
  C         6.9221676430       12.1736460255        3.5180530157
  H         6.0445899772       11.8789536660        4.0921987836
  C        10.3077311254       13.3421466255        1.2038682274
  C         5.5836036038       14.1322512503        2.7415817447
  C         9.2048401197        8.9608324303        3.9560287791
  C         9.9366968417        8.0501892111        4.7461020275
  H         9.9250960788        8.1492654494        5.8299893448
  C        10.6914752984        7.0170692976        4.1782441527
  C        10.7212464835        6.8226749417        2.7931989096
  H        11.3026754597        6.0161196368        2.3541391321
  C         9.9775334598        7.6922575033        1.9966911601
  C         9.2411281694        8.7401835711        2.5663552574
  H         8.6797382952        9.3972509049        1.9027433582
  C        11.4711472780        6.0668842864        5.0415612717
  C         9.9090527727        7.5007418138        0.5092852665
  B         8.2407210632       10.1209266289        4.5975429408
  F        18.6731941678       -1.3362357136        6.9884398523
  F        17.4228655394        0.0604024128        8.1571164013
  F        16.9473967900       -2.0762434180        8.1058048074
  F        17.3736525079       -2.5059938721        2.4399599805
  F        16.2354572991       -0.9098613283        1.4478715010
  F        15.1946862454       -2.6930958573        2.1666830814
  F        14.5468624550        3.1106343206        0.3267086125
  F        13.3600600503        4.9433339642        0.6096570963
  F        14.9354665196        4.4000782473        2.0555124606
  F         8.9121883825        1.2229239686        1.3412253835
  F         8.8754678146        3.4171531117        1.2769344820
  F         8.4145168323        2.3762880068        3.1578458440
  F         9.8127298560        4.3954179485        8.0016422560
  F        10.5808287598        3.1734533048        9.6585268273
  F        11.1038067169        5.3095540093        9.5460272602
  F        15.7491599871        5.7363238479        6.1184974792
  F        16.7844071726        4.2138139180        7.3269092544
  F        15.7221763535        5.8622015111        8.3240036189
  F         9.6466123869       -2.6277536301        3.6669541552
  F        10.3834042413       -4.3301739944        4.8798521507
  F         8.5347238806       -3.2957902602        5.4441396386
  F        10.4880020125       -2.6218335409        9.9363572594
  F        11.0260845262       -0.4944979066       10.1568907834
  F        12.6002298306       -2.0102461802        9.8879523854
  C        14.4463544260        0.1960832711        5.1897187121
  C        15.3328592494       -0.0256329747        6.2659217687
  H        15.1115581629        0.4085845796        7.2401953346
  C        16.4974780018       -0.7926494568        6.1259597071
  C        16.8215636868       -1.3792892517        4.8954634728
  H        17.7228399988       -1.9748756737        4.7807006512
  C        15.9527896649       -1.1724029139        3.8209578668
  C        14.7924032967       -0.4019967061        3.9683537812
  H        14.1411363868       -0.2696212749        3.1048950628
  C        17.3772001257       -1.0280052402        7.3275152540
  C        16.2007058559       -1.8100761927        2.4862921966
  C        12.4603454164        1.6412107287        3.9979112772
  C        13.3509725250        2.3951649215        3.2070528492
  H        14.3998447785        2.4467769999        3.4940833118
  C        12.9291839135        3.1138757230        2.0847604542
  C        11.5896863319        3.1058207289        1.6867811278
  H        11.2606398256        3.6635794521        0.8144659766
  C        10.6859993475        2.3788088089        2.4601115878
  C        11.1124022696        1.6647937982        3.5931175729
  H        10.3644814731        1.1364823908        4.1809729273
  C        13.9264740329        3.8857693493        1.2788021198
  C         9.2388103616        2.3533688995        2.0592520103
  C        13.1502355716        2.2504149219        6.4002717942
  C        12.0522506681        2.6996940145        7.1520301397
  H        11.1108308484        2.1533010489        7.1029356157
  C        12.1295056017        3.8256215480        7.9754667102
  C        13.3008322976        4.5783829987        8.0544373347
  H        13.3594184542        5.4540049331        8.6926524276
  C        14.3928104288        4.1674475414        7.2881927436
  C        14.3213590610        3.0221223384        6.4864645425
  H        15.2049058029        2.7263153523        5.9219516542
  C        10.9258408420        4.1877483751        8.7878448279
  C        15.6469563162        4.9837558739        7.2714813355
  C        12.0553790194       -0.1942512994        6.0343977594
  C        11.3358213247       -1.1106644183        5.2407250768
  H        11.3478365074       -1.0096502284        4.1569187214
  C        10.5884843380       -2.1497438179        5.8064121967
  C        10.5598128682       -2.3476666937        7.1911134199
  H         9.9829245046       -3.1588821402        7.6275491816
  C        11.2875740562       -1.4690601288        7.9919415985
  C        12.0137949600       -0.4129629722        7.4245566866
  H        12.5620973491        0.2528831250        8.0902040757
  C         9.7954079264       -3.0917399574        4.9467691265
  C        11.3394439158       -1.6531702980        9.4822120593
  B        13.0139410047        0.9710591480        5.3942833500
  C         2.5810030530        2.0736231834        6.2278944190
  H         1.9247462354        1.4148745683        5.6579685800
  H         2.7119296447        1.6673616545        7.2299700846
  H         2.0935660443        3.0492805570        6.3058434769
  H         3.9108089544        0.4298200637        5.3630855544

545
Int(2+-1+)6 @ [2][BArF4]
 Ir         0.2597158219       11.0093417956        4.9028950196
  P         1.0894444929       11.4283430232        6.9377709042
  P        -1.1078978804       11.0357708078        3.0802972002
  O         0.0700004055       12.6916756682        7.4996777680
  O        -2.0572733714       12.4410440721        3.3728795628
  N        -0.9868581749       12.6297867912        5.4294680107
  C        -0.6180279013        9.7538788326        6.3474788432
  H        -1.6309146640       10.1150594478        6.5539139933
  H        -0.6539494652        8.7255172813        5.9696828808
  C         0.2939505326        9.8802350298        7.6103511402
  C         1.3143412962        8.7318078023        7.6668153988
  H         1.8698312043        8.6369719216        6.7247521605
  H         0.7755256016        7.7889374096        7.8344308410
  H         2.0318734813        8.8521420763        8.4881364784
  C        -0.4822823045       10.0100735254        8.9252637079
  H         0.1938479516       10.1399596222        9.7805571863
  H        -1.0652225607        9.0921714934        9.0950069542
  H        -1.1792697067       10.8559280434        8.9093095230
  C         3.8029724664       11.1095598254        7.0094285811
  H         3.7905676337       11.1125591891        5.9114184343
  H         3.7125533356       10.0742584840        7.3498425229
  H         4.7802041222       11.4786541809        7.3485836451
  C         2.7118436582       12.0188810317        7.6045189951
  C         2.7181006714       11.9488472584        9.1391514307
  H         1.9436554503       12.5871874950        9.5835021073
  H         3.6953497888       12.2883636774        9.5057930666
  H         2.5771930451       10.9234794801        9.5027507642
  C         2.9060480011       13.4662792273        7.1053778524
  H         3.9038249976       13.8123859825        7.4101219449
  H         2.1614865797       14.1495371439        7.5289223395
  H         2.8554798809       13.5267317538        6.0087635020
  C        -0.8643524242       13.2057324224        6.6541796084
  C        -1.6557494967       14.2814429808        7.0424535679
  H        -1.5320791962       14.7158290989        8.0282386294
  C        -2.5863642110       14.7656457677        6.1231785147
  H        -3.2011170687       15.6211299603        6.3905445838
  C        -2.7438530702       14.1712562528        4.8694539800
  H        -3.4760592932       14.5142378593        4.1454340627
  C        -1.9310534029       13.0852219873        4.5655498254
  C         0.0257079327       11.6993390243        1.7529328524
  C         1.0154986942       12.5324892663        2.6088164464
  H         1.4978717996       11.9083079835        3.4218564220
  H         0.5524568886       13.4244198696        3.0407929455
  H         1.8712578687       12.8605769525        1.9970091765
  C        -0.6385616114       12.5821532421        0.6926280090
  H        -1.2707724660       12.0023287407        0.0103964632
  H         0.1431216375       13.0654835714        0.0900091897
  H        -1.2494541313       13.3681952725        1.1472366031
  C         0.7727525370       10.5267638328        1.1061798969
  H         1.1822714838        9.8316582016        1.8485823513
  H         1.6112518141       10.9151357520        0.5101326018
  H         0.1082072501        9.9780312512        0.4316300726
  C        -2.4318131530        9.8386965321        2.5601557037
  C        -3.0537849565       10.1827504161        1.1975405422
  H        -3.4505249920       11.2051801809        1.1705679968
  H        -3.8926639645        9.4996529157        0.9999185142
  H        -2.3390394687       10.0623964664        0.3749234544
  C        -1.7927994795        8.4332456713        2.5524714579
  H        -0.9972490261        8.3371645174        1.8043917703
  H        -2.5696729812        7.6920812084        2.3126355301
  H        -1.3707910069        8.1757839919        3.5329179562
  C        -3.5069106180        9.9041525230        3.6653441227
  H        -3.0915900620        9.6830922513        4.6577131894
  H        -4.2722339684        9.1485318668        3.4463552439
  H        -3.9934478560       10.8857663215        3.7033151415
  H         1.2043361436        9.7756442878        4.5114350888
 Ir         4.4530221052        1.9380269124        4.9935159409
  P         3.7787914195        2.2651753496        2.8558015142
  P         5.7877211797        1.9118019795        6.8888352305
  O         4.8757833846        3.4770075992        2.3370655562
  O         6.8384583171        3.2303555767        6.5448907553
  N         5.8714109862        3.4010033929        4.4366502453
  C         5.4635076411        0.6212283987        3.4797325504
  H         6.4329057824        1.0723942623        3.2512194943
  H         5.6235220063       -0.4213922683        3.7762805551
  C         4.5243629278        0.7030416861        2.2263839901
  C         3.4861198122       -0.4303057040        2.2530305890
  H         2.9141535861       -0.4488542647        3.1906375134
  H         4.0163770201       -1.3892501244        2.1700169157
  H         2.7801943574       -0.3672132000        1.4154644501
  C         5.2754376169        0.7340846911        0.8923571457
  H         4.5921107974        0.7928461031        0.0348434737
  H         5.8594722547       -0.1935816282        0.7915153394
  H         5.9727079402        1.5782482575        0.8353907049
  C         1.0472304354        2.0438952413        2.5503647916
  H         0.8857033420        2.0631910582        3.6337836180
  H         1.1706449353        1.0034397838        2.2362105632
  H         0.1379263792        2.4202178861        2.0631616480
  C         2.2264291721        2.9378679625        2.1177896046
  C         2.3604113554        2.9281758511        0.5888331197
  H         3.1912995769        3.5521811955        0.2359670549
  H         1.4297683980        3.3146183398        0.1600028442
  H         2.4946171487        1.9115006400        0.1993115840
  C         2.0368732111        4.3678722931        2.6616728440
  H         1.0629158073        4.7494775735        2.3235219438
  H         2.8157417086        5.0493568336        2.3007377622
  H         2.0374709017        4.3884521560        3.7608690222
  C         5.7691551624        3.9939042125        3.2197758034
  C         6.5375598942        5.1026508399        2.8836374488
  H         6.4205628485        5.5649740227        1.9094059877
  C         7.4321443677        5.5840527269        3.8399305976
  H         8.0290741652        6.4635536471        3.6122507006
  C         7.5706937244        4.9640738950        5.0820646050
  H         8.2690718217        5.3104457887        5.8373094802
  C         6.7651162084        3.8610331847        5.3482099098
  C         5.0900119987        2.5517589952        8.5086689529
  C         4.1502209329        3.7184741750        8.1638293043
  H         3.2157586586        3.3900695445        7.7001664258
  H         4.6331895503        4.4431602011        7.5058156629
  H         3.8949780887        4.2426917973        9.0907553060
  C         6.1670461149        3.0840716535        9.4758838019
  H         6.8209601637        2.3070573810        9.8769422331
  H         5.6516601085        3.5469364141       10.3287566554
  H         6.7887306710        3.8535358611        9.0035926140
  C         4.2853394973        1.4197201680        9.1624147454
  H         3.6151107477        0.9068320881        8.4606305324
  H         3.6603119611        1.8436416093        9.9606335406
  H         4.9512097276        0.6781686819        9.6106884022
  C         7.0189088715        0.5023474300        7.1262493750
  C         7.8539955554        0.5490792809        8.4184756816
  H         8.4090263286        1.4891864267        8.5272149368
  H         8.5940632054       -0.2632965420        8.3728084372
  H         7.2540861387        0.3847707536        9.3203296755
  C         6.2142104956       -0.8154866750        7.0676105553
  H         5.4984966351       -0.9075742249        7.8943458343
  H         6.9148380974       -1.6608649011        7.1373439047
  H         5.6620321833       -0.9133355898        6.1247622704
  C         7.9874454085        0.5725054547        5.9283988790
  H         7.4682557452        0.5459365388        4.9660217944
  H         8.6544329206       -0.2982540281        5.9753043022
  H         8.6081876917        1.4757020131        5.9659124858
  H         3.9019416966        3.2985727245        5.6490901913
 Ir         9.3564742828        7.3132356542       15.0577350755
  P         8.5083981759        6.8796031365       13.0343478749
  P        10.7314738196        7.2892848256       16.8753015026
  O         9.5161424447        5.6062249711       12.4768382371
  O        11.6745127069        5.8777835915       16.5870087159
  N        10.5889830735        5.6792683265       14.5386248574
  C        10.2290867869        8.5501198988       13.5935838823
  H        11.2383511355        8.1814216872       13.3823943841
  H        10.2738034526        9.5819822910       13.9607840373
  C         9.3056765932        8.4162142961       12.3391814839
  C         8.2893618563        9.5679109960       12.2794171472
  H         7.7423429811        9.6743573837       13.2252090493
  H         8.8301453185       10.5070624605       12.0977798524
  H         7.5644821996        9.4411301145       11.4655257358
  C        10.0696845336        8.2691887477       11.0192044086
  H         9.3854854394        8.1284871200       10.1719904730
  H        10.6517882417        9.1843162333       10.8323194066
  H        10.7662423166        7.4230793754       11.0399750099
  C         5.7951335398        7.2015255530       12.9929167162
  H         5.8172532921        7.2101717927       14.0907138041
  H         5.8873917704        8.2324825099       12.6405569455
  H         4.8134839827        6.8336538856       12.6659476668
  C         6.8765019981        6.2819834517       12.3975340931
  C         6.8504655564        6.3276542839       10.8619236209
  H         7.6390722891        5.7061691872       10.4193999924
  H         5.8811734681        5.9534244819       10.5053460818
  H         6.9587875647        7.3517465093       10.4838579692
  C         6.6929716633        4.8448565471       12.9303371182
  H         5.6823611829        4.4993893063       12.6709967645
  H         7.4173109251        4.1477934623       12.4939939935
  H         6.7824793179        4.8050089122       14.0254954920
  C        10.4495679270        5.0894361188       13.3222093025
  C        11.2226739873        3.9973898539       12.9419119447
  H        11.0806292858        3.5483937913       11.9648620939
  C        12.1612284600        3.5186593918       13.8567944932
  H        12.7665151231        2.6542470631       13.5948297348
  C        12.3379922675        4.1292434623       15.1003202874
  H        13.0755689509        3.7894317656       15.8205263232
  C        11.5354872712        5.2242629147       15.4002897572
  C         9.5922266487        6.6359121012       18.2033480669
  C         8.5962455657        5.8067662529       17.3507129395
  H         8.1180980203        6.4301519781       16.5336108638
  H         9.0510249111        4.9074556452       16.9246244519
  H         7.7367207381        5.4904973328       17.9636045734
  C        10.2551933191        5.7489208687       19.2594069006
  H        10.8773671022        6.3266733551       19.9524350432
  H         9.4757609414        5.2468032703       19.8498818417
  H        10.8791102512        4.9790723150       18.7958441921
  C         8.8555223420        7.8132562771       18.8518812602
  H         8.4498820243        8.5117462287       18.1107944520
  H         8.0155677237        7.4311969859       19.4498646527
  H         9.5260849076        8.3564992658       19.5249159424
  C        12.0623598501        8.4775959697       17.3967354125
  C        12.6833485598        8.1285516357       18.7588241160
  H        13.0727995350        7.1032523764       18.7849834340
  H        13.5274045593        8.8056103343       18.9554917620
  H        11.9706415741        8.2538688837       19.5825443185
  C        11.4320238655        9.8869127989       17.4059123448
  H        10.6386346684        9.9879712360       18.1555982140
  H        12.2140866383       10.6230252153       17.6442964388
  H        11.0100269943       10.1472354931       16.4261605043
  C        13.1360052463        8.4065091397       16.2906043161
  H        12.7207129653        8.6295835124       15.2985892177
  H        13.9053462239        9.1581057836       16.5089684751
  H        13.6174036570        7.4224065002       16.2519791991
  H         8.4223653071        8.5564897520       15.4436583385
 Ir         5.0956376402       16.3892021518       14.8991381695
  P         5.9400264583       15.9763328798       16.9294705200
  P         3.7120798712       16.3610991146       13.0905899941
  O         4.9320242902       14.7070074735       17.4979839869
  O         2.7526846253       14.9657571913       13.3975995744
  N         3.8499396733       14.7734118155       15.4403359656
  C         4.2292185753       17.6520252096       16.3428083084
  H         3.2145186112       17.2979114508       16.5519913968
  H         4.1983548175       18.6801921680       15.9640265816
  C         5.1426690354       17.5235708836       17.6042595264
  C         6.1597549598       18.6749799796       17.6618086392
  H         6.7146600985       18.7722353403       16.7195412428
  H         5.6173256982       19.6160616538       17.8299315835
  H         6.8777862399       18.5563936799       18.4829760779
  C         4.3675704653       17.3899226048       18.9193540851
  H         5.0437770400       17.2527882466       19.7734748735
  H         3.7876987584       18.3088243452       19.0944276230
  H         3.6675996583       16.5466628401       18.8994760382
  C         8.6508790124       16.3068053834       16.9899748177
  H         8.6312475584       16.3077487158       15.8920488162
  H         8.5597080959       17.3407216115       17.3347983086
  H         9.6308597300       15.9391279102       17.3214115584
  C         7.5668242560       15.3917196267       17.5889299426
  C         7.5807576483       15.4585055026       19.1236982892
  H         6.8094863606       14.8180098729       19.5704401883
  H         8.5604239120       15.1198087880       19.4851827182
  H         7.4394318176       16.4827598464       19.4902084524
  C         7.7619029796       13.9458609245       17.0852202910
  H         8.7616312759       13.6007993960       17.3836855510
  H         7.0211757288       13.2595802814       17.5109213462
  H         7.7053117097       13.8873111802       15.9888115556
  C         3.9902145823       14.1924891961       16.6608178317
  C         3.2104570203       13.1098834139       17.0528314139
  H         3.3520747298       12.6682269835       18.0329388723
  C         2.2662433669       12.6296661011       16.1452038925
  H         1.6580999111       11.7708224625       16.4163158374
  C         2.0880161835       13.2312517062       14.8980028284
  H         1.3462690649       12.8905037079       14.1827348391
  C         2.8951505007       14.3194171451       14.5871077804
  C         4.8294646768       15.6727479028       11.7599825311
  C         5.8141542052       14.8405426118       12.6221604348
  H         6.3145975855       15.4749769472       13.4167556737
  H         5.3439497958       13.9646335278       13.0768622887
  H         6.6590243050       14.4880561340       12.0089465309
  C         4.1424764429       14.7900453811       10.7142339558
  H         3.5312599600       15.3781919070       10.0199174775
  H         4.9113808762       14.2730114713       10.1234525120
  H         3.5059556518       14.0313597206       11.1783775937
  C         5.5905727018       16.8196498765       11.0867846764
  H         6.0200115508       17.5227608190       11.8104188300
  H         6.4149674642       16.4047600041       10.4881150881
  H         4.9268834978       17.3634222773       10.4087010240
  C         2.4001869422       17.5743518869       12.5800887883
  C         1.8027611665       17.2723009955       11.1967873196
  H         1.3906326316       16.2571755815       11.1376398506
  H         0.9789080339       17.9732120840       10.9986623112
  H         2.5363570467       17.4002992420       10.3920186836
  C         3.0589959208       18.9699937762       12.6243956156
  H         3.9100928846       19.0544098200       11.9389734136
  H         2.3134979216       19.7253713301       12.3344723698
  H         3.4147432680       19.2138805505       13.6338354860
  C         1.3016420844       17.4950876714       13.6601928071
  H         1.7005505608       17.6788371622       14.6667468786
  H         0.5539260606       18.2710762207       13.4492114448
  H         0.7988210415       16.5210179992       13.6594063881
  H         6.0402760570       17.6186293059       14.4931075385
  F         7.0782385693       10.4955895858       16.9287849717
  F         5.9873440788        8.9032309543       17.9848605018
  F         5.3251870692       10.9855280725       18.1556818168
  F         5.7602842035       11.6569413676       12.4329882067
  F         4.6284092086       10.0620059114       11.4351399788
  F         3.5839893927       11.8448437928       12.1574904713
  F         2.9337985759        6.0464604348       10.3259919967
  F         1.7495927228        4.2110624855       10.6048579605
  F         3.3245939725        4.7541148296       12.0491112546
  F        -2.6940724323        7.9297959987       11.3296466996
  F        -2.7348894187        5.7330745780       11.2656237358
  F        -3.2410167671        6.7788294959       13.1281571537
  F        -1.7918242493        4.7575135364       17.9941125743
  F        -1.0237221636        5.9779861621       19.6499093570
  F        -0.5012598296        3.8421529224       19.5374043748
  F         4.1437269380        3.4146961776       16.0861370433
  F         5.1916112844        4.9419929589       17.2654867829
  F         4.1343428602        3.2914843606       18.2770997223
  F        -1.9661727105       11.7800101739       13.6588676966
  F        -1.2332691356       13.4741516269       14.8774553549
  F        -3.1065380756       12.4490437244       15.4261557916
  F        -1.1245600699       11.7749068524       19.9319346257
  F        -0.5840075555        9.6451738218       20.1525655826
  F         0.9824933450       11.1632223190       19.8753026002
  C         2.8232018677        8.9560332227       15.1729352476
  C         3.7344280724        9.1384160014       16.2346338667
  H         3.5207404580        8.6956599359       17.2070358603
  C         4.9168603304        9.8742317173       16.0819656075
  C         5.2311810799       10.4767912672       14.8597950295
  H         6.1454013961       11.0500447276       14.7386717884
  C         4.3350516261       10.3148135179       13.8019208452
  C         3.1587925193        9.5704306551       13.9563504692
  H         2.4885898218        9.4689321806       13.1031481888
  C         5.8217057209       10.0592003727       17.2689858442
  C         4.5874999062       10.9596954211       12.4745642988
  C         0.8325951947        7.5112712661       13.9953694222
  C         1.7257355072        6.7635818616       13.2014380517
  H         2.7754835846        6.7233988053       13.4861250441
  C         1.3076160622        6.0377498627       12.0824494555
  C        -0.0347933039        6.0395550995       11.6912732311
  H        -0.3635737306        5.4820194678       10.8188526766
  C        -0.9421469912        6.7630082141       12.4671019923
  C        -0.5177823838        7.4778902399       13.5993998510
  H        -1.2671508631        7.9998632285       14.1919795657
  C         2.3102172410        5.2678146409       11.2747958881
  C        -2.3860588483        6.7958473190       12.0519045586
  C         1.5373139323        6.9062786459       16.3900270779
  C         0.4469167508        6.4552087445       17.1502132969
  H        -0.4941252713        7.0026616869       17.1131159227
  C         0.5296428469        5.3251819633       17.9673176073
  C         1.7037070717        4.5736538300       18.0364720863
  H         1.7671186058        3.6961596964       18.6718730103
  C         2.7913890848        4.9878092666       17.2625350366
  C         2.7091701857        6.1333742668       16.4623129465
  H         3.5858549379        6.4289991370       15.8872678029
  C        -0.6757866880        4.9634726593       18.7790109252
  C         4.0498030422        4.1733968802       17.2302351120
  C         0.4264581959        9.3458853188       16.0282219420
  C        -0.3045146859       10.2567933697       15.2377956114
  H        -0.2930386411       10.1573822631       14.1539378364
  C        -1.0579040923       11.2908472066       15.8053436022
  C        -1.0871966291       11.4854939743       17.1902873529
  H        -1.6672513066       12.2932674048       17.6288388209
  C        -0.3458058933       10.6144967997       17.9873268157
  C         0.3894696767        9.5657760430       17.4179029007
  H         0.9501972954        8.9082826658       18.0815672922
  C        -1.8384574008       12.2403297040       14.9419927976
  C        -0.2784383851       10.8049764091       19.4748805576
  B         1.3900236024        8.1864405046       15.3863116859
  F        -9.0558571723       19.6480988104       13.0475773753
  F        -7.9658257715       18.0559859632       11.9901710690
  F        -7.3025739170       20.1381022319       11.8201590203
  F        -7.7392635872       20.8110520258       17.5431217228
  F        -6.6056561189       19.2158285617       18.5412322506
  F        -5.5633780777       20.9988431918       17.8135693699
  F        -4.9129351471       15.1959666748       19.6538511890
  F        -3.7281999081       13.3622448618       19.3746014695
  F        -5.2999610817       13.9071557704       17.9272933703
  F         0.7183305923       17.0234604427       18.6494917412
  F         0.7753762461       14.8261412288       18.6540332458
  F         1.2727450446       15.9289659370       16.8203613983
  F        -0.1857458293       13.9101829886       11.9825294362
  F        -0.9535745317       15.1306689780       10.3265358217
  F        -1.4754435638       12.9945908894       10.4383097176
  F        -6.1208756100       12.5671467252       13.8903237157
  F        -7.1686422824       14.0945119727       12.7110341770
  F        -6.1111019398       12.4444103754       11.6989090129
  F        -0.0106962013       20.9324896836       16.3181194683
  F        -0.7440825630       22.6253418872       15.0988272412
  F         1.1299745503       21.6015497200       14.5505717842
  F        -0.8535330146       20.9273209599       10.0453085583
  F        -1.3944136957       18.7979789662        9.8254833294
  F        -2.9610796840       20.3159283613       10.1010143725
  C        -4.8022966866       18.1069665545       14.8042077418
  C        -5.7127733798       18.2897295542       13.7416506977
  H        -5.4983037734       17.8474753846       12.7691668047
  C        -6.8954142037       19.0253850234       13.8934706809
  C        -7.2111493277       19.6270599520       15.1156891773
  H        -8.1251287822       20.2008311591       15.2361209912
  C        -6.3160035956       19.4649813448       16.1741838275
  C        -5.1390964681       18.7212117036       16.0205346231
  H        -4.4690070511       18.6208529240       16.8739917600
  C        -7.8002193880       19.2115200995       12.7062109089
  C        -6.5676583348       20.1127995318       17.4998287362
  C        -2.8093643701       16.6589838856       15.9796045284
  C        -3.7032557334       15.9208650359       16.7814380401
  H        -4.7561460076       15.8941276898       16.5069373848
  C        -3.2827619237       15.1871849397       17.8950282900
  C        -1.9363458049       15.1713105281       18.2722204612
  H        -1.6047804830       14.6086394914       19.1404741772
  C        -1.0278525945       15.8844649020       17.4875459171
  C        -1.4551930721       16.6079362677       16.3619813506
  H        -0.7061085528       17.1232263142       15.7632063055
  C        -4.2881454771       14.4213201757       18.7035297976
  C         0.4181472590       15.9085200199       17.8969765157
  C        -3.5150345150       16.0586446521       13.5861284361
  C        -2.4253192005       15.6088175156       12.8242479971
  H        -1.4854487279       16.1582364263       12.8590969270
  C        -2.5070736459       14.4779847918       12.0081002426
  C        -3.6808315592       13.7260316046       11.9399561975
  H        -3.7441365007       12.8483370532       11.3048523962
  C        -4.7684182879       14.1400892768       12.7141807143
  C        -4.6862838575       15.2849811120       13.5151937660
  H        -5.5624539924       15.5795903179       14.0915319212
  C        -1.3010673803       14.1163539306       11.1963429553
  C        -6.0268686721       13.3263352193       12.7461315710
  C        -2.4051318518       18.4985684446       13.9492899418
  C        -1.6700768072       19.4062600225       14.7394475199
  H        -1.6782838373       19.3042631370       15.8231477617
  C        -0.9172276223       20.4407910405       14.1715693102
  C        -0.8892823724       20.6364175225       12.7867047675
  H        -0.3076958644       21.4428840376       12.3476075217
  C        -1.6341909658       19.7680797989       11.9901172182
  C        -2.3719543065       18.7213050697       12.5599135127
  H        -2.9359714687       18.0663367944       11.8965107248
  C        -0.1379584245       21.3915706839       15.0343232730
  C        -1.7002166445       19.9583685793       10.5022049860
  B        -3.3684824871       17.3384456735       14.5907575570
  F         2.5517863579        7.8094839691        3.0554451112
  F         3.6423656915        9.4014120076        1.9993549954
  F         4.3055792230        7.3187195116        1.8284493608
  F         3.8649721321        6.6544617127        7.5497333673
  F         5.0015831008        8.2441510790        8.5490184720
  F         6.0441785783        6.4591508616        7.8286835609
  F         6.6926962778       12.2619736143        9.6626874375
  F         7.8785873630       14.0947311895        9.3817262692
  F         6.3058346344       13.5504255096        7.9349828316
  F        12.3232397000       10.3751884860        8.6556202154
  F        12.3641085356       12.5721876368        8.7197862299
  F        12.8694731785       11.5259180815        6.8582894724
  F        11.4211683633       13.5477070508        1.9902033392
  F        10.6535195581       12.3267893554        0.3344634434
  F        10.1312128073       14.4630095554        0.4461829933
  F         5.4864610358       14.8906463477        3.8970197294
  F         4.4379796096       13.3632718023        2.7186683264
  F         5.4961514060       15.0126631817        1.7055701536
  F        11.5962745562        6.5252604347        6.3255715536
  F        10.8633982489        4.8319601708        5.1063900498
  F        12.7374056838        5.8560766367        4.5582153595
  F        10.7542024928        6.5302295688        0.0524423077
  F        10.2135183169        8.6598180598       -0.1680028467
  F         8.6469012047        7.1420056954        0.1089740035
  C         6.8068170630        9.3482996222        4.8113403591
  C         5.8960848089        9.1658371899        3.7493110084
  H         6.1091818873        9.6099144412        2.7773948075
  C         4.7138786229        8.4293526003        3.9018756433
  C         4.4001116834        7.8259963160        5.1238278970
  H         3.4870944662        7.2508758551        5.2452919080
  C         5.2955309878        7.9889020036        6.1823385882
  C         6.4714054022        8.7336551976        6.0280113399
  H         7.1410361185        8.8358125289        6.8815965085
  C         3.8081331565        8.2454371345        2.7153980631
  C         5.0402693235        7.3443654050        7.5098842588
  C         8.7957685498       10.7938527865        5.9904736641
  C         7.9020200921       11.5393338091        6.7862307658
  H         6.8516332767       11.5775791272        6.5031747808
  C         8.3204623478       12.2652028563        7.9055011999
  C         9.6630589779       12.2639451702        8.2963558633
  H         9.9923322571       12.8213822861        9.1687493068
  C        10.5706275317       11.5420573576        7.5191942508
  C        10.1464018231       10.8288139772        6.3857906018
  H        10.8962149453       10.3090684949        5.7917155988
  C         7.3170554855       13.0358379433        8.7115119791
  C        12.0147934971       11.5091219603        7.9338783559
  C         8.0927523475       11.3989308614        3.5945010930
  C         9.1827732140       11.8498658942        2.8335668222
  H        10.1237886237       11.3023490938        2.8702718824
  C         9.1000986059       12.9796997780        2.0159687076
  C         7.9258646980       13.7308225728        1.9466435231
  H         7.8620351768       14.6080381125        1.3107826111
  C         6.8385006889       13.3167802710        2.7211487909
  C         6.9208253382       12.1717585518        3.5221253075
  H         6.0442335402       11.8762977173        4.0973856107
  C        10.3058023410       13.3416712918        1.2041247313
  C         5.5802872317       14.1310793068        2.7529815892
  C         9.2029240578        8.9585424724        3.9567097682
  C         9.9363173991        8.0490557824        4.7465782827
  H         9.9255000587        8.1484417365        5.8304380194
  C        10.6907252470        7.0158062842        4.1786940766
  C        10.7198565650        6.8209657376        2.7937052218
  H        11.3012780346        6.0142800712        2.3547301122
  C         9.9751233502        7.6899306214        1.9973005227
  C         9.2374174964        8.7367870397        2.5671499784
  H         8.6743154727        9.3925740153        1.9037594832
  C        11.4698823880        6.0654821320        5.0422856927
  C         9.9082150441        7.4999427193        0.5096122993
  B         8.2394542384       10.1186063317        4.5986136658
  F        18.6686275772       -1.3383872739        6.9887132281
  F        17.4197701175        0.0576961858        8.1564147949
  F        16.9459895772       -2.0798587609        8.1108584603
  F        17.3709011187       -2.5064482652        2.4408598568
  F        16.2341987176       -0.9098625076        1.4495917376
  F        15.1932173482       -2.6943685059        2.1663312128
  F        14.5466352106        3.1105815086        0.3266127921
  F        13.3592784593        4.9425619403        0.6103585768
  F        14.9346403364        4.4000756216        2.0559210675
  F         8.9120395939        1.2228803432        1.3415595568
  F         8.8752128988        3.4167624748        1.2771538945
  F         8.4130945246        2.3746058002        3.1585082172
  F         9.8112152980        4.3951477726        8.0025625044
  F        10.5807251888        3.1733708675        9.6586690452
  F        11.1040429471        5.3092644201        9.5456668622
  F        15.7484980586        5.7349289399        6.1193603739
  F        16.7876416120        4.2119077354        7.3250248936
  F        15.7223982445        5.8599031275        8.3237578053
  F         9.6408407276       -2.6273921673        3.6667799057
  F        10.3737519307       -4.3211209125        4.8853864642
  F         8.5003233072       -3.2966591611        5.4338291745
  F        10.4823423013       -2.6221326139        9.9395526437
  F        11.0228977434       -0.4926273096       10.1602670736
  F        12.5896172912       -2.0104376076        9.8831571299
  C        14.4343364853        0.1836053541        5.1941112107
  C        15.3170220813       -0.0446242934        6.2725712541
  H        15.0940599732        0.3876409783        7.2473108173
  C        16.4818013510       -0.8103557042        6.1323917465
  C        16.8074257887       -1.3945948239        4.9012369241
  H        17.7071278530       -1.9927375828        4.7871713877
  C        15.9463936033       -1.1765134851        3.8229797750
  C        14.7866081933       -0.4043701259        3.9696382161
  H        14.1402144862       -0.2646008008        3.1037020035
  C        17.3702778895       -1.0338389796        7.3301816838
  C        16.1978040966       -1.8107906051        2.4876420987
  C        12.4575495578        1.6391293606        3.9995394501
  C        13.3508186346        2.3881027796        3.2057988279
  H        14.4017924689        2.4326153339        3.4875247463
  C        12.9290042929        3.1107244737        2.0854507537
  C        11.5892335656        3.1043841004        1.6881513492
  H        11.2603916256        3.6614213127        0.8153873050
  C        10.6844755066        2.3797493477        2.4625004520
  C        11.1087080047        1.6688696685        3.5980920892
  H        10.3586765022        1.1476193126        4.1903269464
  C        13.9260900547        3.8849070599        1.2801456176
  C         9.2384073279        2.3530214202        2.0603203959
  C        13.1475983796        2.2447514161        6.4031403340
  C        12.0500689960        2.6972120420        7.1535483622
  H        11.1076616844        2.1523822076        7.1059353597
  C        12.1291332784        3.8243003229        7.9751548657
  C        13.3017517754        4.5755027917        8.0525490974
  H        13.3608351922        5.4524445451        8.6888132511
  C        14.3945634536        4.1614663832        7.2884825851
  C        14.3213062171        3.0134600859        6.4898634189
  H        15.2053315447        2.7130574062        5.9283375186
  C        10.9257371494        4.1869192352        8.7879522113
  C        15.6501924340        4.9785160083        7.2709587223
  C        12.0338940135       -0.1920335681        6.0356895377
  C        11.3021701538       -1.1022953292        5.2455702733
  H        11.3156323457       -1.0051037283        4.1615697077
  C        10.5479506861       -2.1362643713        5.8133832279
  C        10.5188921750       -2.3315257504        7.1982772414
  H         9.9385380325       -3.1389361086        7.6371611744
  C        11.2613822721       -1.4613608698        7.9950257502
  C        11.9961737295       -0.4125060659        7.4254837703
  H        12.5563743480        0.2448598672        8.0897183141
  C         9.7695207526       -3.0869536678        4.9497130125
  C        11.3279713093       -1.6510242857        9.4830199276
  B        13.0051259743        0.9652607248        5.3965718543
  C         2.4404800189        1.7376682873        5.8144985301
  H         1.9011316475        0.9387962633        5.3053667248
  H         2.4777339101        1.5054419802        6.8778106325
  H         1.8822789773        2.6684993834        5.6871672240
  H         3.9980949334        0.4289063798        5.1700774244

545
1+ @ [2][BArF4]
 Ir         0.2647816826       10.9933848733        4.8970556003
  P         1.1082662524       11.4118691284        6.9270092811
  P        -1.1122589281       11.0240151140        3.0804317024
  O         0.1065545125       12.6901846587        7.4884682951
  O        -2.0533193179       12.4352209387        3.3763817909
  N        -0.9681398275       12.6234292407        5.4259396817
  C        -0.6177750256        9.7504039397        6.3491529056
  H        -1.6277343709       10.1193495302        6.5562694959
  H        -0.6618079443        8.7208858377        5.9754692400
  C         0.2973693240        9.8763666050        7.6096196214
  C         1.3074486193        8.7194531624        7.6734355426
  H         1.8627109982        8.6143766482        6.7323097677
  H         0.7606862444        7.7823774707        7.8461779339
  H         2.0253348576        8.8391389903        8.4945824865
  C        -0.4760642068       10.0227454568        8.9243930318
  H         0.2021099678       10.1541987938        9.7778426838
  H        -1.0665938054        9.1112535609        9.1022509356
  H        -1.1661053494       10.8741470605        8.9025207419
  C         3.8180377057       11.0524853850        7.0139669737
  H         3.8093508397       11.0324528043        5.9161230342
  H         3.7126008867       10.0268437940        7.3766074198
  H         4.7994832245       11.4148747421        7.3483613929
  C         2.7386127395       11.9881848748        7.5860172187
  C         2.7406928605       11.9546563305        9.1221225932
  H         1.9697189962       12.6089550104        9.5489291022
  H         3.7195256473       12.2967976994        9.4831286008
  H         2.5914779747       10.9393415879        9.5099613023
  C         2.9521098369       13.4197737879        7.0544781805
  H         3.9512248542       13.7629035673        7.3572956512
  H         2.2131502867       14.1189302172        7.4586759823
  H         2.9077579932       13.4568559816        5.9566001834
  C        -0.8358542316       13.2011048954        6.6491268520
  C        -1.6253280210       14.2758708516        7.0433058238
  H        -1.4918122266       14.7121978528        8.0269554788
  C        -2.5691167055       14.7547711807        6.1339048423
  H        -3.1857185317       15.6075697245        6.4070747792
  C        -2.7363002562       14.1587364524        4.8824362979
  H        -3.4772346724       14.4978919150        4.1655168375
  C        -1.9206029899       13.0768841734        4.5698448003
  C         0.0187120323       11.6741923333        1.7441373961
  C         1.0204697013       12.5037960654        2.5894993221
  H         1.5014000934       11.8808551177        3.4041348093
  H         0.5675467328       13.4024404123        3.0183654186
  H         1.8762074150       12.8206796684        1.9717370209
  C        -0.6445881151       12.5573709818        0.6830697950
  H        -1.2820155483       11.9789527186        0.0045470806
  H         0.1376210920       13.0351588723        0.0765415577
  H        -1.2499457088       13.3477758352        1.1375171168
  C         0.7518852263       10.4914968582        1.0987233050
  H         1.1624892478        9.7982951136        1.8423962515
  H         1.5885841919       10.8701633161        0.4939793764
  H         0.0785040985        9.9424526190        0.4329214468
  C        -2.4453626527        9.8338456575        2.5670263023
  C        -3.0780598011       10.1870148574        1.2116898877
  H        -3.4660218335       11.2128895171        1.1910801570
  H        -3.9247449405        9.5116489804        1.0210259851
  H        -2.3726622994       10.0621961229        0.3817182499
  C        -1.8149013366        8.4247163201        2.5462742489
  H        -1.0350085745        8.3241619127        1.7823699921
  H        -2.6006876363        7.6884379391        2.3210405743
  H        -1.3758279422        8.1635459334        3.5182613431
  C        -3.5101760580        9.8998488563        3.6820122176
  H        -3.0876871172        9.6706006393        4.6694401028
  H        -4.2821242061        9.1502951597        3.4654718280
  H        -3.9904441967       10.8841425824        3.7295648602
  H         1.1970568563        9.7507131130        4.5047147128
 Ir         4.7385863036        1.6831268389        4.8005121732
  P         3.9464693974        2.1208493323        2.6998972535
  P         5.8367888277        1.9160127533        6.7927957513
  O         4.8972911700        3.4778586567        2.2589066252
  O         6.7260919105        3.3578291727        6.5376724620
  N         5.8243236492        3.4403809749        4.3935676819
  C         3.6594084396       -0.3969375818        1.5724885626
  H         4.1134159401       -0.8388874680        2.4674831289
  H         3.8620325504       -1.0746257212        0.7297283234
  C         4.2714228335        0.9807033884        1.2435189325
  C         3.7164167392        1.5027880623       -0.0942070417
  H         2.6208985760        1.4948907860       -0.1192843209
  H         4.0656861618        0.8304238353       -0.8934835147
  H         4.0736138372        2.5119308240       -0.3307384496
  C         5.8033880019        0.8357736432        1.1485434375
  H         6.2894557930        1.7767945260        0.8738026972
  H         6.0377613761        0.0911823965        0.3733808219
  H         6.2430264445        0.4808502800        2.0894909490
  C         1.1642008610        1.8367008991        2.6646889240
  H         1.3087854153        1.0812311120        3.4490213135
  H         1.1092052937        1.3292455081        1.6948304199
  H         0.1853061777        2.3075840136        2.8383638751
  C         2.2468541794        2.9291430647        2.6946373530
  C         2.0496904231        3.9301058851        1.5465226935
  H         2.8259820345        4.7045633287        1.5389196242
  H         1.0785502195        4.4236549144        1.6923098758
  H         2.0288999295        3.4485684466        0.5645038648
  C         2.1551762994        3.6945689262        4.0348966746
  H         1.1905239235        4.2234885803        4.0847685721
  H         2.9478237950        4.4469696540        4.1447593617
  H         2.1885633578        3.0130735563        4.8968455054
  C         5.7311777185        4.0371805850        3.1752469793
  C         6.4533887169        5.1816760094        2.8554443238
  H         6.3473696796        5.6277733339        1.8733163127
  C         7.2961396154        5.7142415289        3.8302246796
  H         7.8654650624        6.6138216319        3.6108130359
  C         7.4114042015        5.1156323002        5.0852001065
  H         8.0625748963        5.5026827253        5.8626784187
  C         6.6549084659        3.9749535230        5.3283764136
  C         4.7345588138        2.4904440683        8.1955410105
  C         3.6346241300        3.3303267173        7.5100409837
  H         3.0107793669        2.7068736006        6.8536805170
  H         4.0426389385        4.1694857574        6.9341230680
  H         2.9671686232        3.7523903096        8.2757179035
  C         5.4525200042        3.3505365082        9.2464942722
  H         6.1823603805        2.7845272250        9.8336965424
  H         4.6995260198        3.7429010018        9.9447567422
  H         5.9623999277        4.2032335001        8.7875500972
  C         4.0933770542        1.2558515329        8.8428146958
  H         3.6591305871        0.5689317448        8.1060080683
  H         3.2798709640        1.5798594079        9.5078775994
  H         4.8262500355        0.7125023307        9.4464144149
  C         7.2221033549        0.7554480803        7.2960847226
  C         7.8501743356        1.0906828369        8.6596796383
  H         8.1984833084        2.1293640695        8.7121731503
  H         8.7259978170        0.4433147446        8.8152141206
  H         7.1630783084        0.9049266272        9.4933748710
  C         6.6623544787       -0.6829337862        7.2860966605
  H         5.8610371937       -0.8320077726        8.0196912134
  H         7.4769473247       -1.3779548670        7.5389270403
  H         6.2801129014       -0.9627328049        6.2960080493
  C         8.2989602279        0.8831126678        6.1989061749
  H         7.9019756990        0.6583230472        5.2002046953
  H         9.0956420135        0.1579974426        6.4138732340
  H         8.7436643211        1.8850436519        6.1756491542
  H         2.5727400318       -0.3655956897        1.7078403981
 Ir         9.3471313951        7.2918406897       15.0003499443
  P         8.5099861678        6.8393798630       12.9777732518
  P        10.7075772498        7.2746992284       16.8310713353
  O         9.5186082062        5.5589238004       12.4336001606
  O        11.6528227383        5.8641436348       16.5528425743
  N        10.5830453632        5.6537239322       14.4987909441
  C        10.2235415784        8.5199190343       13.5311215005
  H        11.2350683450        8.1539126266       13.3271057391
  H        10.2630056004        9.5549277739       13.8899902246
  C         9.3061214092        8.3732596379       12.2731712076
  C         8.2881247386        9.5229828406       12.1989385769
  H         7.7353613313        9.6366619381       13.1405601649
  H         8.8294824009       10.4613890470       12.0134379241
  H         7.5680670566        9.3895322909       11.3817064684
  C        10.0769102582        8.2180322119       10.9583978635
  H         9.3984789994        8.0585735801       10.1098443246
  H        10.6500948679        9.1368332826       10.7622562964
  H        10.7821783605        7.3799855507       10.9934284967
  C         5.7989272770        7.1690208175       12.9269243522
  H         5.8284637399        7.2073717363       14.0239633489
  H         5.8862930585        8.1904349080       12.5457827728
  H         4.8161026753        6.7900932106       12.6172198266
  C         6.8785237219        6.2347413231       12.3496010224
  C         6.8530343377        6.2502059212       10.8141242766
  H         7.6214613350        5.5956905080       10.3830618338
  H         5.8709584665        5.8985089586       10.4717112940
  H         6.9906812216        7.2618764917       10.4131621370
  C         6.6882248472        4.8060038782       12.9018259852
  H         5.6871733532        4.4504814421       12.6200821313
  H         7.4266863270        4.1065681952       12.4938206385
  H         6.7511624385        4.7832964816       13.9992023312
  C        10.4523075052        5.0550190438       13.2857907228
  C        11.2331149731        3.9648837618       12.9162739862
  H        11.0993315580        3.5102112145       11.9409991572
  C        12.1669923907        3.4942229386       13.8396032460
  H        12.7765278579        2.6307681325       13.5858132590
  C        12.3322457528        4.1108541225       15.0813825703
  H        13.0649172822        3.7768827025       15.8092894513
  C        11.5243858511        5.2051879383       15.3691595411
  C         9.5499506289        6.6212850822       18.1420987164
  C         8.5552724270        5.8066871477       17.2742556617
  H         8.0909124607        6.4367736261       16.4525853053
  H         9.0048264307        4.9023877946       16.8531243138
  H         7.6841618791        5.4995519460       17.8753641306
  C        10.1850573076        5.7222533061       19.2036001070
  H        10.8135856045        6.2918387845       19.8970803000
  H         9.3878251293        5.2436280764       19.7894415723
  H        10.7921675742        4.9293545512       18.7556193821
  C         8.8207652585        7.8036863742       18.7910962919
  H         8.4336235918        8.5134564358       18.0512603495
  H         7.9688782427        7.4287133014       19.3765874776
  H         9.4908312988        8.3329221336       19.4760989860
  C        12.0343112149        8.4606771170       17.3715218411
  C        12.6458660027        8.1017749137       18.7357330644
  H        13.0355863117        7.0763231838       18.7562856096
  H        13.4881330834        8.7780305850       18.9435467769
  H        11.9272059729        8.2197264147       19.5555038868
  C        11.4041746542        9.8700880821       17.3848605051
  H        10.6093985960        9.9686470112       18.1333780381
  H        12.1860438976       10.6051515601       17.6271961195
  H        10.9842950689       10.1340896851       16.4050591639
  C        13.1162846840        8.3977162322       16.2727228337
  H        12.7076259467        8.6266825237       15.2792211433
  H        13.8835859402        9.1487884981       16.5012338466
  H        13.5988837370        7.4142592029       16.2313283919
  H         8.4118829112        8.5391791206       15.3708315352
 Ir         5.1022017069       16.4165338918       14.8999615806
  P         5.9373020340       15.9870306767       16.9325275914
  P         3.7254548859       16.4039740018       13.0838176607
  O         4.9294994501       14.7105732445       17.4858475803
  O         2.7578072132       15.0124845285       13.3828244475
  N         3.8538214923       14.7967248815       15.4247591516
  C         4.2272807520       17.6668333796       16.3488431273
  H         3.2121911584       17.3091481069       16.5501196265
  H         4.1965127783       18.6975903554       15.9770696106
  C         5.1339180882       17.5289430358       17.6138116153
  C         6.1500917507       18.6804354276       17.6863089838
  H         6.7103891285       18.7854580636       16.7480667555
  H         5.6062909885       19.6199082347       17.8586406048
  H         6.8634814071       18.5557682439       18.5106140812
  C         4.3509286186       17.3844388454       18.9231419419
  H         5.0217695147       17.2415291912       19.7805015821
  H         3.7688151093       18.3012649234       19.1016642110
  H         3.6523711228       16.5403746962       18.8925031151
  C         8.6483115218       16.3195477758       17.0153603547
  H         8.6386709963       16.3223598310       15.9172841328
  H         8.5516578445       17.3526202374       17.3610220451
  H         9.6261391569       15.9536038131       17.3551531104
  C         7.5605314982       15.4010963237       17.6023749811
  C         7.5634690169       15.4600074942       19.1382102137
  H         6.7887840388       14.8173312903       19.5759303598
  H         8.5404667556       15.1185801518       19.5049577159
  H         7.4200886975       16.4823435445       19.5095822084
  C         7.7608040372       13.9576166406       17.0937492055
  H         8.7590100879       13.6126408993       17.3972665323
  H         7.0183362105       13.2684632950       17.5117085704
  H         7.7114276275       13.9035709011       15.9967580726
  C         3.9901105695       14.2045199520       16.6406512566
  C         3.2084580441       13.1190620145       17.0213966461
  H         3.3476765466       12.6687313192       17.9982743535
  C         2.2649203419       12.6490828152       16.1074824663
  H         1.6544546635       11.7888460673       16.3695508248
  C         2.0894683729       13.2633227053       14.8657786333
  H         1.3473825967       12.9310012924       14.1467890738
  C         2.8991688968       14.3530195532       14.5657825736
  C         4.8431263399       15.7263579731       11.7486197995
  C         5.8340613004       14.8905159415       12.6003764646
  H         6.3279254074       15.5161812154       13.4051697812
  H         5.3689356661       14.0046078055       13.0419078293
  H         6.6819144775       14.5521837495       11.9832722135
  C         4.1612377367       14.8445573517       10.6978713806
  H         3.5337117687       15.4286848004       10.0148469521
  H         4.9336337506       14.3471355547       10.0946920905
  H         3.5421057275       14.0693004189       11.1594946710
  C         5.5936091369       16.8886170420       11.0869959146
  H         6.0215719768       17.5821439223       11.8204257003
  H         6.4189625415       16.4886033912       10.4798136075
  H         4.9250210237       17.4417008583       10.4205295079
  C         2.4150598008       17.6179729354       12.5696067731
  C         1.7773313052       17.2764289014       11.2137445775
  H         1.3628665557       16.2608209182       11.1963260626
  H         0.9485100493       17.9723193634       11.0185422215
  H         2.4873243145       17.3792788044       10.3846389987
  C         3.0759404938       19.0132923269       12.5506529598
  H         3.8681921519       19.0931308374       11.7971009124
  H         2.3089937948       19.7654949779       12.3130110820
  H         3.5089777057       19.2681597634       13.5270121460
  C         1.3457627379       17.5742190839       13.6814654184
  H         1.7699806565       17.7923690530       14.6705630868
  H         0.5908939866       18.3409101203       13.4637133920
  H         0.8441321203       16.6004134634       13.7254559505
  H         6.0489597659       17.6487084790       14.5081800774
  F         7.0783511865       10.4955436286       16.9287536642
  F         5.9865167408        8.9035298233       17.9848399862
  F         5.3250170253       10.9856989264       18.1552076748
  F         5.7612183424       11.6577283167       12.4327263154
  F         4.6287905017       10.0624458460       11.4343095961
  F         3.5849472854       11.8456243962       12.1571958876
  F         2.9371429938        6.0428862565       10.3215300584
  F         1.7507862246        4.2102644342       10.6030239989
  F         3.3236042205        4.7545604021       12.0490685883
  F        -2.6937265689        7.9300078344       11.3285247602
  F        -2.7344369141        5.7328007566       11.2642663894
  F        -3.2399154384        6.7784246756       13.1253960838
  F        -1.7915808723        4.7576382556       17.9929891886
  F        -1.0239270922        5.9790191438       19.6480416662
  F        -0.4992404025        3.8442828580       19.5352651893
  F         4.1435412770        3.4146026101       16.0864188134
  F         5.1913388475        4.9420781820       17.2654133850
  F         4.1338278747        3.2918547848       18.2775129459
  F        -1.9663363983       11.7799505221       13.6587841859
  F        -1.2332557882       13.4734402681       14.8777560243
  F        -3.1069831680       12.4490725306       15.4261759515
  F        -1.1243048558       11.7747785929       19.9315516080
  F        -0.5839441229        9.6450723366       20.1523797720
  F         0.9826671741       11.1630204659       19.8752801141
  C         2.8240671472        8.9561530920       15.1712176735
  C         3.7344161077        9.1390871289       16.2335575194
  H         3.5194928431        8.6978123942       17.2063825551
  C         4.9177081401        9.8735497859       16.0808651230
  C         5.2338977608       10.4739341307       14.8580133483
  H         6.1491684573       11.0454558239       14.7365409934
  C         4.3373579479       10.3132943735       13.8002774833
  C         3.1604376178        9.5700033462       13.9546221945
  H         2.4900030330        9.4696462304       13.1014750580
  C         5.8214435175       10.0592395503       17.2686323780
  C         4.5887804019       10.9602445523       12.4737639502
  C         0.8338269567        7.5121665035       13.9924421396
  C         1.7273510615        6.7659380195       13.1974051097
  H         2.7773424751        6.7268830704       13.4815178105
  C         1.3092906992        6.0403908843       12.0779609684
  C        -0.0332446964        6.0417416851       11.6869295452
  H        -0.3623744766        5.4845950204       10.8143042977
  C        -0.9408823268        6.7636056377       12.4640579324
  C        -0.5166969315        7.4775805913       13.5969773628
  H        -1.2663915205        7.9980474882       14.1905036698
  C         2.3130632392        5.2698798399       11.2720418658
  C        -2.3851454511        6.7958992894       12.0498992773
  C         1.5379382307        6.9063766279       16.3871174528
  C         0.4471390816        6.4562287557       17.1471653822
  H        -0.4939228438        7.0036416102       17.1091078907
  C         0.5298234492        5.3272293951       17.9654558856
  C         1.7038339990        4.5757319452       18.0361785273
  H         1.7674871512        3.6995669937       18.6733888097
  C         2.7915527148        4.9884343169       17.2617416223
  C         2.7096071499        6.1332302426       16.4602410038
  H         3.5864110702        6.4282323565       15.8850656246
  C        -0.6754077088        4.9666470211       18.7770345742
  C         4.0496868279        4.1734045250       17.2307427957
  C         0.4268978039        9.3458276675       16.0269682101
  C        -0.3056897351       10.2557953466       15.2370668071
  H        -0.2945802143       10.1567218347       14.1531876111
  C        -1.0592900860       11.2894235994       15.8051614341
  C        -1.0881801925       11.4837918170       17.1901163450
  H        -1.6693109329       12.2904970997       17.6291361746
  C        -0.3448827996       10.6140948531       17.9867979287
  C         0.3915693183        9.5664659665       17.4167135078
  H         0.9539108611        8.9099777356       18.0800476602
  C        -1.8390478974       12.2395133323       14.9420745552
  C        -0.2780338882       10.8047239691       19.4746922947
  B         1.3908494171        8.1869873204       15.3840084800
  F        -9.0555173749       19.6480683943       13.0479629167
  F        -7.9648923046       18.0560031766       11.9912512207
  F        -7.3023611081       20.1380005947       11.8210126004
  F        -7.7378287548       20.8119337496       17.5442767750
  F        -6.6058144364       19.2157773457       18.5423237742
  F        -5.5613172562       20.9998917015       17.8227091576
  F        -4.9134772106       15.1959061403       19.6544665543
  F        -3.7282332813       13.3622386604       19.3745764437
  F        -5.2996388001       13.9073879859       17.9272711773
  F         0.7187291162       17.0236748591       18.6493583884
  F         0.7755943622       14.8260900060       18.6539363646
  F         1.2723466133       15.9290387221       16.8203172633
  F        -0.1854018109       13.9093249990       11.9839713084
  F        -0.9558786882       15.1285262871       10.3304776950
  F        -1.4757938492       12.9938658157       10.4393662092
  F        -6.1218103515       12.5671953555       13.8919712519
  F        -7.1692131751       14.0945520744       12.7114271719
  F        -6.1113653000       12.4442158979       11.7005700118
  F        -0.0110048257       20.9326528200       16.3182327841
  F        -0.7441916717       22.6265184253       15.0992011647
  F         1.1291811901       21.6015854078       14.5506323227
  F        -0.8533448424       20.9277418004       10.0453620470
  F        -1.3938759727       18.7987219221        9.8253003666
  F        -2.9608713329       20.3158685841       10.1011926482
  C        -4.8005604542       18.1092925196       14.8061698958
  C        -5.7119471466       18.2905706477       13.7441327058
  H        -5.4980646023       17.8466398107       12.7722845329
  C        -6.8944992373       19.0265732899       13.8954993601
  C        -7.2090116498       19.6295833325       15.1176335461
  H        -8.1234488481       20.2026570794       15.2382462465
  C        -6.3125328306       19.4695559816       16.1758741320
  C        -5.1356936704       18.7257302621       16.0219722671
  H        -4.4650914899       18.6273041397       16.8754642894
  C        -7.7993921789       19.2115306126       12.7073175324
  C        -6.5657749513       20.1156555124       17.5026704616
  C        -2.8094810738       16.6618551465       15.9828839736
  C        -3.7036818345       15.9244413138       16.7852583374
  H        -4.7568138245       15.8988267186       16.5114225087
  C        -3.2830950661       15.1887553370       17.8974256332
  C        -1.9363806639       15.1713301077       18.2740046983
  H        -1.6044871295       14.6065651338       19.1409481036
  C        -1.0279579704       15.8850394606       17.4893947100
  C        -1.4552484499       16.6102061157       16.3649442869
  H        -0.7059145047       17.1250507931       15.7659420476
  C        -4.2887364769       14.4211410926       18.7047429207
  C         0.4185726624       15.9070048919       17.8965714694
  C        -3.5144316556       16.0573566297       13.5897984357
  C        -2.4242312574       15.6060953948       12.8292163965
  H        -1.4831440066       16.1536388306       12.8654808958
  C        -2.5070324050       14.4758261277       12.0121894734
  C        -3.6815509964       13.7254557332       11.9426884620
  H        -3.7454143520       12.8483909661       11.3067335292
  C        -4.7690909309       14.1398786974       12.7166596627
  C        -4.6864338068       15.2847130369       13.5178867614
  H        -5.5628225737       15.5800703212       14.0935300318
  C        -1.3016791057       14.1148010064       11.1989831571
  C        -6.0277304330       13.3260145522       12.7476934868
  C        -2.4029245262       18.4974187558       13.9498762067
  C        -1.6702942153       19.4070895162       14.7398964543
  H        -1.6795298117       19.3063168309       15.8237473227
  C        -0.9192312891       20.4427980337       14.1720307895
  C        -0.8921399662       20.6388131644       12.7872122560
  H        -0.3129867230       21.4471827038       12.3483900154
  C        -1.6334888891       19.7676308894       11.9903459500
  C        -2.3679225425       18.7183771333       12.5601165530
  H        -2.9290615746       18.0609624977       11.8966707781
  C        -0.1388746105       21.3928111893       15.0345274127
  C        -1.6998917695       19.9580461799       10.5022867350
  B        -3.3675994207       17.3390126401       14.5927095373
  F         2.5512600661        7.8086135171        3.0554060495
  F         3.6416587579        9.4016273255        1.9992059595
  F         4.3048335816        7.3193996209        1.8287061066
  F         3.8698488387        6.6457055742        7.5509588254
  F         5.0013400163        8.2417389087        8.5490421867
  F         6.0457045941        6.4580615422        7.8272894633
  F         6.6927877328       12.2620511493        9.6628566590
  F         7.8786239605       14.0949749407        9.3820471140
  F         6.3060982986       13.5503116714        7.9351209719
  F        12.3233074042       10.3750351763        8.6559769616
  F        12.3640787257       12.5721697304        8.7199829740
  F        12.8695414785       11.5260207982        6.8589316225
  F        11.4209689216       13.5476721705        1.9900140538
  F        10.6532861085       12.3269927857        0.3340071540
  F        10.1312940754       14.4631030902        0.4459799044
  F         5.4857357370       14.8907840701        3.8980177587
  F         4.4375838938       13.3632059762        2.7187416738
  F         5.4946480289       15.0141821825        1.7071793890
  F        11.5950110191        6.5250590809        6.3257576547
  F        10.8608215163        4.8296536291        5.1077415653
  F        12.7329808222        5.8563150779        4.5581770030
  F        10.7527144842        6.5305504159        0.0532348348
  F        10.2130758339        8.6597597364       -0.1675627074
  F         8.6452537806        7.1421764975        0.1083320422
  C         6.8045091771        9.3513392442        4.8128645284
  C         5.8934644063        9.1688987769        3.7508966617
  H         6.1068061639        9.6129700056        2.7790156236
  C         4.7119688878        8.4312174781        3.9025717596
  C         4.3984048677        7.8276949389        5.1245352439
  H         3.4838328926        7.2550916251        5.2465581614
  C         5.2943759635        7.9888392267        6.1826807781
  C         6.4694874605        8.7350725738        6.0288840276
  H         7.1396025690        8.8365099347        6.8822207391
  C         3.8072999989        8.2456263281        2.7149007347
  C         5.0417789629        7.3418283567        7.5096102512
  C         8.7954329003       10.7946186486        5.9910018676
  C         7.9023198566       11.5413715861        6.7859974487
  H         6.8525530903       11.5825138117        6.5012021401
  C         8.3206066781       12.2656348064        7.9061632052
  C         9.6630401406       12.2633512977        8.2974558635
  H         9.9923787269       12.8201660887        9.1702092730
  C        10.5704319621       11.5414457537        7.5200522231
  C        10.1459379746       10.8280258190        6.3868504638
  H        10.8952767703       10.3071289056        5.7932151606
  C         7.3168205530       13.0360723236        8.7116336793
  C        12.0146942300       11.5089801473        7.9342112686
  C         8.0918608142       11.4009601674        3.5953670375
  C         9.1821674530       11.8509798366        2.8342930543
  H        10.1230467449       11.3032771426        2.8714650886
  C         9.0994981977       12.9802542898        2.0160030015
  C         7.9252109065       13.7316318524        1.9467008136
  H         7.8615935839       14.6088251611        1.3107994210
  C         6.8376608783       13.3189324371        2.7216320934
  C         6.9203496689       12.1743643112        3.5231195681
  H         6.0438234927       11.8799361187        4.0990290129
  C        10.3053068211       13.3414254791        1.2040036178
  C         5.5789520866       14.1342220087        2.7535129559
  C         9.2008846115        8.9599657533        3.9572472853
  C         9.9301739828        8.0476879846        4.7477755193
  H         9.9201356883        8.1479280754        5.8316020840
  C        10.6811552955        7.0117688604        4.1803997677
  C        10.7087612702        6.8163410916        2.7956649879
  H        11.2875246436        6.0078477452        2.3569163969
  C         9.9706514344        7.6896705691        1.9982129244
  C         9.2378382754        8.7403355440        2.5673536603
  H         8.6798555273        9.4000678764        1.9036149807
  C        11.4641889217        6.0632539202        5.0430646972
  C         9.9062622971        7.5000024605        0.5103095029
  B         8.2382143700       10.1206672300        4.5992418209
  F        18.3518558167       -1.7684059237        7.2189307470
  F        17.5983920060        0.1622431228        7.9905219758
  F        16.5335657367       -1.7040430027        8.4354766956
  F        17.3993450271       -2.4985677284        2.5010330546
  F        16.2025139831       -0.9136337751        1.5462182779
  F        15.2332404745       -2.7572443521        2.2195013132
  F        14.5300785144        3.1733659546        0.3861065894
  F        13.2435674654        4.9451434576        0.6080262297
  F        14.8054719252        4.5190963633        2.1058957243
  F         8.8955926340        1.2159616056        1.3842452374
  F         8.8632137267        3.4132436780        1.2830424711
  F         8.3494194097        2.3789635486        3.1648525636
  F         9.8140589040        4.3956730799        8.0025036100
  F        10.5828902613        3.1746803854        9.6577560336
  F        11.1044928241        5.3113415525        9.5469007635
  F        15.7493062585        5.7369321547        6.0953085174
  F        16.7982057479        4.2102388257        7.2735747904
  F        15.7401341609        5.8595391455        8.2862107742
  F         9.6398602180       -2.6274752266        3.6672277457
  F        10.3726767589       -4.3201130821        4.8862618354
  F         8.4966835804       -3.2976716400        5.4335442029
  F        10.4796110942       -2.6228075845        9.9426208038
  F        11.0217643709       -0.4921913840       10.1624987963
  F        12.5861813480       -2.0107159620        9.8819127493
  C        14.3911206223        0.1779071500        5.2056963493
  C        15.2372690587       -0.0554727405        6.3071455016
  H        14.9934929457        0.3851589617        7.2733533547
  C        16.3839077293       -0.8492111610        6.2076175478
  C        16.7389891290       -1.4497202758        4.9945410880
  H        17.6314316825       -2.0624996492        4.9128102698
  C        15.9150716170       -1.2204921657        3.8914648176
  C        14.7648607491       -0.4260282032        3.9966370102
  H        14.1467479842       -0.2790413083        3.1114456997
  C        17.2119004000       -1.0437476761        7.4449766668
  C        16.2015470517       -1.8411908250        2.5597768843
  C        12.4237016588        1.6424522188        4.0112945517
  C        13.3096364168        2.3959241268        3.2157993934
  H        14.3621705800        2.4402317492        3.4916734840
  C        12.8755716964        3.1284778930        2.1076453632
  C        11.5344428081        3.1215912949        1.7240449873
  H        11.1967800014        3.6838217748        0.8588240394
  C        10.6391181638        2.3909415885        2.5014305762
  C        11.0711895477        1.6728959211        3.6259097685
  H        10.3274374744        1.1472768596        4.2215644075
  C        13.8515424788        3.9326547309        1.3099900478
  C         9.2004003964        2.3570456289        2.0902312662
  C        13.1355253798        2.2488419075        6.4000274975
  C        12.0462442549        2.7049289024        7.1570673680
  H        11.1018489805        2.1636602351        7.1158189274
  C        12.1341285864        3.8314781436        7.9768322624
  C        13.3103123067        4.5793117535        8.0459705509
  H        13.3760766879        5.4564524651        8.6815159817
  C        14.3976548915        4.1614132337        7.2730732221
  C        14.3130026386        3.0129901271        6.4762825276
  H        15.1906865689        2.7074323218        5.9076954323
  C        10.9291066147        4.1908198527        8.7888389476
  C        15.6563101320        4.9758021781        7.2402296030
  C        12.0094492029       -0.1837556339        6.0420282272
  C        11.2870243228       -1.0992461121        5.2504384083
  H        11.3028485233       -1.0018988132        4.1665182516
  C        10.5375045598       -2.1357653170        5.8169719406
  C        10.5086751098       -2.3321433030        7.2017419921
  H         9.9334616986       -3.1436307013        7.6398799039
  C        11.2484227641       -1.4597641460        7.9986448499
  C        11.9743905913       -0.4045777736        7.4307432788
  H        12.5295570382        0.2563093643        8.0955690430
  C         9.7642657684       -3.0873927677        4.9510605375
  C        11.3235561057       -1.6522763944        9.4846575002
  B        12.9755593333        0.9705442627        5.3987223097
  H         5.8690136750        0.8110188634        4.2267856158
  C         3.5558872819        0.0195804447        5.2558879745
  H         3.2658644668       -0.5886805407        4.3918331217
  H         3.9834074218       -0.6612424640        5.9999377774
  H         2.6166472213        0.4081879948        5.6886176518
