# Supplementary material for: An Operationally Unsaturated Iridium-Pincer Complex That C–H Activates Methane and Ethane in the Crystalline Solid-State
Source: J Am Chem Soc. 2025 Feb 25;147(10):8706–19. doi: 10.1021/jacs.4c18122 (PMC11912492; doi:10.1021/jacs.4c18122)
Supplement: Supplementary file 2 — ja4c18122_si_002.zip [file ja4c18122_si_002.zip › 2[BArF4]+CO.xyz]

540
2+ @[2][BArF4]
 Ir         0.2777588257       11.0293625041        4.9137137855
  P         1.1220690292       11.4683358018        6.9388942622
  P        -1.1017834639       11.0397435806        3.0990997731
  O         0.1165981536       12.7472493183        7.4915571533
  O        -2.0568470695       12.4422298112        3.3892926190
  N        -0.9637926059       12.6561193103        5.4330953651
  C        -0.5937353712        9.7898471022        6.3747522008
  H        -1.6064090531       10.1521689047        6.5801379985
  H        -0.6301070242        8.7573011576        6.0086890127
  C         0.3213717864        9.9313573270        7.6336115076
  C         1.3361168120        8.7786492007        7.7055506925
  H         1.8895023714        8.6668459285        6.7640188705
  H         0.7921095109        7.8410516270        7.8875243794
  H         2.0555929320        8.9070984104        8.5239453816
  C        -0.4526756412       10.0836914295        8.9472151979
  H         0.2241242527       10.2329423603        9.7988084420
  H        -1.0330083704        9.1677408786        9.1355764495
  H        -1.1521381779       10.9269084065        8.9156534350
  C         3.8333072613       11.1337585661        7.0093921463
  H         3.8190492380       11.1192206224        5.9115002952
  H         3.7366933551       10.1046546099        7.3668417016
  H         4.8132834000       11.5015120562        7.3407817558
  C         2.7496744124       12.0600711135        7.5913272527
  C         2.7595339724       12.0180864240        9.1270475994
  H         1.9869979037       12.6656961806        9.5611256011
  H         3.7382088361       12.3630308469        9.4855537291
  H         2.6176444569       10.9998782669        9.5098439270
  C         2.9487851321       13.4974654404        7.0657700773
  H         3.9484322425       13.8449301296        7.3618331373
  H         2.2085721718       14.1917471510        7.4793329549
  H         2.8952598149       13.5393823908        5.9684659260
  C        -0.8257575198       13.2502128960        6.6478937785
  C        -1.6082318645       14.3351506220        7.0287339855
  H        -1.4678361251       14.7867367918        8.0049028438
  C        -2.5529789628       14.8036289233        6.1154116575
  H        -3.1641638182       15.6632727043        6.3775671721
  C        -2.7281847233       14.1893542350        4.8736471845
  H        -3.4706774362       14.5212359764        4.1548983876
  C        -1.9178131753       13.1001854781        4.5735317256
  C         0.0241548113       11.6969345135        1.7618046122
  C         1.0201105396       12.5334126717        2.6070932039
  H         1.5073283493       11.9133341004        3.4207648347
  H         0.5610039375       13.4284770153        3.0367215452
  H         1.8727278332       12.8571244641        1.9886730969
  C        -0.6457963547       12.5756619168        0.7016703843
  H        -1.2841646086       11.9939681715        0.0267593723
  H         0.1329678505       13.0540678263        0.0911445342
  H        -1.2516220072       13.3654581777        1.1566339464
  C         0.7654403142       10.5202726362        1.1153180288
  H         1.1797649765        9.8284999027        1.8581507088
  H         1.6000642139       10.9050970621        0.5115462665
  H         0.0957905322        9.9685895055        0.4481589584
  C        -2.4210490165        9.8330203163        2.5896413284
  C        -3.0509447357       10.1660884334        1.2277031964
  H        -3.4567325608       11.1849719221        1.1979383545
  H        -3.8845377184        9.4746439631        1.0366072425
  H        -2.3385146245       10.0483484416        0.4026372190
  C        -1.7734608035        8.4312775241        2.5859863261
  H        -0.9839816464        8.3347354208        1.8315577867
  H        -2.5480173103        7.6838884816        2.3582869580
  H        -1.3410680579        8.1831684534        3.5643871000
  C        -3.4921625807        9.8969889685        3.6986036677
  H        -3.0714762659        9.6844620112        4.6905662845
  H        -4.2532076599        9.1350220478        3.4867705761
  H        -3.9852072999       10.8755043657        3.7330643648
  H         1.2183646584        9.7908283664        4.5274193268
 Ir         4.5378989441        1.8776162331        5.0790753335
  P         3.6931597548        2.3157401630        3.0540417809
  P         5.9178459336        1.8884196016        6.8932011781
  O         4.6982837448        3.5946505247        2.5006374287
  O         6.8725823189        3.2908139762        6.6024877986
  N         5.7791690118        3.5041936540        4.5588718789
  C         5.4091746840        0.6376238538        3.6186508194
  H         6.4217458101        1.0000046919        3.4128186444
  H         5.4458090362       -0.3947670790        3.9851856692
  C         4.4936130208        0.7783655978        2.3600884683
  C         3.4790892435       -0.3745333303        2.2888659549
  H         2.9255467337       -0.4857059277        3.2303952518
  H         4.0235243083       -1.3120959451        2.1079379070
  H         2.7598172820       -0.2471401663        1.4701397116
  C         5.2674575346        0.9298832253        1.0463192746
  H         4.5906966032        1.0789982563        0.1947136120
  H         5.8473369307        0.0134977206        0.8584172531
  H         5.9672002512        1.7729020063        1.0775028063
  C         0.9821742115        1.9807171182        2.9859062809
  H         0.9974308874        1.9673492065        4.0838003524
  H         1.0783417183        0.9512814970        2.6294424997
  H         0.0019858077        2.3483555000        2.6548427004
  C         2.0653027314        2.9063009771        2.4018942772
  C         2.0545902167        2.8612445299        0.8662123264
  H         2.8254185179        3.5096922273        0.4303564827
  H         1.0749216132        3.2030395423        0.5076674483
  H         2.1986867941        1.8426338084        0.4853890754
  C         1.8661055895        4.3445333354        2.9250792652
  H         0.8661341590        4.6912678828        2.6292179734
  H         2.6058125049        5.0383858545        2.5099403523
  H         1.9203330624        4.3882983839        4.0222767870
  C         5.6405840927        4.0982251907        3.3441222985
  C         6.4223541206        5.1835929767        2.9632528244
  H         6.2813922006        5.6355252056        1.9873194503
  C         7.3672205670        5.6524247197        3.8763553653
  H         7.9779040259        6.5124763045        3.6141110099
  C         7.5430094644        5.0380422540        5.1180017862
  H         8.2853722985        5.3703148286        5.8367615913
  C         6.7331388436        3.9486617112        5.4182191786
  C         4.7918008760        2.5468698766        8.2295571366
  C         3.7975105976        3.3845540762        7.3834603010
  H         3.3094852439        2.7647567874        6.5700258247
  H         4.2580129661        4.2787444849        6.9536216002
  H         2.9450331393        3.7097304803        8.0013475485
  C         5.4618964462        3.4246778072        9.2904522393
  H         6.0991236465        2.8421132218        9.9656817758
  H         4.6832864183        3.9039415586        9.9004590307
  H         6.0689643861        4.2137962750        8.8360213331
  C         4.0481126604        1.3711801299        8.8746448085
  H         3.6337736842        0.6803186357        8.1309491469
  H         3.2132944570        1.7568911717        9.4775403775
  H         4.7160102111        0.8181897522        9.5424211704
  C         7.2380906359        0.6824304220        7.4027472803
  C         7.8666058524        1.0162357750        8.7651574760
  H         8.2699511833        2.0360666455        8.7955556514
  H         8.7017824981        0.3267365086        8.9566242396
  H         7.1539542899        0.8965654123        9.5897551160
  C         6.5924289425       -0.7201364253        7.4052952478
  H         5.8025371479       -0.8182380870        8.1591052619
  H         7.3678730208       -1.4665705491        7.6330993085
  H         6.1612922077       -0.9683065620        6.4263842011
  C         8.3097733300        0.7479848910        6.2943913092
  H         7.8895705786        0.5365831015        5.3019809272
  H         9.0705759349       -0.0144200696        6.5057088764
  H         8.8028837603        1.7264866048        6.2612495946
  H         3.5973319388        0.6392466872        5.4658439645
 Ir         9.3526716170        7.2759561618       15.0714088090
  P         8.5084628386        6.8375233281       13.0461408946
  P        10.7321411767        7.2651107679       16.8860254555
  O         9.5134279281        5.5581782219       12.4933196128
  O        11.6869609873        5.8625596087       16.5955073559
  N        10.5939624755        5.6490289363       14.5516840651
  C        10.2243803952        8.5158967667       13.6106759744
  H        11.2370873373        8.1538396118       13.4055847172
  H        10.2602232794        9.5485696267       13.9766949133
  C         9.3093851446        8.3744141240       12.3517219026
  C         8.2945865339        9.5270709087       12.2802805449
  H         7.7414454380        9.6383538443       13.2220115163
  H         8.8387060849       10.4646647407       12.0987885448
  H         7.5746064378        9.3991992581       11.4621717335
  C        10.0836370675        8.2221717591       11.0382602264
  H         9.4070909958        8.0734056180       10.1863871298
  H        10.6643844974        9.1378863828       10.8502395901
  H        10.7828195836        7.3787399417       11.0697536813
  C         5.7971227938        7.1728756447       12.9776159049
  H         5.8119980025        7.1859051798       14.0754773122
  H         5.8929460714        8.2024413241       12.6214546018
  H         4.8171082783        6.8049978308       12.6462115668
  C         6.8804440152        6.2473620620       12.3937404286
  C         6.8697563656        6.2920676502       10.8580490133
  H         7.6405743793        5.6435510806       10.4222714060
  H         5.8899753266        5.9500222284       10.4998693989
  H         7.0136380136        7.3105532505       10.4767606915
  C         6.6810271792        4.8090401909       12.9171229461
  H         5.6810996621        4.4624633582       12.6209433005
  H         7.4208648569        4.1150866097       12.5022600208
  H         6.7350476721        4.7655097116       14.0143517038
  C        10.4556789922        5.0549755030       13.3370144099
  C        11.2376699910        3.9696847870       12.9561889211
  H        11.0970569094        3.5178831736       11.9801908356
  C        12.1823138969        3.5008448520       13.8694983732
  H        12.7929807434        2.6408144520       13.6073412599
  C        12.3578982264        4.1152694257       15.1111375060
  H        13.1003435894        3.7832309938       15.8298366879
  C        11.5477934992        5.2047298814       15.4112184798
  C         9.6060479626        6.6077757520       18.2231910982
  C         8.6105238444        5.7712242663       17.3773801315
  H         8.1230730641        6.3914369899       16.5639313723
  H         9.0702639721        4.8765647509       16.9473679538
  H         7.7580908338        5.4464668616       17.9955179895
  C        10.2756230087        5.7288155176       19.2833521089
  H        10.9135080071        6.3104026197       19.9588304943
  H         9.4967197753        5.2499382824       19.8933048022
  H        10.8818239589        4.9392976757       18.8283489256
  C         8.8645112808        7.7843664529       18.8696306071
  H         8.4500600942        8.4761480966       18.1268449951
  H         8.0299569137        7.3994210707       19.4735154588
  H         9.5341655654        8.3362147281       19.5367168146
  C        12.0515542467        8.4716580139       17.3954974143
  C        12.6812801311        8.1384282269       18.7574865617
  H        13.0872626118        7.1196434637       18.7873321258
  H        13.5146866361        8.8300692292       18.9488025392
  H        11.9687385683        8.2559779401       19.5824663419
  C        11.4041018591        9.8734198559       17.3992166049
  H        10.6144311520        9.9699903173       18.1534197683
  H        12.1787860235       10.6206212359       17.6271711937
  H        10.9720983300       10.1215573007       16.4206417092
  C        13.1225442021        8.4075694352       16.2864226056
  H        12.7015815825        8.6201937730       15.2945928932
  H        13.8835654438        9.1695920291       16.4980750090
  H        13.6155348888        7.4290773605       16.2517595842
  H         8.4117866359        8.5142231605       15.4580098097
 Ir         5.0995266883       16.4449680071       14.9073339282
  P         5.9407752050       15.9948241555       16.9313751403
  P         3.7212931456       16.4459506913       13.0916166475
  O         4.9351268871       14.7130201783       17.4779653349
  O         2.7524674164       15.0559716744       13.3845515207
  N         3.8530700324       14.8199789830       15.4211742941
  C         4.2295962603       17.6812558820       16.3715545152
  H         3.2151149885       17.3216861137       16.5730437283
  H         4.1979065624       18.7155763512       16.0101267900
  C         5.1416541718       17.5304299126       17.6315695403
  C         6.1585852562       18.6806906108       17.7112141990
  H         6.7140837186       18.7960854767       16.7714243808
  H         5.6158516372       19.6183443025       17.8963583774
  H         6.8762078238       18.5474176329       18.5304971487
  C         4.3645651341       17.3732499681       18.9427125332
  H         5.0390740751       17.2183042961       19.7950880931
  H         3.7859987202       18.2896615302       19.1341745728
  H         3.6632655181       16.5317952776       18.9053761068
  C         8.6518456484       16.3261553031       17.0020859862
  H         8.6377024665       16.3426772539       15.9042431892
  H         8.5561818596       17.3545701460       17.3613593816
  H         9.6312760081       15.9567342354       17.3334483160
  C         7.5673971552       15.3999096368       17.5823634995
  C         7.5767785540       15.4401560912       19.1181632360
  H         6.8049830614       14.7910399363       19.5513325215
  H         8.5558714308       15.0964670029       19.4764231552
  H         7.4332202793       16.4576771945       19.5019669270
  C         7.7654940312       13.9631339865       17.0547648715
  H         8.7649931082       13.6145217138       17.3500716632
  H         7.0249097531       13.2687252979       17.4673825577
  H         7.7117846160       13.9227572471       15.9574034334
  C         3.9930266641       14.2155598640       16.6306683761
  C         3.2124546859       13.1263449992       17.0029025988
  H         3.3546309944       12.6666922560       17.9750882276
  C         2.2659075743       12.6657403328       16.0873059812
  H         1.6556002926       11.8032924315       16.3428832446
  C         2.0872753438       13.2921194534       14.8519981943
  H         1.3428697938       12.9671748427       14.1319741820
  C         2.8964720377       14.3845364228       14.5604530691
  C         4.8414252884       15.7738078957       11.7561318815
  C         5.8341535001       14.9355183265       12.6036019764
  H         6.3248306167       15.5556336875       13.4151820176
  H         5.3716726856       14.0433524691       13.0358522671
  H         6.6851088812       14.6065129242       11.9855769244
  C         4.1649696931       14.8925588753       10.7018238848
  H         3.5282459127       15.4735985052       10.0247872682
  H         4.9405693054       14.4071673718       10.0926452939
  H         3.5561171780       14.1077919752       11.1616950779
  C         5.5882916303       16.9425088711       11.1020261868
  H         6.0062332386       17.6367802545       11.8404060375
  H         6.4208070817       16.5502068910       10.5001715202
  H         4.9210114136       17.4934006556       10.4319061448
  C         2.4090829375       17.6582270003       12.5770817718
  C         1.7787142727       17.3225257907       11.2158063571
  H         1.3688357309       16.3050639439       11.1896721445
  H         0.9477941632       18.0163660268       11.0216700135
  H         2.4918370355       17.4342211069       10.3905468191
  C         3.0623327791       19.0571242874       12.5698487265
  H         3.8555805334       19.1472264037       11.8186186468
  H         2.2920341774       19.8068551370       12.3355483989
  H         3.4911858561       19.3075633990       13.5492379872
  C         1.3362058146       17.6022409152       13.6847659833
  H         1.7562945597       17.8148892758       14.6769647284
  H         0.5798715035       18.3676755462       13.4696730504
  H         0.8377990839       16.6265799524       13.7202946664
  H         6.0451616780       17.6811380979       14.5256586544
  F         7.0784827914       10.4955961016       16.9287871576
  F         5.9877442685        8.9032186260       17.9851018337
  F         5.3251427131       10.9855091400       18.1554509208
  F         5.7607014539       11.6585563633       12.4330598179
  F         4.6286046886       10.0627038842       11.4352256121
  F         3.5845983896       11.8468266168       12.1566611310
  F         2.9369372608        6.0430376795       10.3216110732
  F         1.7510278889        4.2100948972       10.6024069702
  F         3.3232282028        4.7546847225       12.0492484517
  F        -2.6938129025        7.9298852473       11.3289734849
  F        -2.7347096338        5.7328266002       11.2648188459
  F        -3.2404297463        6.7785433525       13.1265110395
  F        -1.7914393798        4.7576292421       17.9942635445
  F        -1.0237634682        5.9783692068       19.6503354628
  F        -0.5014254587        3.8424198139       19.5382194170
  F         4.1438785248        3.4146179370       16.0858646558
  F         5.1914070657        4.9419939049       17.2654355762
  F         4.1341428908        3.2915914813       18.2770736445
  F        -1.9662349819       11.7800188836       13.6587038050
  F        -1.2333020687       13.4739520728       14.8774717281
  F        -3.1066570865       12.4490134186       15.4261636781
  F        -1.1240354837       11.7748956618       19.9315192187
  F        -0.5837071217        9.6454101474       20.1520409786
  F         0.9832679561       11.1631265413       19.8756616486
  C         2.8239806355        8.9555461744       15.1717883325
  C         3.7350995462        9.1375838798       16.2336831125
  H         3.5212607679        8.6943361416       17.2058263562
  C         4.9175294945        9.8735390656       16.0814412131
  C         5.2320472317       10.4763066143       14.8592854353
  H         6.1461875137       11.0497215994       14.7383201291
  C         4.3357323643       10.3153258346       13.8013117433
  C         3.1593942500        9.5709228796       13.9555569013
  H         2.4887918079        9.4706303583       13.1025071788
  C         5.8221046549       10.0588330679       17.2689341570
  C         4.5879577014       10.9615844348       12.4743484643
  C         0.8335116461        7.5112225146       13.9934555901
  C         1.7267964009        6.7649409052       13.1981588259
  H         2.7766660936        6.7254019691       13.4824769711
  C         1.3086393975        6.0397854787       12.0783944917
  C        -0.0339433500        6.0414222553       11.6875151451
  H        -0.3633953362        5.4844099900       10.8149542342
  C        -0.9413815224        6.7632146898       12.4649665066
  C        -0.5170421366        7.4768829753       13.5979940683
  H        -1.2666135031        7.9973104234       14.1917552982
  C         2.3124418448        5.2695633329       11.2724258176
  C        -2.3855572735        6.7958609573       12.0507132172
  C         1.5370073437        6.9058817523       16.3891631135
  C         0.4470158646        6.4557010928       17.1506351341
  H        -0.4936432899        7.0039229583       17.1144890560
  C         0.5295726354        5.3258590607       17.9681454995
  C         1.7035112070        4.5740733351       18.0365593884
  H         1.7669174399        3.6967777153       18.6722323954
  C         2.7910494584        4.9876421013       17.2620035131
  C         2.7085789073        6.1325817572       16.4609259418
  H         3.5850179590        6.4276743327       15.8852514040
  C        -0.6761075546        4.9641188561       18.7804703525
  C         4.0496658094        4.1735521424       17.2300792992
  C         0.4273681438        9.3462425412       16.0270147447
  C        -0.3051737942       10.2561507998       15.2369775791
  H        -0.2950030829       10.1563639443       14.1531571866
  C        -1.0580869698       11.2904304200       15.8049409250
  C        -1.0861885230       11.4856185531       17.1898259754
  H        -1.6668261181       12.2928245290       17.6286366131
  C        -0.3434068302       10.6154566555       17.9865256359
  C         0.3926888077        9.5675580200       17.4166097386
  H         0.9545519151        8.9107198999       18.0799835290
  C        -1.8386097468       12.2399949886       14.9419782010
  C        -0.2772615347       10.8052462560       19.4744882966
  B         1.3905652019        8.1861991188       15.3850401202
  F        -9.0553364426       19.6481356859       13.0478216889
  F        -7.9645885528       18.0558532248       11.9915381449
  F        -7.3020847208       20.1381322628       11.8210783698
  F        -7.7374636596       20.8108553878       17.5433905496
  F        -6.6055827481       19.2152295182       18.5413235001
  F        -5.5614472240       20.9992522091       17.8198823586
  F        -4.9129013315       15.1959236615       19.6537474179
  F        -3.7282158451       13.3621593953       19.3745402324
  F        -5.3001979579       13.9071662371       17.9272908265
  F         0.7181365014       17.0235562548       18.6496990183
  F         0.7756568633       14.8260455615       18.6539668386
  F         1.2728371064       15.9293490507       16.8203938537
  F        -0.1856488701       13.9102015776       11.9822264615
  F        -0.9531795304       15.1310173167       10.3261639396
  F        -1.4755422167       12.9949262742       10.4382097913
  F        -6.1207908999       12.5672233998       13.8903558113
  F        -7.1685644549       14.0945797841       12.7110680433
  F        -6.1112845370       12.4442025997       11.6991778091
  F        -0.0109312636       20.9327221998       16.3178675390
  F        -0.7437801767       22.6270102123       15.0991186749
  F         1.1292720783       21.6015854060       14.5503932107
  F        -0.8530392790       20.9275597713       10.0450055267
  F        -1.3933808700       18.7980934150        9.8245941150
  F        -2.9604389796       20.3157825788       10.1008426405
  C        -4.8000693087       18.1083453103       14.8044413885
  C        -5.7115262516       18.2902436283       13.7427052666
  H        -5.4978965616       17.8469194728       12.7705469082
  C        -6.8940359191       19.0261410371       13.8950119794
  C        -7.2085756021       19.6286229946       15.1172729451
  H        -8.1229496289       20.2016366981       15.2384184159
  C        -6.3120530726       19.4678480984       16.1750988486
  C        -5.1353153703       18.7240186170       16.0205960625
  H        -4.4643462991       18.6242991394       16.8734351845
  C        -7.7988386472       19.2115435911       12.7076408872
  C        -6.5646053741       20.1139167675       17.5021156991
  C        -2.8086286409       16.6586021744       15.9796126691
  C        -3.7028859557       15.9206948807       16.7812765503
  H        -4.7557220138       15.8940494994       16.5065120006
  C        -3.2826801984       15.1868822751       17.8948763415
  C        -1.9361892450       15.1706138833       18.2719100280
  H        -1.6046823246       14.6074774912       19.1398646558
  C        -1.0275401107       15.8839959260       17.4875371629
  C        -1.4545713193       16.6076231618       16.3620416492
  H        -0.7052946132       17.1230323437       15.7635167300
  C        -4.2883220043       14.4213458902       18.7036857610
  C         0.4183619703       15.9083332855       17.8969080707
  C        -3.5141354476       16.0583644597       13.5864882162
  C        -2.4241096327       15.6080636744       12.8252635058
  H        -1.4832475719       16.1559907491       12.8616439020
  C        -2.5066662512       14.4781273533       12.0080098432
  C        -3.6808076516       13.7266804875       11.9393096649
  H        -3.7444278899       12.8494975766       11.3035262877
  C        -4.7681953147       14.1401844766       12.7141319804
  C        -4.6856797640       15.2850782945       13.5152102491
  H        -5.5616840816       15.5797920528       14.0917614370
  C        -1.3009079910       14.1166668052       11.1958443951
  C        -6.0267885062       13.3261161204       12.7461959119
  C        -2.4027536074       18.4975504616       13.9492236627
  C        -1.6698280002       19.4068729724       14.7395322341
  H        -1.6776105955       19.3045309352       15.8231955908
  C        -0.9198960351       20.4435940588       14.1718966887
  C        -0.8932775967       20.6402862105       12.7871069512
  H        -0.3146942611       21.4491952719       12.3485715355
  C        -1.6336752302       19.7683938195       11.9900139330
  C        -2.3681450584       18.7192285771       12.5596816883
  H        -2.9293632872       18.0620134175       11.8961410051
  C        -0.1388958864       21.3929343775       15.0347279106
  C        -1.6997696500       19.9579499222       10.5020031246
  B        -3.3670082548       17.3381725871       14.5908943501
  F         2.5513283500        7.8095907879        3.0555838421
  F         3.6420437229        9.4019828824        1.9992361698
  F         4.3045178702        7.3196784287        1.8288924302
  F         3.8690953373        6.6470084438        7.5512816872
  F         5.0011830428        8.2426592944        8.5492410411
  F         6.0451771533        6.4586966759        7.8275890737
  F         6.6928165325       12.2621790288        9.6627624934
  F         7.8787234779       14.0950726452        9.3819806651
  F         6.3064100858       13.5505594922        7.9351695843
  F        12.3235877814       10.3752975430        8.6554375632
  F        12.3644335933       12.5723666182        8.7195691788
  F        12.8701457668       11.5266614876        6.8579070943
  F        11.4210978224       13.5475447185        1.9899550534
  F        10.6536122572       12.3268611961        0.3336601577
  F        10.1312572622       14.4629004493        0.4459547327
  F         5.4864018052       14.8906497809        3.8972830171
  F         4.4381797974       13.3632643882        2.7187012602
  F         5.4955927787       15.0133606958        1.7059850173
  F        11.5959567492        6.5251464632        6.3255832850
  F        10.8630982009        4.8311373494        5.1067913152
  F        12.7364683503        5.8561630195        4.5581916745
  F        10.7539458882        6.5303174924        0.0527244112
  F        10.2135532093        8.6598761332       -0.1678785952
  F         8.6467463442        7.1420844278        0.1088660997
  C         6.8060671819        9.3496954734        4.8123058209
  C         5.8949127474        9.1675139688        3.7504381665
  H         6.1087030012        9.6106109783        2.7782127644
  C         4.7124101237        8.4316690832        3.9028174798
  C         4.3978604351        7.8291194430        5.1250544366
  H         3.4836775261        7.2557656231        5.2460460342
  C         5.2941465250        7.9902664082        6.1830251633
  C         6.4705225023        8.7346028890        6.0286589230
  H         7.1410766202        8.8350574744        6.8817183974
  C         3.8077443655        8.2463582741        2.7153896862
  C         5.0418694500        7.3440932797        7.5100168491
  C         8.7962903523       10.7941364181        5.9908131228
  C         7.9029665145       11.5403749890        6.7860897637
  H         6.8531228423       11.5799975829        6.5016816327
  C         8.3210240921       12.2654177220        7.9059680505
  C         9.6635850018       12.2637596014        8.2969111003
  H         9.9929884846       12.8207565391        9.1694943338
  C        10.5710993812       11.5420141884        7.5194480001
  C        10.1468210077       10.8284194862        6.3863565444
  H        10.8964514260       10.3081286611        5.7925719155
  C         7.3172124455       13.0356878095        8.7119432931
  C        12.0152928104       11.5093277911        7.9336856494
  C         8.0928525099       11.3996722324        3.5950232281
  C         9.1829234893       11.8500704039        2.8337775603
  H        10.1238926118       11.3024251350        2.8706525457
  C         9.1001339434       12.9793740624        2.0155619981
  C         7.9258328097       13.7304793539        1.9459966733
  H         7.8621147723       14.6070707283        1.3092890327
  C         6.8385104320       13.3172855248        2.7210453886
  C         6.9211306335       12.1727459718        3.5227539893
  H         6.0447367561       11.8778920034        4.0986401235
  C        10.3058741228       13.3409839039        1.2033569776
  C         5.5800662272       14.1316284966        2.7530745214
  C         9.2031313341        8.9595135945        3.9570475566
  C         9.9352109668        8.0491882977        4.7470851858
  H         9.9247137050        8.1487596817        5.8309312546
  C        10.6880336763        7.0147693183        4.1792137195
  C        10.7163502297        6.8195722628        2.7942985714
  H        11.2965301236        6.0120064225        2.3554139405
  C         9.9741717423        7.6902818550        1.9975814947
  C         9.2385670441        8.7386132644        2.5673907653
  H         8.6771624790        9.3957203811        1.9038965915
  C        11.4683507661        6.0650754191        5.0423188322
  C         9.9074859746        7.5001213599        0.5097187399
  B         8.2394861784       10.1193036792        4.5990727301
  F        18.6852826973       -1.3429374603        6.9365961149
  F        17.5945212909        0.2493759016        7.9928535914
  F        16.9320247500       -1.8329285213        8.1633567836
  F        17.3675219316       -2.5056786260        2.4408515673
  F        16.2354194351       -0.9099648945        1.4429506046
  F        15.1914114948       -2.6939654216        2.1645670795
  F        14.5437423891        3.1095494470        0.3294388603
  F        13.3578301732        4.9424517604        0.6102471283
  F        14.9300760443        4.3979081107        2.0570811519
  F         8.9129822565        1.2226727328        1.3367300834
  F         8.8721329148        3.4197492487        1.2725799239
  F         8.3664259869        2.3740598783        3.1342167275
  F         9.8153745023        4.3950190025        8.0020700651
  F        10.5830989099        3.1742379055        9.6581863664
  F        11.1053689641        5.3102046099        9.5460112293
  F        15.7506062298        5.7379649637        6.0938820563
  F        16.7983231466        4.2106057893        7.2732821094
  F        15.7409623378        5.8609382160        8.2850490540
  F         9.6405962375       -2.6274755811        3.6665972083
  F        10.3734530343       -4.3214759947        4.8854024880
  F         8.5000583543       -3.2964681241        5.4339834567
  F        10.4826146471       -2.6222856767        9.9394738806
  F        11.0230146842       -0.4927028864       10.1600376516
  F        12.5898027836       -2.0105112498        9.8833146145
  C        14.4305676468        0.1968446085        5.1797767014
  C        15.3416821287        0.0147159740        6.2416709999
  H        15.1278100862        0.4577623678        7.2138985659
  C        16.5242157315       -0.7210779275        6.0893506975
  C        16.8387922374       -1.3236647090        4.8671306737
  H        17.7529602072       -1.8970500701        4.7461686947
  C        15.9425189883       -1.1625349184        3.8091442158
  C        14.7661498415       -0.4181968343        3.9634366058
  H        14.0956295844       -0.3178022260        3.1103426163
  C        17.4288224545       -0.9063657409        7.2768188533
  C        16.1947667536       -1.8086436995        2.4821535856
  C        12.4403090665        1.6412459454        4.0012436674
  C        13.3335954518        2.3875899457        3.2060129359
  H        14.3834279699        2.4272992510        3.4904401754
  C        12.9155231827        3.1127111367        2.0862029334
  C        11.5729681707        3.1110860992        1.6952539327
  H        11.2435518110        3.6681926713        0.8227395384
  C        10.6654923673        2.3892646082        2.4726658908
  C        11.0897860760        1.6755428913        3.6056831142
  H        10.3401670814        1.1551611404        4.1993979450
  C        13.9192863058        3.8830363256        1.2802805295
  C         9.2212957112        2.3567278390        2.0584694956
  C        13.1437875474        2.2467636643        6.3969319063
  C        12.0537694709        2.6970688556        7.1583161236
  H        11.1130296101        2.1490138594        7.1219458042
  C        12.1363789384        3.8268466466        7.9759035370
  C        13.3104239632        4.5784295859        8.0445468304
  H        13.3739067049        5.4556520815        8.6802953220
  C        14.3979318988        4.1648420080        7.2699772330
  C        14.3154941146        3.0198785625        6.4689101006
  H        15.1919620787        2.7247216995        5.8932979954
  C        10.9307063342        4.1884866848        8.7882746693
  C        15.6565069971        4.9789981454        7.2380448717
  C        12.0336682100       -0.1934263989        6.0350524681
  C        11.3014343771       -1.1036374603        5.2450532693
  H        11.3120340723       -1.0042015569        4.1611959692
  C        10.5485022074       -2.1379283056        5.8129765943
  C        10.5200151979       -2.3329555206        7.1979112111
  H         9.9397628524       -3.1404491385        7.6368359581
  C        11.2624903291       -1.4624504379        7.9945703650
  C        11.9982122900       -0.4142350944        7.4247103190
  H        12.5598474122        0.2427384668        8.0881416871
  C         9.7681468651       -3.0875641840        4.9498523089
  C        11.3290656165       -1.6525102369        9.4824502351
  B        12.9971752808        0.9663747993        5.3929816112

542
Int(2+-4+)1 @ [2][BArF4]
 Ir         0.2701858578       10.9883086039        4.9070801794
  P         1.0926368344       11.4280477537        6.9405925535
  P        -1.0937137384       10.9937316997        3.0796700852
  O         0.0674438713       12.6916799775        7.4912712431
  O        -2.0535724064       12.3921546324        3.3627368185
  N        -0.9870851406       12.6046367445        5.4196315620
  C        -0.6068628138        9.7419695631        6.3603494577
  H        -1.6224773553       10.1005811113        6.5583351376
  H        -0.6359045504        8.7101299539        5.9916142863
  C         0.2982291801        9.8845377868        7.6266030824
  C         1.3189437944        8.7382349299        7.7037894115
  H         1.8817992731        8.6336607314        6.7673047127
  H         0.7799670756        7.7964161124        7.8776899470
  H         2.0296744419        8.8696066275        8.5293471570
  C        -0.4854049859       10.0290154532        8.9355284140
  H         0.1859986100       10.1754676972        9.7919295611
  H        -1.0636314157        9.1101076118        9.1156742563
  H        -1.1869791138       10.8704855660        8.9042254661
  C         3.8037669460       11.0999522044        7.0393207367
  H         3.7934156692       11.0598541549        5.9419985906
  H         3.7100067471       10.0800146273        7.4209232584
  H         4.7814242711       11.4796430077        7.3652439626
  C         2.7141906968       12.0338651671        7.5960369109
  C         2.7133433060       12.0217377805        9.1324725643
  H         1.9367970832       12.6764343395        9.5485103039
  H         3.6894430490       12.3749626696        9.4905246106
  H         2.5701547103       11.0105705566        9.5333448735
  C         2.9170113536       13.4600725186        7.0434642189
  H         3.9128778268       13.8148794666        7.3447515421
  H         2.1709877087       14.1603206964        7.4336556128
  H         2.8776768885       13.4778589412        5.9448893435
  C        -0.8752487848       13.1861308347        6.6430206812
  C        -1.6861213064       14.2486773896        7.0271312395
  H        -1.5755411984       14.6839126020        8.0139174364
  C        -2.6151880227       14.7220016905        6.1015004995
  H        -3.2405229967       15.5706422448        6.3648181704
  C        -2.7583254783       14.1251029920        4.8472431323
  H        -3.4903464137       14.4585879277        4.1186453679
  C        -1.9343330794       13.0456140172        4.5513508431
  C         0.0323054279       11.6569920645        1.7453840283
  C         1.0191528154       12.5029201056        2.5922927105
  H         1.5040658327       11.8890229209        3.4107393066
  H         0.5513444449       13.3961248565        3.0169631444
  H         1.8720614919       12.8303178400        1.9761947198
  C        -0.6391289273       12.5285898532        0.6797643904
  H        -1.2689177316       11.9406135718        0.0022815501
  H         0.1390700321       13.0121900619        0.0725684385
  H        -1.2539690087       13.3143328690        1.1297290374
  C         0.7836442526       10.4834663556        1.1056386971
  H         1.1970114188        9.7958626166        1.8525280569
  H         1.6193748300       10.8704801769        0.5049384691
  H         0.1204754433        9.9258590923        0.4368816313
  C        -2.4127554048        9.7881561292        2.5663212660
  C        -3.0453208170       10.1297423096        1.2078247042
  H        -3.4471602931       11.1504033706        1.1835638468
  H        -3.8821456761        9.4425744785        1.0157882135
  H        -2.3356454710       10.0129363060        0.3803896074
  C        -1.7683747072        8.3853543950        2.5543650214
  H        -0.9815382258        8.2906603067        1.7968711069
  H        -2.5448258738        7.6403051627        2.3256174418
  H        -1.3337396655        8.1318443948        3.5303917368
  C        -3.4820383003        9.8492109616        3.6775513495
  H        -3.0609917814        9.6288975518        4.6676498982
  H        -4.2457550816        9.0913349884        3.4618355117
  H        -3.9722619629       10.8288518852        3.7183221473
  H         1.2226951567        9.7567333290        4.5280427447
 Ir         4.4561237138        1.7185581042        4.9596716978
  P         3.8235302255        2.1640037173        2.8308877209
  P         5.8094153883        1.6984795918        6.8987620076
  O         4.8393921029        3.4701183452        2.4275582041
  O         6.7409351231        3.1151921889        6.6523534468
  N         5.7370202962        3.3868332878        4.5709704283
  C         5.5510401756        0.5791466022        3.4288481870
  H         6.5283905161        1.0239533594        3.2232335166
  H         5.6852014403       -0.4714892533        3.7123271617
  C         4.6495505450        0.6786816820        2.1412499387
  C         3.6460520899       -0.4839828851        2.0719704486
  H         3.0694536929       -0.5908606312        3.0000244187
  H         4.2072272770       -1.4151872561        1.9218902551
  H         2.9455092968       -0.3778444697        1.2338955797
  C         5.4271005599        0.8250828995        0.8328380298
  H         4.7597645572        0.9318542164       -0.0326190911
  H         6.0355301457       -0.0788644175        0.6784116736
  H         6.1038772551        1.6865888062        0.8539567305
  C         1.0966449448        1.8637338286        2.6253086437
  H         1.0091484887        1.7983628505        3.7162869763
  H         1.2285096729        0.8540749077        2.2269527770
  H         0.1449848744        2.2448659598        2.2293553126
  C         2.2210097161        2.8158825921        2.1775705692
  C         2.3076498652        2.8615018595        0.6435212110
  H         3.1086313400        3.5236897491        0.2900460766
  H         1.3536935305        3.2387728851        0.2560397147
  H         2.4591812207        1.8644234250        0.2118986747
  C         1.9967885308        4.2268142673        2.7589371577
  H         1.0124881700        4.5849954127        2.4240457333
  H         2.7544250151        4.9390969038        2.4125563373
  H         1.9865592920        4.2278732237        3.8568951012
  C         5.6863785152        3.9913104492        3.3571644404
  C         6.4658283685        5.1000755624        3.0486821678
  H         6.3788911352        5.5666404910        2.0722880729
  C         7.3475069868        5.5595461465        4.0283386482
  H         7.9637648577        6.4323994860        3.8239191315
  C         7.4636474636        4.9088901316        5.2575934432
  H         8.1702385024        5.2200183559        6.0211414796
  C         6.6431733530        3.8079156372        5.4886729133
  C         4.9377401433        2.1923914118        8.5027880578
  C         4.4048628734        3.6250509891        8.3057117452
  H         3.8743812878        3.7768405872        7.3603248237
  H         5.2170946495        4.3553060734        8.3549712618
  H         3.6923502131        3.8421522451        9.1108562598
  C         5.8386578209        2.2163602084        9.7532983624
  H         6.1320954394        1.2176080410       10.0870655916
  H         5.2644266527        2.6782139211       10.5706184386
  H         6.7436808664        2.8181068557        9.6078780536
  C         3.7708233977        1.2108874780        8.7129326898
  H         3.0305590875        1.2573457060        7.9109445067
  H         3.2524440207        1.4720847834        9.6463342137
  H         4.1033853849        0.1684234055        8.7863189065
  C         7.1887743935        0.4445987902        7.1186530156
  C         8.1674607413        0.7394138078        8.2721925506
  H         8.4990067651        1.7852512809        8.2803589092
  H         9.0602643153        0.1169623875        8.1223596293
  H         7.7663843151        0.4915468801        9.2579841628
  C         6.5245151094       -0.9379446130        7.2778200769
  H         5.9635629801       -1.0229563625        8.2166485886
  H         7.3060801445       -1.7116014064        7.2879374212
  H         5.8444893868       -1.1617204922        6.4441720885
  C         7.9934018817        0.4904815949        5.8051592856
  H         7.3849170856        0.2594550174        4.9281913084
  H         8.7888462531       -0.2622341242        5.8714321283
  H         8.4696596403        1.4670327622        5.6585598240
  H         3.7199455786        0.3173849337        5.1455687068
 Ir         9.3208580166        7.2871306065       14.9985054044
  P         8.4863613577        6.8129117784       12.9767111084
  P        10.6924480911        7.3027101411       16.8240517978
  O         9.5152620965        5.5480909650       12.4375594973
  O        11.6644219526        5.9129626314       16.5427602121
  N        10.5826613115        5.6681037827       14.4991080927
  C        10.1761163659        8.5207154063       13.5214707379
  H        11.1941502183        8.1691926911       13.3224328751
  H        10.1975108701        9.5579528070       13.8753765251
  C         9.2649179016        8.3522320586       12.2615073454
  C         8.2354204327        9.4896240274       12.1693876559
  H         7.6658080456        9.5992105796       13.1013408423
  H         8.7681069379       10.4343566744       11.9892632656
  H         7.5306189644        9.3436917021       11.3409886115
  C        10.0435699005        8.1921811370       10.9519121130
  H         9.3705733672        8.0100454196       10.1034905990
  H        10.6018555445        9.1179667260       10.7455603514
  H        10.7626816006        7.3667032923       11.0002022442
  C         5.7726339876        7.1339606440       12.8402731774
  H         5.7991633891        7.2841072825       13.9280524443
  H         5.8466087296        8.1118286953       12.3557056370
  H         4.7957032053        6.7118356458       12.5724088282
  C         6.8652506798        6.1596797943       12.3628547398
  C         6.8673215502        6.0337665571       10.8306678262
  H         7.6666826650        5.3712027218       10.4744621660
  H         5.9039744997        5.6151498460       10.5053401005
  H         6.9787106723        7.0095721448       10.3420111889
  C         6.6739597606        4.7826776023       13.0350341462
  H         5.6810676397        4.3953586594       12.7650997351
  H         7.4241953698        4.0565116986       12.7016985587
  H         6.7142445626        4.8555811558       14.1311768007
  C        10.4539313864        5.0576694814       13.2917922972
  C        11.2412859487        3.9698029088       12.9297322549
  H        11.1076562438        3.5050312187       11.9590141499
  C        12.1816766144        3.5151584051       13.8544922219
  H        12.7958809515        2.6531083524       13.6073862654
  C        12.3482022348        4.1467679406       15.0886302473
  H        13.0876949503        3.8271526206       15.8160720263
  C        11.5333800658        5.2379477309       15.3683781480
  C         9.5745502755        6.6260718234       18.1597856600
  C         8.5874456948        5.7821781592       17.3113274716
  H         8.0977279493        6.3992004264       16.4970154533
  H         9.0549281566        4.8911005269       16.8817450319
  H         7.7361642787        5.4508221439       17.9275938734
  C        10.2568194131        5.7475679532       19.2132340048
  H        10.8764536546        6.3344726889       19.9010116889
  H         9.4855459720        5.2401257351       19.8102500492
  H        10.8856533667        4.9810360530       18.7500195919
  C         8.8223225090        7.7904286501       18.8138024579
  H         8.4049406793        8.4842572504       18.0752944224
  H         7.9894727304        7.3957530892       19.4135245276
  H         9.4863753749        8.3431889399       19.4856698623
  C        12.0024964128        8.5169554008       17.3420719864
  C        12.6416501206        8.1743468963       18.6980837825
  H        13.0540578394        7.1575866101       18.7153018853
  H        13.4722214541        8.8692483912       18.8909461740
  H        11.9334992911        8.2792292215       19.5285922981
  C        11.3453267477        9.9138428618       17.3612507593
  H        10.5588438539        9.9986346538       18.1202489998
  H        12.1155843570       10.6649025799       17.5913663874
  H        10.9070632566       10.1671961029       16.3866951902
  C        13.0704050858        8.4709880890       16.2289306858
  H        12.6453883827        8.6892269528       15.2400175674
  H        13.8262685661        9.2365494026       16.4458006809
  H        13.5713517483        7.4969171538       16.1845106004
  H         8.3634559793        8.5174900749       15.3695015830
 Ir         5.0941023572       16.4306061440       14.9107692051
  P         5.9440723539       15.9855531555       16.9330651066
  P         3.7031942136       16.4293704600       13.1056165154
  O         4.9374542814       14.7073178940       17.4842592298
  O         2.7648548003       15.0137523730       13.3821539949
  N         3.8599599624       14.7965465808       15.4242060189
  C         4.2249368257       17.6627015401       16.3793368613
  H         3.2146516640       17.2962505511       16.5881644798
  H         4.1838719721       18.6957309364       16.0149936889
  C         5.1453109184       17.5209440889       17.6336121477
  C         6.1594717741       18.6742646866       17.7029938052
  H         6.7111904854       18.7858710133       16.7604715950
  H         5.6154540865       19.6117218635       17.8856675046
  H         6.8805140561       18.5461588051       18.5201177010
  C         4.3759594669       17.3671937453       18.9498440391
  H         5.0556869102       17.2176067292       19.7990352615
  H         3.7963340807       18.2830340342       19.1410244481
  H         3.6766233941       16.5238252469       18.9199915241
  C         8.6549692936       16.3180059374       17.0011718105
  H         8.6370172064       16.3375385879       15.9033893401
  H         8.5616695417       17.3456632003       17.3635597895
  H         9.6351561662       15.9464699687       17.3276656029
  C         7.5716736876       15.3913384911       17.5831129442
  C         7.5845417482       15.4303548230       19.1190692454
  H         6.8116061556       14.7833369554       19.5533995194
  H         8.5632134965       15.0827268938       19.4750619610
  H         7.4452789669       16.4481108865       19.5040869589
  C         7.7684970898       13.9546432307       17.0543260557
  H         8.7683573138       13.6055025900       17.3477399164
  H         7.0284993724       13.2603161394       17.4681495061
  H         7.7127377042       13.9147420490       15.9570569581
  C         3.9980898964       14.2017416052       16.6386091129
  C         3.2174851757       13.1148909702       17.0175991740
  H         3.3571747666       12.6631229992       17.9936847469
  C         2.2742514558       12.6452888101       16.1032181855
  H         1.6641831480       11.7844252560       16.3643028749
  C         2.0984514236       13.2608410836       14.8621561026
  H         1.3566453385       12.9288273321       14.1426799656
  C         2.9066185985       14.3520229425       14.5641761919
  C         4.8192987817       15.8114358464       11.7423732543
  C         5.8314926907       14.9628890388       12.5562693204
  H         6.3177651775       15.5653381319       13.3821083994
  H         5.3837230615       14.0528692070       12.9666454849
  H         6.6811241474       14.6630350536       11.9217798716
  C         4.1501227792       14.9509391294       10.6659967440
  H         3.4953650661       15.5387499667       10.0124184836
  H         4.9288343361       14.4984783320       10.0353598586
  H         3.5603558273       14.1410412438       11.1078973257
  C         5.5429992889       17.0157353163       11.1260829111
  H         5.9706644328       17.6753802610       11.8904136983
  H         6.3687066508       16.6550745716       10.4952659814
  H         4.8642992674       17.6013505105       10.4974097372
  C         2.3649873657       17.6276794931       12.6333369028
  C         1.7033172471       17.2851941208       11.2899126803
  H         1.3147661796       16.2593967768       11.2702983552
  H         0.8533824681       17.9625897526       11.1236242165
  H         2.3897327612       17.4158370676       10.4459802386
  C         2.9991175865       19.0351583871       12.6133608706
  H         3.7767264153       19.1348913111       11.8470460170
  H         2.2142049260       19.7747459004       12.3962507992
  H         3.4452992020       19.2910824100       13.5835756080
  C         1.3218189922       17.5544414562       13.7672334525
  H         1.7613015417       17.7780840982       14.7481166293
  H         0.5457247460       18.3044602266       13.5680821250
  H         0.8425708760       16.5697257758       13.8168622810
  H         6.0299149205       17.6738943726       14.5280337144
  F         7.0785451863       10.4954663166       16.9287960269
  F         5.9866337092        8.9034163345       17.9848700177
  F         5.3251335910       10.9854817711       18.1550667411
  F         5.7611081905       11.6587423996       12.4329718878
  F         4.6285641017       10.0634080317       11.4337262695
  F         3.5854091669       11.8470402550       12.1569187107
  F         2.9355258845        6.0441689245       10.3237088590
  F         1.7494867704        4.2109359287       10.6045445134
  F         3.3243174023        4.7534336096       12.0488923154
  F        -2.6939319268        7.9298152273       11.3293486087
  F        -2.7348198181        5.7329915344       11.2654680130
  F        -3.2411303264        6.7791716214       13.1272906601
  F        -1.7919286123        4.7577832581       17.9947985285
  F        -1.0239161944        5.9780564967       19.6515956351
  F        -0.5013199611        3.8429378385       19.5380502531
  F         4.1435670806        3.4146673292       16.0862001603
  F         5.1911900002        4.9420226128       17.2654601861
  F         4.1340388714        3.2916355997       18.2772228630
  F        -1.9659762133       11.7801959241       13.6589010072
  F        -1.2330454861       13.4750886954       14.8771607801
  F        -3.1058657693       12.4490403346       15.4261981633
  F        -1.1243046330       11.7749520329       19.9317057253
  F        -0.5838462595        9.6453437175       20.1520047541
  F         0.9829410450       11.1631552783       19.8756088895
  C         2.8242806833        8.9555082078       15.1713002868
  C         3.7347317060        9.1387594633       16.2334253410
  H         3.5194889332        8.6983053609       17.2065537382
  C         4.9183777148        9.8726353444       16.0803082978
  C         5.2348051590       10.4722087748       14.8570632572
  H         6.1499593843       11.0439164036       14.7355402485
  C         4.3379449399       10.3118861629       13.7994074841
  C         3.1608999667        9.5687081730       13.9542107656
  H         2.4901761429        9.4682483794       13.1012844133
  C         5.8216595106       10.0589924090       17.2683020461
  C         4.5888047175       10.9609873627       12.4735220741
  C         0.8331206174        7.5121769979       13.9940737897
  C         1.7268456464        6.7659021634       13.1994039922
  H         2.7770017996        6.7284353012       13.4830144844
  C         1.3086864287        6.0392522206       12.0808903131
  C        -0.0341526034        6.0394155621       11.6910351318
  H        -0.3629198130        5.4818327461       10.8188217651
  C        -0.9417233056        6.7628648557       12.4667015978
  C        -0.5173907020        7.4781278915       13.5987425124
  H        -1.2667327082        8.0000583779       14.1914323584
  C         2.3117589613        5.2697326354       11.2727896299
  C        -2.3857118937        6.7957724803       12.0513008294
  C         1.5368742877        6.9065301313       16.3889869862
  C         0.4462258569        6.4559252576       17.1493429482
  H        -0.4950950859        7.0031268636       17.1113706326
  C         0.5291484933        5.3267094016       17.9677305344
  C         1.7032353634        4.5750839440       18.0370209230
  H         1.7668702573        3.6982282616       18.6732564705
  C         2.7908577056        4.9882398349       17.2623872638
  C         2.7086791069        6.1334920936       16.4616238927
  H         3.5853393702        6.4289191847       15.8864673669
  C        -0.6760931910        4.9658959689       18.7804880232
  C         4.0492800415        4.1737382449       17.2303853396
  C         0.4272230388        9.3465809351       16.0272953671
  C        -0.3034598946       10.2577217730       15.2369867184
  H        -0.2925739216       10.1580951693       14.1531492762
  C        -1.0558377920       11.2924237931       15.8047970353
  C        -1.0845864841       11.4873779299       17.1897122522
  H        -1.6647734076       12.2949705854       17.6283635444
  C        -0.3441035120       10.6155722681       17.9866868332
  C         0.3905577375        9.5665645885       17.4170108887
  H         0.9507496507        8.9085901271       18.0806581403
  C        -1.8375450923       12.2408554112       14.9417126706
  C        -0.2777728981       10.8050468935       19.4745534645
  B         1.3904586232        8.1869406123       15.3850860112
  F        -9.0554928011       19.6479917255       13.0477809868
  F        -7.9654014802       18.0559079007       11.9901370348
  F        -7.3025991137       20.1380675295       11.8203548039
  F        -7.7388892461       20.8110128389       17.5433001841
  F        -6.6055984515       19.2157163367       18.5412666716
  F        -5.5629036702       20.9990172852       17.8152841814
  F        -4.9129104221       15.1959200534       19.6537400669
  F        -3.7282705624       13.3620915354       19.3746372714
  F        -5.3001678235       13.9070463584       17.9273362877
  F         0.7186310524       17.0234773153       18.6494150615
  F         0.7754530158       14.8260226102       18.6540481178
  F         1.2724595323       15.9287774929       16.8205007746
  F        -0.1856649985       13.9101632054       11.9824608093
  F        -0.9538403850       15.1305489344       10.3262323072
  F        -1.4755991319       12.9947457957       10.4384006440
  F        -6.1212874849       12.5672353258       13.8913499093
  F        -7.1687804316       14.0945249628       12.7112222745
  F        -6.1117344208       12.4436443118       11.7002464133
  F        -0.0110545229       20.9327036871       16.3181643387
  F        -0.7439819230       22.6270687251       15.0993638399
  F         1.1288106206       21.6015822930       14.5505932038
  F        -0.8541952349       20.9273536379       10.0458029554
  F        -1.3954969640       18.7986262734        9.8264862587
  F        -2.9622995441       20.3161923027       10.1012667225
  C        -4.8021952454       18.1071326082       14.8045621492
  C        -5.7125883650       18.2897009016       13.7419924688
  H        -5.4980853151       17.8471379275       12.7696550442
  C        -6.8951313381       19.0254822196       13.8938104355
  C        -7.2109501989       19.6275083207       15.1159303288
  H        -8.1252522380       20.2007808793       15.2365414441
  C        -6.3154089026       19.4660298413       16.1742692278
  C        -5.1387046395       18.7220477215       16.0205898291
  H        -4.4684859917       18.6217267627       16.8739285290
  C        -7.7992594889       19.2118681815       12.7062674466
  C        -6.5673146413       20.1132731879       17.5001804883
  C        -2.8097593417       16.6602130353       15.9810402154
  C        -3.7035007493       15.9211238776       16.7821490181
  H        -4.7562769648       15.8939471252       16.5072711885
  C        -3.2828996381       15.1866658847       17.8951310625
  C        -1.9363141005       15.1696638460       18.2716505028
  H        -1.6044828066       14.6047546316       19.1382800753
  C        -1.0281166515       15.8845483528       17.4882622688
  C        -1.4559203100       16.6104567581       16.3644929414
  H        -0.7072795417       17.1283587152       15.7676784594
  C        -4.2883694233       14.4209780402       18.7038009861
  C         0.4180202793       15.9077979658       17.8968428538
  C        -3.5143164104       16.0581995862       13.5873664474
  C        -2.4241634866       15.6081013216       12.8260855392
  H        -1.4833643011       16.1561642043       12.8624073127
  C        -2.5067305087       14.4780632331       12.0087502668
  C        -3.6807845491       13.7264290325       11.9402475263
  H        -3.7441501453       12.8491011435       11.3045946204
  C        -4.7684148802       14.1398513943       12.7148071496
  C        -4.6858428892       15.2847701342       13.5158999833
  H        -5.5620247786       15.5795119313       14.0921627833
  C        -1.3010864158       14.1167086810       11.1959883109
  C        -6.0272726642       13.3257845625       12.7467286939
  C        -2.4060901645       18.4996376965       13.9502504538
  C        -1.6739444681       19.4095426478       14.7405673873
  H        -1.6828586425       19.3082715726       15.8243192820
  C        -0.9208940504       20.4438619911       14.1724167537
  C        -0.8926433571       20.6390797139       12.7874927704
  H        -0.3124998772       21.4465936313       12.3482858774
  C        -1.6354290766       19.7690819226       11.9906661000
  C        -2.3711536491       18.7209619608       12.5606166276
  H        -2.9326721304       18.0639394312       11.8971299090
  C        -0.1393672801       21.3930305816       15.0347824656
  C        -1.7012333185       19.9591467551       10.5022547277
  B        -3.3684600808       17.3386141230       14.5916444991
  F         2.5530818952        7.8094771658        3.0552537496
  F         3.6418838446        9.4020401965        1.9967675183
  F         4.3059032625        7.3187808236        1.8281995946
  F         3.8640218608        6.7028091239        7.5565739531
  F         5.0008954845        8.3012348564        8.5489121688
  F         6.0457574522        6.5171453622        7.8311461284
  F         6.6927335347       12.2622219331        9.6625941418
  F         7.8784230189       14.0950809421        9.3818138752
  F         6.3053962406       13.5506048560        7.9351966622
  F        12.3229781752       10.3749813580        8.6562181110
  F        12.3639845318       12.5721191493        8.7202097360
  F        12.8693077462       11.5251640438        6.8593298149
  F        11.4235346773       13.5478894770        1.9884885318
  F        10.6549950195       12.3268522915        0.3325891882
  F        10.1327357442       14.4635699727        0.4447438394
  F         5.4906552807       14.8930708696        3.8831539520
  F         4.4439382604       13.3645405760        2.7126804127
  F         5.5085057808       15.0047265608        1.6774648082
  F        11.5954136634        6.5250261670        6.3257256017
  F        10.8613987623        4.8299838932        5.1074259344
  F        12.7345107803        5.8561097749        4.5583968756
  F        10.7531513655        6.5298458499        0.0528498483
  F        10.2129377015        8.6589447937       -0.1666668075
  F         8.6448083199        7.1417181265        0.1075001697
  C         6.8084202341        9.3614772184        4.8020146258
  C         5.9009632585        9.1691259104        3.7387583456
  H         6.1194452419        9.5994046125        2.7618414135
  C         4.7146068116        8.4400082796        3.8974908844
  C         4.3931836982        7.8562779625        5.1261913409
  H         3.4768110187        7.2879172742        5.2531379213
  C         5.2872665643        8.0288222385        6.1831510920
  C         6.4667467993        8.7641207055        6.0240170992
  H         7.1347102658        8.8715296326        6.8780740937
  C         3.8087279859        8.2474295914        2.7132755144
  C         5.0353516409        7.3949568164        7.5133280595
  C         8.7974169535       10.7993110271        5.9868540380
  C         7.9035447019       11.5452022777        6.7822038915
  H         6.8538474203       11.5866273443        6.4970327352
  C         8.3205944968       12.2665293048        7.9048901518
  C         9.6626414890       12.2625989307        8.2978071489
  H         9.9912361547       12.8169874600        9.1724114696
  C        10.5707036178       11.5424545801        7.5195548471
  C        10.1474389196       10.8319210228        6.3841421064
  H        10.8975507539       10.3124387911        5.7901561011
  C         7.3165423973       13.0355429959        8.7120483268
  C        12.0147476842       11.5087377961        7.9343883386
  C         8.0980736484       11.4025371554        3.5902968952
  C         9.1887158845       11.8522070436        2.8309597243
  H        10.1299162398       11.3050054009        2.8692291892
  C         9.1050934096       12.9807182858        2.0127211462
  C         7.9315221426       13.7311689525        1.9402299511
  H         7.8688495186       14.6070085380        1.3026732093
  C         6.8434676092       13.3174238067        2.7129885269
  C         6.9253739260       12.1738803823        3.5157069537
  H         6.0481654035       11.8780017698        4.0897110624
  C        10.3090997364       13.3417771520        1.2015039322
  C         5.5859896929       14.1310256520        2.7393388487
  C         9.2035304544        8.9599906901        3.9560494443
  C         9.9351321080        8.0500443734        4.7470927498
  H         9.9283004333        8.1529670924        5.8306669989
  C        10.6838752949        7.0119510081        4.1801136111
  C        10.7087675413        6.8133286401        2.7956207087
  H        11.2880074722        6.0047104442        2.3573388053
  C         9.9684235378        7.6851494896        1.9982859644
  C         9.2355569961        8.7355555339        2.5670704925
  H         8.6765891614        9.3940794837        1.9029512104
  C        11.4665933954        6.0641209001        5.0432120637
  C         9.9054395781        7.4984798774        0.5099436734
  B         8.2433751421       10.1243357127        4.5939437618
  F        18.6726176971       -1.3410580877        6.9879842497
  F        17.3196447332       -0.1716235988        8.2690909896
  F        16.9887421551       -2.3161573263        7.9910386698
  F        17.4201412330       -2.4989647458        2.4401419955
  F        16.2339857342       -0.9213974148        1.4525451560
  F        15.2536869354       -2.7496367559        2.1651343665
  F        14.5471161717        3.1102562090        0.3265426060
  F        13.3596610548        4.9419861572        0.6109041308
  F        14.9366478713        4.3997891740        2.0555366016
  F         8.9129936455        1.2231547517        1.3449160657
  F         8.8769593735        3.4161753164        1.2790247189
  F         8.4126753702        2.3766946618        3.1606474322
  F         9.8046426131        4.3947921083        8.0057129641
  F        10.5781345271        3.1724693813        9.6604842688
  F        11.1028408980        5.3070761315        9.5445039597
  F        15.7867681779        5.7354900953        6.1821337053
  F        16.7598214819        4.2117969029        7.4380739768
  F        15.6934797416        5.8689582136        8.3840099253
  F         9.6418985413       -2.6271247143        3.6667047164
  F        10.3747976804       -4.3231078736        4.8844115764
  F         8.5046787914       -3.2960944155        5.4339154822
  F        10.4842551261       -2.6224509841        9.9387030321
  F        11.0239837113       -0.4936692834       10.1586256138
  F        12.5931069544       -2.0107494690        9.8854326758
  C        14.4551471155        0.1704217591        5.1934761903
  C        15.3277598832       -0.0806954498        6.2774612654
  H        15.1034289471        0.3446836223        7.2548542586
  C        16.4791472931       -0.8678990865        6.1394738353
  C        16.8086992184       -1.4390430462        4.9036280640
  H        17.7014000387       -2.0477382946        4.7912731443
  C        15.9600573153       -1.2017361794        3.8215212112
  C        14.8073092074       -0.4161927747        3.9669695842
  H        14.1678804241       -0.2629716725        3.0980722128
  C        17.3526788859       -1.1610366410        7.3326943340
  C        16.2273304908       -1.8315450316        2.4869107316
  C        12.4683461116        1.6350655765        4.0018713020
  C        13.3579030763        2.3879917082        3.2077499456
  H        14.4085239991        2.4359854990        3.4905194507
  C        12.9326681969        3.1100219907        2.0880378751
  C        11.5922065891        3.1031865207        1.6931038018
  H        11.2621612375        3.6613769720        0.8214914823
  C        10.6885819119        2.3771790969        2.4678437419
  C        11.1179206407        1.6634024002        3.6010147548
  H        10.3705392414        1.1378429361        4.1925186205
  C        13.9277053579        3.8846959450        1.2806203656
  C         9.2411403154        2.3532329424        2.0642494076
  C        13.1596767099        2.2433642164        6.4096419531
  C        12.0526175539        2.6917064015        7.1513137000
  H        11.1130667287        2.1425340092        7.0970412171
  C        12.1201013116        3.8196660786        7.9734135773
  C        13.2859342144        4.5776603854        8.0598650606
  H        13.3359698233        5.4540034981        8.6972792916
  C        14.3866072777        4.1686171844        7.3094650266
  C        14.3302490720        3.0174941956        6.5109579016
  H        15.2255084648        2.7188519790        5.9661879799
  C        10.9211517196        4.1837372634        8.7878873415
  C        15.6439155532        4.9823772138        7.3325548852
  C        12.0533768974       -0.2007574855        6.0351622761
  C        11.3198283530       -1.1101101685        5.2444968837
  H        11.3344303008       -1.0131757637        4.1603636869
  C        10.5588513192       -2.1404277922        5.8117646388
  C        10.5276800282       -2.3349034295        7.1967038483
  H         9.9425509144       -3.1387404601        7.6358664079
  C        11.2732699924       -1.4675619139        7.9938753199
  C        12.0132215877       -0.4219094547        7.4249998004
  H        12.5726029590        0.2355615122        8.0898093591
  C         9.7739226075       -3.0880019375        4.9489132143
  C        11.3321496409       -1.6531063109        9.4829843490
  B        13.0250775074        0.9605056874        5.3985651515
  C         2.8909333509        2.3706410646        5.7702663507
  O         1.7731721188        2.5588228709        6.0493762209

542
TS(2+-4+)2 @ [2][BArF4]
 Ir         0.2743801144       11.0134174870        4.9067239681
  P         1.0961831238       11.4396547845        6.9432978170
  P        -1.0876307836       11.0329175433        3.0790251666
  O         0.0669727897       12.6957795030        7.5003078811
  O        -2.0406906955       12.4373373360        3.3624502240
  N        -0.9825086337       12.6280082273        5.4260865446
  C        -0.6032557783        9.7585761675        6.3525608794
  H        -1.6181268927       10.1170175547        6.5544082113
  H        -0.6341358641        8.7291998416        5.9771514959
  C         0.3035425091        9.8912664630        7.6187482056
  C         1.3253457267        8.7453509599        7.6854708918
  H         1.8878054087        8.6494527448        6.7477995520
  H         0.7879983640        7.8012900931        7.8519550146
  H         2.0365283494        8.8708000802        8.5115700815
  C        -0.4781278354       10.0251289415        8.9300348452
  H         0.1946591644       10.1635904677        9.7866906585
  H        -1.0569217374        9.1052722355        9.1032429990
  H        -1.1789498849       10.8675288708        8.9069919042
  C         3.8078341199       11.1151094318        7.0425453835
  H         3.8001098905       11.0870254865        5.9448239151
  H         3.7145650683       10.0908578879        7.4126417254
  H         4.7841300392       11.4926007996        7.3749368569
  C         2.7158293344       12.0420455146        7.6066207936
  C         2.7124474923       12.0145792472        9.1428121719
  H         1.9343434844       12.6640316407        9.5641301329
  H         3.6871702583       12.3661266142        9.5058232173
  H         2.5706111218       10.9993388332        9.5336868358
  C         2.9177314373       13.4742679602        7.0698532191
  H         3.9121077600       13.8275163870        7.3777930493
  H         2.1696470990       14.1693019877        7.4653103785
  H         2.8812444272       13.5039579697        5.9714753617
  C        -0.8736818699       13.1982270549        6.6547924287
  C        -1.6855989182       14.2571914747        7.0466630022
  H        -1.5764064780       14.6844354652        8.0369278458
  C        -2.6119339723       14.7392158849        6.1230884062
  H        -3.2375497983       15.5857422607        6.3924787532
  C        -2.7512860523       14.1545919864        4.8626967851
  H        -3.4801553141       14.4960353654        4.1347998078
  C        -1.9263394934       13.0780809407        4.5588404935
  C         0.0478268116       11.6928212916        1.7518865993
  C         1.0326724037       12.5331568907        2.6065722101
  H         1.5141136229       11.9143505786        3.4239333695
  H         0.5654603355       13.4253898605        3.0333882674
  H         1.8887397106       12.8612617389        1.9953527432
  C        -0.6161188590       12.5676240476        0.6851849377
  H        -1.2383463542       11.9809789329       -0.0002741226
  H         0.1652641537       13.0568904160        0.0871970853
  H        -1.2368987507       13.3486670739        1.1341761103
  C         0.7993013955       10.5190508514        1.1132185108
  H         1.2057175370        9.8276185763        1.8603395241
  H         1.6400003222       10.9057495740        0.5192541116
  H         0.1384633694        9.9666591530        0.4380233835
  C        -2.4091922202        9.8332270271        2.5594995482
  C        -3.0307356450       10.1752081286        1.1961053295
  H        -3.4279205533       11.1975324659        1.1679800456
  H        -3.8691027749        9.4914315062        0.9986105611
  H        -2.3153584881       10.0547462703        0.3740492533
  C        -1.7688505253        8.4285233783        2.5549705210
  H        -0.9728351869        8.3319283907        1.8074600621
  H        -2.5445266316        7.6856291182        2.3167769836
  H        -1.3465550711        8.1740927002        3.5361423955
  C        -3.4853031193        9.8996607031        3.6637790231
  H        -3.0703895477        9.6812425332        4.6569269944
  H        -4.2496656577        9.1427852255        3.4458813834
  H        -3.9728988368       10.8808596123        3.6992983407
  H         1.2255512074        9.7823937731        4.5222087129
 Ir         4.5284038530        1.8042095859        5.0475262068
  P         3.8572427009        2.2519187895        2.9232783006
  P         5.8451252738        1.8395697422        6.9726762591
  O         4.8759240196        3.5453234016        2.4913636612
  O         6.8316070634        3.2186356557        6.6962647331
  N         5.8337130057        3.4518081911        4.6107790586
  C         5.6141033496        0.5135752301        3.3527331063
  H         6.5442070498        1.0789411555        3.2688828298
  H         5.8714651147       -0.5505642361        3.4450517720
  C         4.6592765178        0.7728697354        2.1467146281
  C         3.6433772759       -0.3728229782        2.0079933484
  H         3.0824445689       -0.5465920360        2.9363073527
  H         4.1900820465       -1.2960276490        1.7714119424
  H         2.9272321761       -0.1932449455        1.1965923460
  C         5.4229003087        1.0060774948        0.8395267795
  H         4.7456322969        1.2278050651        0.0046057886
  H         5.9887024877        0.0974924783        0.5842030560
  H         6.1349396801        1.8334086551        0.9283916027
  C         1.1277213798        1.9220030056        2.7218319911
  H         1.0516275310        1.8319744336        3.8117549311
  H         1.2504420907        0.9211960228        2.2983317177
  H         0.1725186748        2.3153092830        2.3467820950
  C         2.2439197055        2.8902052651        2.2847720209
  C         2.3041892659        2.9865547256        0.7519934729
  H         3.0856606355        3.6763882436        0.4082603323
  H         1.3358194925        3.3535378907        0.3901462983
  H         2.4687909669        2.0076129320        0.2853573703
  C         2.0197055515        4.2757723614        2.9270354896
  H         1.0194265736        4.6332491570        2.6420854913
  H         2.7557274420        5.0120580524        2.5840205596
  H         2.0526914600        4.2279440530        4.0250277219
  C         5.7486928541        4.0645027247        3.4019519811
  C         6.5144772526        5.1771994887        3.0802020689
  H         6.4044464301        5.6488309516        2.1082308286
  C         7.4102813837        5.6425829352        4.0445485914
  H         8.0130631654        6.5211529347        3.8300244996
  C         7.5469784368        4.9987312957        5.2755827961
  H         8.2542745555        5.3254489128        6.0317139419
  C         6.7382867340        3.8930670437        5.5218259033
  C         5.0100186302        2.4105927047        8.5570779968
  C         4.2741076741        3.7160426428        8.2063346980
  H         3.5315236504        3.5995897661        7.4121863068
  H         4.9792338730        4.4951978288        7.9122854903
  H         3.7469837113        4.0630431408        9.1018239747
  C         5.9912705563        2.7262840722        9.7049752700
  H         6.4169779659        1.8329528869       10.1686425439
  H         5.4333798650        3.2636922947       10.4851336687
  H         6.8119164484        3.3778928783        9.3798526704
  C         4.0009548071        1.3347480279        8.9833888619
  H         3.2732860821        1.0960856309        8.2019131134
  H         3.4377113041        1.7047139155        9.8516576855
  H         4.5012604742        0.4051754342        9.2734745397
  C         7.1624092635        0.5137557366        7.2006432900
  C         8.0121806314        0.6301418546        8.4781902868
  H         8.4366015674        1.6316282394        8.6190582107
  H         8.8535026693       -0.0714784538        8.3889716482
  H         7.4577629094        0.3510596229        9.3797043922
  C         6.4472460573       -0.8537479793        7.1596416358
  H         5.7562282275       -0.9890274527        8.0015348461
  H         7.2029287344       -1.6507421747        7.2179364849
  H         5.8816103697       -0.9937308130        6.2296991758
  C         8.1015384505        0.6486431655        5.9848081787
  H         7.5679672477        0.5863053027        5.0314062547
  H         8.8246499056       -0.1765547388        6.0180176711
  H         8.6620393535        1.5908981206        6.0097265075
  H         4.6697207576        0.2425740251        4.6022251846
 Ir         9.3542302590        7.2966843927       15.0555548158
  P         8.5085654656        6.8440925488       13.0331099392
  P        10.7323161524        7.2936704896       16.8722767780
  O         9.5134293836        5.5611429585       12.4885977133
  O        11.6913557137        5.8949143954       16.5849826260
  N        10.5969935338        5.6673770908       14.5440095438
  C        10.2226385414        8.5292528653       13.5871818876
  H        11.2361382458        8.1679472950       13.3837355843
  H        10.2568993391        9.5640552400       13.9472809176
  C         9.3068216540        8.3787596867       12.3294271827
  C         8.2885581742        9.5278829374       12.2521510279
  H         7.7311359118        9.6396747892       13.1913002937
  H         8.8301192289       10.4669776146       12.0707498816
  H         7.5728907936        9.3946204329       11.4310859491
  C        10.0799304895        8.2220228127       11.0161426781
  H         9.4023118107        8.0656738269       10.1664192571
  H        10.6563144743        9.1393791050       10.8222035017
  H        10.7830147946        7.3819570216       11.0514603399
  C         5.7960433282        7.1828516578       12.9438804972
  H         5.8169354265        7.2496007814       14.0398853070
  H         5.8870576963        8.1937508062       12.5368113587
  H         4.8150976501        6.7967242886       12.6370302238
  C         6.8790150354        6.2333504912       12.3999128813
  C         6.8688825268        6.2070156296       10.8627936604
  H         7.6655202496        5.5699257207       10.4577542753
  H         5.9044963966        5.8108889207       10.5147516013
  H         6.9769654510        7.2131347364       10.4387735614
  C         6.6835927305        4.8212460110       12.9926581122
  H         5.6753743054        4.4677479860       12.7347638840
  H         7.4106350428        4.1043299939       12.5946898655
  H         6.7594506344        4.8280800810       14.0895198597
  C        10.4584309336        5.0655619279       13.3331958314
  C        11.2425791328        3.9799875889       12.9572359720
  H        11.1028584911        3.5237299154       11.9830763622
  C        12.1891231449        3.5182812730       13.8721461178
  H        12.8025502060        2.6590023816       13.6135726092
  C        12.3637812172        4.1395518326       15.1106344606
  H        13.1079362804        3.8132604654       15.8302006763
  C        11.5520094427        5.2291712213       15.4050442664
  C         9.6027661360        6.6329116552       18.2057387432
  C         8.6087019920        5.7966971790       17.3578980765
  H         8.1237111606        6.4165536507       16.5424116519
  H         9.0678391853        4.9001916515       16.9307358512
  H         7.7537344679        5.4749843727       17.9743215214
  C        10.2720594548        5.7503688863       19.2626692377
  H        10.9043738787        6.3296538990       19.9453678205
  H         9.4939919734        5.2603062601       19.8652774579
  H        10.8853213536        4.9706196505       18.8006487218
  C         8.8605750452        7.8072515303       18.8541129806
  H         8.4496291339        8.5023107205       18.1126397452
  H         8.0237245742        7.4216242481       19.4541362749
  H         9.5288495397        8.3557611474       19.5251901930
  C        12.0543049450        8.4940940637       17.3907609932
  C        12.6804419694        8.1512958416       18.7523433618
  H        13.0801818711        7.1298963583       18.7782900974
  H        13.5182656239        8.8366345856       18.9471172557
  H        11.9682849922        8.2700950300       19.5774403635
  C        11.4139682402        9.8987242364       17.3997156517
  H        10.6221006756        9.9951933504       18.1516127052
  H        12.1912607255       10.6409064957       17.6347926264
  H        10.9873589198       10.1544862031       16.4207600706
  C        13.1280865345        8.4299355892       16.2843256929
  H        12.7114653305        8.6491962814       15.2920651852
  H        13.8918139797        9.1871688494       16.5023700138
  H        13.6169537028        7.4495354934       16.2466969874
  H         8.4132023987        8.5367059958       15.4354725404
 Ir         5.0956070717       16.4201927440       14.9656257990
  P         5.9314117012       15.9847905320       16.9930172138
  P         3.7225444452       16.4131815833       13.1483538338
  O         4.9202567296       14.7098297900       17.5449500469
  O         2.7598996523       15.0163614658       13.4368444768
  N         3.8480609046       14.7991551389       15.4823262116
  C         4.2280507291       17.6718215561       16.4191561438
  H         3.2124175134       17.3169436489       16.6223577056
  H         4.1997725036       18.7034095020       16.0495830165
  C         5.1383757361       17.5288734737       17.6811201779
  C         6.1596873292       18.6761012738       17.7510027783
  H         6.7152087239       18.7815443767       16.8100462624
  H         5.6202947744       19.6172328842       17.9283465135
  H         6.8771248783       18.5471454691       18.5711290838
  C         4.3602829882       17.3874131287       18.9935034002
  H         5.0338520391       17.2360281084       19.8473409424
  H         3.7873842911       18.3089558372       19.1773208946
  H         3.6540509371       16.5498536570       18.9633410928
  C         8.6416853174       16.3100492739       17.0450353544
  H         8.6175314046       16.3163488038       15.9472540341
  H         8.5531581577       17.3423550533       17.3953283087
  H         9.6224685704       15.9395452709       17.3709301366
  C         7.5583509797       15.3934286430       17.6438635697
  C         7.5780274548       15.4531560231       19.1782781713
  H         6.8099654288       14.8090165767       19.6253647238
  H         8.5596622218       15.1148746353       19.5337957541
  H         7.4365170868       16.4752220145       19.5505162991
  C         7.7492287640       13.9496347345       17.1330362444
  H         8.7500571472       13.6022986663       17.4249780028
  H         7.0098031549       13.2625120855       17.5596551576
  H         7.6867554445       13.8955814102       16.0367489086
  C         3.9846077671       14.2025405188       16.6958632277
  C         3.2072546059       13.1115266233       17.0687791975
  H         3.3455857642       12.6566303089       18.0432324337
  C         2.2697691752       12.6397605115       16.1496272620
  H         1.6639563330       11.7746741034       16.4060075112
  C         2.0952530076       13.2576266999       14.9097580978
  H         1.3579493084       12.9236593294       14.1865972829
  C         2.8995168831       14.3532660659       14.6178087299
  C         4.8472468665       15.7432898112       11.8158036419
  C         5.8174875145       14.8838569134       12.6685675952
  H         6.3127433803       15.4939576880       13.4849102157
  H         5.3359413855       14.0005336702       13.0975058808
  H         6.6665683107       14.5402340357       12.0560357688
  C         4.1700420954       14.8846678930       10.7433344462
  H         3.5641893962       15.4859449508       10.0556449076
  H         4.9445938429       14.3792772167       10.1491626674
  H         3.5297068662       14.1153367446       11.1864605326
  C         5.6257886033       16.9066624848       11.1900464793
  H         6.0708349820       17.5606142364       11.9482111743
  H         6.4396686038       16.5040871726       10.5691992540
  H         4.9765320979       17.5085232213       10.5471111891
  C         2.4156556381       17.6314216801       12.6415797321
  C         1.7995698419       17.3218045691       11.2684915561
  H         1.3832760073       16.3075453142       11.2211282215
  H         0.9757631407       18.0246187013       11.0774257235
  H         2.5217244990       17.4424518153       10.4529276660
  C         3.0793817928       19.0258099303       12.6676219290
  H         3.9106649515       19.1102479737       11.9576834492
  H         2.3270774149       19.7824090433       12.3994394074
  H         3.4634243818       19.2693663067       13.6669543572
  C         1.3288439302       17.5632623141       13.7341277889
  H         1.7370392451       17.7562014411       14.7351035458
  H         0.5797097893       18.3369928451       13.5221834227
  H         0.8246324512       16.5899104279       13.7463220752
  H         6.0451913572       17.6514970680       14.5767458207
  F         7.0788344073       10.4957022748       16.9290120123
  F         5.9876348823        8.9032589041       17.9849652950
  F         5.3253311250       10.9854655810       18.1556216235
  F         5.7614749642       11.6579963860       12.4327497439
  F         4.6285801433       10.0629167678       11.4348552857
  F         3.5850559170       11.8465087457       12.1573367184
  F         2.9350144567        6.0455355909       10.3247990652
  F         1.7496459542        4.2114525260       10.6052193154
  F         3.3248917177        4.7541764690       12.0491016161
  F        -2.6937964276        7.9298872021       11.3294330562
  F        -2.7344633402        5.7331673638       11.2654574510
  F        -3.2403733396        6.7788672954       13.1276368409
  F        -1.7909822241        4.7580197558       17.9946010907
  F        -1.0236828503        5.9781968417       19.6516221244
  F        -0.5007511414        3.8437029577       19.5374611282
  F         4.1437650319        3.4147243839       16.0863813614
  F         5.1923161629        4.9418467012       17.2654603880
  F         4.1343558689        3.2916916301       18.2774596061
  F        -1.9659516983       11.7800048914       13.6591488948
  F        -1.2330264811       13.4746074461       14.8774024331
  F        -3.1059006920       12.4489193793       15.4264183235
  F        -1.1243400630       11.7748466847       19.9319080277
  F        -0.5837620374        9.6452313927       20.1524078286
  F         0.9829711894       11.1631591639       19.8758167299
  C         2.8249338533        8.9564533921       15.1723595491
  C         3.7357724067        9.1389421947       16.2342293565
  H         3.5218155363        8.6967699863       17.2068485572
  C         4.9184882462        9.8741788081       16.0814538522
  C         5.2335997226       10.4760683411       14.8590748540
  H         6.1481836923       11.0488214383       14.7380904621
  C         4.3372252151       10.3147911317       13.8011898896
  C         3.1607946573        9.5707411862       13.9557578602
  H         2.4904750592        9.4697275020       13.1026162525
  C         5.8224600996       10.0591891379       17.2689506276
  C         4.5886130109       10.9611188408       12.4740601392
  C         0.8338531782        7.5119823184       13.9950640900
  C         1.7272783230        6.7650545406       13.2007332710
  H         2.7772317307        6.7257202759       13.4849891315
  C         1.3090100622        6.0395731265       12.0815563716
  C        -0.0333221592        6.0414205868       11.6899995809
  H        -0.3613612430        5.4851086310       10.8163822536
  C        -0.9410499394        6.7637169106       12.4665425630
  C        -0.5166605391        7.4779399447       13.5994080930
  H        -1.2660616278        7.9991724266       14.1926147265
  C         2.3113192017        5.2694346909       11.2737663219
  C        -2.3852196003        6.7959685397       12.0512422120
  C         1.5389586216        6.9074290909       16.3900052455
  C         0.4484901284        6.4570700196       17.1505771554
  H        -0.4923180475        7.0049194344       17.1132390639
  C         0.5306615759        5.3274670594       17.9682615968
  C         1.7045007991        4.5753455007       18.0369735830
  H         1.7681876691        3.6978261855       18.6722339915
  C         2.7923198647        4.9887506067       17.2627735182
  C         2.7106595411        6.1343060886       16.4624835956
  H         3.5875594351        6.4296911801       15.8876220938
  C        -0.6751690019        4.9670560214       18.7802192535
  C         4.0504119716        4.1738337999       17.2303518172
  C         0.4286639394        9.3469856821       16.0281568323
  C        -0.3020288593       10.2581600765       15.2377476219
  H        -0.2901894627       10.1588657873       14.1538916809
  C        -1.0560193466       11.2917931821       15.8053202731
  C        -1.0857050918       11.4859442672       17.1903305913
  H        -1.6669252735       12.2926562261       17.6291944752
  C        -0.3442559362       10.6149476728       17.9872794409
  C         0.3916325725        9.5666518731       17.4178816726
  H         0.9523552785        8.9091502805       18.0815825022
  C        -1.8376864895       12.2404690930       14.9419747781
  C        -0.2777833504       10.8049014342       19.4747882760
  B         1.3917028700        8.1872742031       15.3859067665
  F        -9.0554529312       19.6479386602       13.0480179473
  F        -7.9638280994       18.0564541474       11.9909501763
  F        -7.3022730612       20.1382688795       11.8211737547
  F        -7.7387680852       20.8110801912       17.5439343820
  F        -6.6058462474       19.2156112980       18.5428614636
  F        -5.5627061848       20.9989240099       17.8188864645
  F        -4.9128710080       15.1957848562       19.6539060297
  F        -3.7283285457       13.3616924376       19.3749947460
  F        -5.2999553117       13.9068497823       17.9273466449
  F         0.7181104959       17.0235478881       18.6500367871
  F         0.7754775739       14.8259543125       18.6544448313
  F         1.2719454303       15.9291027097       16.8211028206
  F        -0.1852439055       13.9102410287       11.9829029337
  F        -0.9536487474       15.1308033394       10.3269644115
  F        -1.4755748894       12.9949945542       10.4388212962
  F        -6.1214721058       12.5670551016       13.8917385828
  F        -7.1681226255       14.0945608104       12.7112718369
  F        -6.1111131544       12.4440098957       11.7003425110
  F        -0.0110414794       20.9326694560       16.3188582797
  F        -0.7439659369       22.6266682628       15.0995101879
  F         1.1288165672       21.6014762973       14.5510471178
  F        -0.8544954071       20.9273611421       10.0463335279
  F        -1.3955683818       18.7986521933        9.8270758316
  F        -2.9625542436       20.3160387734       10.1017222937
  C        -4.8025847239       18.1062204567       14.8068758638
  C        -5.7127634263       18.2894575255       13.7442465087
  H        -5.4980162867       17.8471876806       12.7718585032
  C        -6.8952727287       19.0253841285       13.8958919502
  C        -7.2114987799       19.6263904627       15.1184987852
  H        -8.1262650981       20.1988353822       15.2395540274
  C        -6.3156560499       19.4651100938       16.1767495723
  C        -5.1392406713       18.7206437125       16.0231239010
  H        -4.4693560161       18.6198629340       16.8766730246
  C        -7.7985818834       19.2123008189       12.7075474613
  C        -6.5671123979       20.1132241317       17.5024049352
  C        -2.8101383357       16.6596708267       15.9823470289
  C        -3.7039940618       15.9212744627       16.7839538378
  H        -4.7572355412       15.8950637920       16.5104811840
  C        -3.2828777973       15.1858918815       17.8959974199
  C        -1.9362469091       15.1680031122       18.2722032959
  H        -1.6042947107       14.6017298463       19.1379297391
  C        -1.0282930327       15.8832982931       17.4888402728
  C        -1.4561309740       16.6090195462       16.3650206064
  H        -0.7073641335       17.1259607737       15.7674167614
  C        -4.2885127606       14.4203230015       18.7038605402
  C         0.4176412822       15.9070795349       17.8968430955
  C        -3.5141983428       16.0575053187       13.5893371027
  C        -2.4240892524       15.6080188625       12.8275788438
  H        -1.4837495087       16.1568353878       12.8636481557
  C        -2.5061728653       14.4781560944       12.0099350184
  C        -3.6801016206       13.7263521672       11.9414659222
  H        -3.7433268897       12.8491395888       11.3056749215
  C        -4.7677275495       14.1394144746       12.7162212597
  C        -4.6854364354       15.2837555034       13.5181222213
  H        -5.5615415883       15.5778439118       14.0948582593
  C        -1.3004348127       14.1171088277       11.1967034255
  C        -6.0265943080       13.3258039617       12.7473723731
  C        -2.4056687355       18.4987890931       13.9516812657
  C        -1.6722671492       19.4076635861       14.7418895199
  H        -1.6805812767       19.3059280711       15.8256222188
  C        -0.9202616095       20.4426035260       14.1734558634
  C        -0.8930082976       20.6383788778       12.7885736075
  H        -0.3127840200       21.4459232903       12.3496335179
  C        -1.6359116545       19.7686610372       11.9915509773
  C        -2.3716905160       18.7207688019       12.5620357758
  H        -2.9341612161       18.0641861227       11.8989458068
  C        -0.1391820316       21.3924806345       15.0350814841
  C        -1.7011180991       19.9586128935       10.5025759829
  B        -3.3686738107       17.3382396115       14.5932723184
  F         2.5548046950        7.8103518086        3.0559718417
  F         3.6423717731        9.4028304485        1.9966638697
  F         4.3062900973        7.3193416720        1.8287851666
  F         3.8654670830        6.7081428091        7.5544448914
  F         5.0011021214        8.3033650370        8.5496938594
  F         6.0474052173        6.5208368305        7.8317842543
  F         6.6928219182       12.2624004456        9.6628610115
  F         7.8780922676       14.0959715079        9.3828309109
  F         6.3056834191       13.5509767527        7.9355553378
  F        12.3227781152       10.3754322663        8.6569013888
  F        12.3646125548       12.5730998023        8.7219592193
  F        12.8695933397       11.5260356781        6.8615663119
  F        11.4241896918       13.5485962836        1.9886871601
  F        10.6545659112       12.3273793289        0.3338931812
  F        10.1334861193       14.4646913481        0.4445116395
  F         5.4899804098       14.8942535325        3.8849702848
  F         4.4450637245       13.3647199082        2.7133795112
  F         5.5052499710       15.0083363380        1.6809457263
  F        11.5968392630        6.5262118251        6.3267717173
  F        10.8621670496        4.8373307238        5.1056125382
  F        12.7382752489        5.8565837723        4.5586415000
  F        10.7540049987        6.5307773558        0.0532824307
  F        10.2136524121        8.6602836107       -0.1679236441
  F         8.6471208332        7.1423564948        0.1093910811
  C         6.8126687242        9.3659295440        4.8016464751
  C         5.9045198578        9.1737864755        3.7385665381
  H         6.1228684198        9.6047338116        2.7618938429
  C         4.7181550550        8.4438789783        3.8972616172
  C         4.3976821132        7.8604552775        5.1262621462
  H         3.4825492588        7.2902039044        5.2534754035
  C         5.2910957132        8.0343991234        6.1835522107
  C         6.4706328313        8.7696745500        6.0242607208
  H         7.1385689601        8.8776964136        6.8783150998
  C         3.8105877664        8.2492015322        2.7139701717
  C         5.0371352669        7.3999869587        7.5133028198
  C         8.7999742099       10.8052447762        5.9874695302
  C         7.9054667830       11.5492501547        6.7833795560
  H         6.8557799521       11.5907494734        6.4983753247
  C         8.3218856601       12.2692652399        7.9068379453
  C         9.6634775875       12.2651980492        8.3011725236
  H         9.9913504412       12.8184947195        9.1767922763
  C        10.5717580137       11.5464534032        7.5220102809
  C        10.1496966401       10.8389870966        6.3847006475
  H        10.9011662677       10.3230603654        5.7895040681
  C         7.3167628549       13.0371846017        8.7127750009
  C        12.0153303665       11.5103415734        7.9364655228
  C         8.1003815879       11.4090534447        3.5928981004
  C         9.1904587864       11.8592896626        2.8336502749
  H        10.1326086829       11.3139890550        2.8732719312
  C         9.1055970521       12.9858507073        2.0135669220
  C         7.9314835325       13.7354105334        1.9396628234
  H         7.8681417745       14.6100427623        1.3004640205
  C         6.8442341618       13.3216002609        2.7135700138
  C         6.9273012791       12.1794354962        3.5181640221
  H         6.0507312122       11.8840183307        4.0933397583
  C        10.3097518587       13.3440795489        1.2021131369
  C         5.5854782130       14.1322477510        2.7402041916
  C         9.2142367617        8.9711382050        3.9559605316
  C         9.9503364667        8.0642811858        4.7467494473
  H         9.9450940509        8.1685859146        5.8302135220
  C        10.6961408700        7.0238738494        4.1800163340
  C        10.7183015292        6.8235446040        2.7958128055
  H        11.2958513377        6.0135749137        2.3578764856
  C         9.9752689300        7.6928628403        1.9983120259
  C         9.2433481533        8.7442619251        2.5670840983
  H         8.6810605957        9.4005644651        1.9035176722
  C        11.4715156941        6.0695021310        5.0428991330
  C         9.9079272573        7.5009648948        0.5104247812
  B         8.2478434880       10.1304872941        4.5946362322
  F        18.6726501493       -1.3402356456        6.9884782193
  F        17.3197643746       -0.1743656581        8.2717421506
  F        16.9890213510       -2.3174799149        7.9917488558
  F        17.4222913495       -2.4975945653        2.4393250360
  F        16.2356766618       -0.9190323988        1.4530081465
  F        15.2555510910       -2.7479362967        2.1660688271
  F        14.5471808944        3.1105950693        0.3270033841
  F        13.3601554165        4.9424110443        0.6110391946
  F        14.9378949337        4.4003710140        2.0555904005
  F         8.9132869685        1.2236623819        1.3468071388
  F         8.8766465478        3.4163980664        1.2793599096
  F         8.4125525038        2.3772971813        3.1619378352
  F         9.8147387261        4.3943884123        8.0010015946
  F        10.5828701296        3.1736519245        9.6570539213
  F        11.1065969062        5.3082423629        9.5434266002
  F        15.7457099281        5.7398775175        6.1086848920
  F        16.7983408605        4.2157325762        7.2809059484
  F        15.7319613773        5.8564906448        8.3128685087
  F         9.6414979979       -2.6268923953        3.6663984956
  F        10.3745700971       -4.3214581709        4.8848308106
  F         8.5026630433       -3.2961682278        5.4335448362
  F        10.4839696563       -2.6219892690        9.9387153519
  F        11.0238740754       -0.4929111046       10.1595979768
  F        12.5920052918       -2.0103832054        9.8840324359
  C        14.4527535893        0.1634006896        5.1937123496
  C        15.3221411345       -0.0909851835        6.2793597254
  H        15.0977605361        0.3343088059        7.2566989983
  C        16.4759660598       -0.8733985814        6.1419278145
  C        16.8096092100       -1.4395944975        4.9055760960
  H        17.7055850840       -2.0434049391        4.7934042636
  C        15.9631254778       -1.2006054933        3.8219286457
  C        14.8094327581       -0.4165035762        3.9658790924
  H        14.1738378809       -0.2594192927        3.0949571728
  C        17.3536365350       -1.1597683234        7.3345730186
  C        16.2296435785       -1.8288547917        2.4878083281
  C        12.4686941801        1.6334924063        4.0006521009
  C        13.3586731785        2.3869185539        3.2071684245
  H        14.4095183443        2.4332156332        3.4895126392
  C        12.9335474031        3.1116687776        2.0891267149
  C        11.5929514650        3.1074365033        1.6948020105
  H        11.2635993798        3.6678326536        0.8243376783
  C        10.6892398365        2.3806888814        2.4688517992
  C        11.1180825089        1.6650618814        3.6009845906
  H        10.3702254729        1.1410783144        4.1932768830
  C        13.9286690827        3.8852559189        1.2808347771
  C         9.2429146864        2.3553146928        2.0643804480
  C        13.1616821635        2.2344906435        6.4055601063
  C        12.0618609475        2.6906488002        7.1522488136
  H        11.1197407765        2.1453199087        7.1047878773
  C        12.1374206754        3.8213321920        7.9711411667
  C        13.3101447185        4.5745910569        8.0426715674
  H        13.3684170011        5.4565574212        8.6722931542
  C        14.4053921888        4.1560244213        7.2828686828
  C        14.3367559867        3.0011099795        6.4939565667
  H        15.2261089518        2.6945293401        5.9440487460
  C        10.9323835207        4.1854751414        8.7849628300
  C        15.6609162720        4.9753765451        7.2550470883
  C        12.0491568475       -0.2004901129        6.0339673320
  C        11.3153428993       -1.1091668388        5.2438696593
  H        11.3329758731       -1.0136816181        4.1596764907
  C        10.5535198150       -2.1376609372        5.8122002211
  C        10.5215447214       -2.3303492327        7.1974352271
  H         9.9369036489       -3.1341434136        7.6370638784
  C        11.2679686971       -1.4632382560        7.9941679134
  C        12.0083809017       -0.4186511085        7.4242076645
  H        12.5704783424        0.2380579723        8.0875610964
  C         9.7722991469       -3.0871169015        4.9496050601
  C        11.3310791668       -1.6516523356        9.4828060814
  B        13.0233336634        0.9544835557        5.3961875087
  C         2.8755449701        1.8510208710        5.8602420872
  O         1.7689255361        1.8426355604        6.2571823256

542
4+ @ [2][BArF4]
 Ir         0.2710659923       10.9860789646        4.8919892793
  P         1.0877645603       11.4250645892        6.9291297441
  P        -1.0911722170       10.9869994397        3.0638832054
  O         0.0602755155       12.6883125139        7.4770680914
  O        -2.0481325732       12.3885049793        3.3406705257
  N        -0.9893023459       12.6000670971        5.4015962699
  C        -0.6112123501        9.7399289830        6.3416711844
  H        -1.6271624483       10.0989412682        6.5373088429
  H        -0.6402695059        8.7084017359        5.9721024592
  C         0.2901653196        9.8816835507        7.6100831507
  C         1.3134859854        8.7379956949        7.6871398671
  H         1.8789054529        8.6377208458        6.7517946635
  H         0.7776802071        7.7940011534        7.8572840334
  H         2.0220172355        8.8694263021        8.5144850246
  C        -0.4964553198       10.0229866269        8.9175848557
  H         0.1726656237       10.1699667070        9.7756661426
  H        -1.0736596444        9.1030764627        9.0957995140
  H        -1.1996708052       10.8631019540        8.8857107311
  C         3.7996737840       11.1001559903        7.0290479787
  H         3.7914846861       11.0759909000        5.9312525667
  H         3.7083859267       10.0745312453        7.3957532979
  H         4.7754711946       11.4785712776        7.3620919764
  C         2.7067139711       12.0237664937        7.5967649071
  C         2.7041306714       11.9917769934        9.1330538106
  H         1.9270406760       12.6412116517        9.5564156267
  H         3.6796196079       12.3416015923        9.4961367425
  H         2.5612460902       10.9760023505        9.5220815917
  C         2.9053793088       13.4574250912        7.0653402118
  H         3.9004936323       13.8120380544        7.3692031640
  H         2.1586338358       14.1486583770        7.4686824044
  H         2.8632018063       13.4961480390        5.9674860348
  C        -0.8869624438       13.1754362394        6.6287175305
  C        -1.7132854676       14.2234417996        7.0181855238
  H        -1.6153072150       14.6483443329        8.0101645653
  C        -2.6444961264       14.6937767248        6.0928713710
  H        -3.2820923650       15.5319615967        6.3612145531
  C        -2.7757517050       14.1049888479        4.8336920846
  H        -3.5096741981       14.4344512382        4.1051935242
  C        -1.9390206314       13.0363585099        4.5334676238
  C         0.0330690158       11.6437952260        1.7254709854
  C         1.0194807172       12.4947726596        2.5678343159
  H         1.5052523068       11.8852266232        3.3887219374
  H         0.5511301249       13.3890134957        2.9892829174
  H         1.8721675480       12.8206792692        1.9506566141
  C        -0.6407585857       12.5076569744        0.6546501667
  H        -1.2669995190       11.9132739853       -0.0205886272
  H         0.1358542749       12.9918253646        0.0458978432
  H        -1.2599657503       13.2926369997        1.0998011654
  C         0.7846790482       10.4667464157        1.0928601944
  H         1.1966000935        9.7830452068        1.8440740214
  H         1.6216177650       10.8501683224        0.4916906552
  H         0.1222563277        9.9058778359        0.4261221096
  C        -2.4112553035        9.7779426673        2.5600096091
  C        -3.0457045830       10.1116027036        1.2004926410
  H        -3.4495938647       11.1313512168        1.1714002463
  H        -3.8813392415        9.4218286073        1.0128892709
  H        -2.3366233731        9.9917248940        0.3729986204
  C        -1.7659678451        8.3754973740        2.5543600502
  H        -0.9789148272        8.2777516119        1.7974860433
  H        -2.5417185287        7.6287514035        2.3287623348
  H        -1.3312540565        8.1267060835        3.5315433424
  C        -3.4794238946        9.8441655153        3.6722395160
  H        -3.0572078552        9.6287452559        4.6628464821
  H        -4.2433912519        9.0849709392        3.4612405077
  H        -3.9699867398       10.8238467270        3.7086466975
  H         1.2246059530        9.7542389340        4.5162068058
 Ir         4.8397915127        1.5073470265        4.7120062918
  P         3.9646930071        1.9579877797        2.6400208882
  P         5.8308323685        1.8294930683        6.7547547704
  O         4.9263310872        3.2926151157        2.1644430840
  O         6.6731434163        3.2962437550        6.4986358687
  N         5.7988551160        3.3035236331        4.3332880030
  C         5.7228351914        0.3037052161        1.3935149845
  H         6.4240744268        1.1321691800        1.2431866556
  H         5.9386810149       -0.4601059441        0.6323966386
  C         4.2575524754        0.7611784725        1.2274069847
  C         3.3050452199       -0.4341675756        1.4255688144
  H         3.3839196567       -0.8851674767        2.4223437654
  H         3.5760709325       -1.2138023215        0.6985584287
  H         2.2582938785       -0.1678368226        1.2385681866
  C         4.0717644038        1.3561600693       -0.1823700720
  H         3.0228564743        1.5452641269       -0.4275422698
  H         4.4530619094        0.6193116239       -0.9065822636
  H         4.6390591849        2.2814294701       -0.3212998716
  C         1.3274673210        1.7855763270        3.4613336840
  H         1.6922509623        1.5906565352        4.4781795295
  H         1.1996674079        0.8256178324        2.9505714234
  H         0.3324845380        2.2488784675        3.5360279509
  C         2.2579792402        2.7457852643        2.6945147298
  C         1.6867078407        3.0518921322        1.3030571085
  H         2.3800179939        3.6416351255        0.6910110032
  H         0.7675698948        3.6391784242        1.4286040148
  H         1.4151339946        2.1429223267        0.7545712000
  C         2.3967407828        4.0615547928        3.4943884238
  H         1.3888573064        4.4705739975        3.6617334311
  H         2.9788022339        4.8160317671        2.9511663584
  H         2.8567164945        3.8987710485        4.4783692028
  C         5.7043502477        3.8923099162        3.1014761569
  C         6.3811264427        5.0664880819        2.7944850881
  H         6.2714121112        5.5030726276        1.8088670435
  C         7.1834225104        5.6423934626        3.7792783759
  H         7.7218203884        6.5636572818        3.5628559776
  C         7.3001506645        5.0587194532        5.0402759130
  H         7.9182823215        5.4792593573        5.8275493109
  C         6.5902240655        3.8890301858        5.2832763042
  C         4.6580364777        2.3775605948        8.1083457090
  C         3.7013719908        3.3909640918        7.4419442446
  H         3.1502034805        2.9306985352        6.6106459351
  H         4.2319067416        4.2745124347        7.0698483319
  H         2.9734791166        3.7336227753        8.1916691149
  C         5.3564640190        3.0498491865        9.3028722042
  H         5.9364773711        2.3476260879        9.9097110666
  H         4.5839166215        3.4873121780        9.9514783696
  H         6.0182519145        3.8622280397        8.9795100336
  C         3.8519407602        1.1458201589        8.5446654178
  H         3.3658179762        0.6524500774        7.6948287726
  H         3.0606604267        1.4619099757        9.2395225376
  H         4.4792820692        0.4104603753        9.0590337578
  C         7.2426944047        0.7094203072        7.2679261961
  C         7.8994954739        1.0831416991        8.6073332785
  H         8.1761020574        2.1432481946        8.6590461355
  H         8.8242638315        0.4977588561        8.7194142203
  H         7.2618638091        0.8408401770        9.4649189088
  C         6.7175730781       -0.7419151097        7.3005766319
  H         5.9197730232       -0.8924759917        8.0375062057
  H         7.5513411333       -1.4051230957        7.5755073967
  H         6.3499794504       -1.0667128157        6.3190723869
  C         8.2777733410        0.8414819850        6.1301832279
  H         7.8359186277        0.6222123091        5.1478421265
  H         9.0810213151        0.1155544438        6.3138949456
  H         8.7239957902        1.8426417615        6.0965664036
  H         5.9095901612       -0.1336618807        2.3834790782
 Ir         9.3426994524        7.2818535597       15.0152848376
  P         8.5039360582        6.8238817369       12.9910693820
  P        10.7180527624        7.2873140777       16.8356417105
  O         9.5238513238        5.5535190399       12.4452082604
  O        11.7024354924        5.9085866265       16.5399896374
  N        10.6023523030        5.6662710429       14.5033567662
  C        10.1990974726        8.5261727690       13.5490804558
  H        11.2172075530        8.1764722984       13.3478150140
  H        10.2206710887        9.5611266203       13.9096167379
  C         9.2884358841        8.3661245059       12.2884358150
  C         8.2606023743        9.5061869723       12.2050780192
  H         7.6976751041        9.6144274388       13.1413084564
  H         8.7945444037       10.4499437789       12.0243897515
  H         7.5497242092        9.3654138679       11.3810376650
  C        10.0676285044        8.2142644058       10.9780497740
  H         9.3951209596        8.0451243889       10.1266774431
  H        10.6322847346        9.1383537155       10.7818379930
  H        10.7814156344        7.3836563128       11.0191203125
  C         5.7891694394        7.1439092889       12.8903406164
  H         5.8106517331        7.2198071820       13.9857634299
  H         5.8691650526        8.1524308809       12.4746010197
  H         4.8122174421        6.7448150569       12.5882846381
  C         6.8810798836        6.2001251441       12.3530459361
  C         6.8770413848        6.1700964022       10.8164141303
  H         7.6649378524        5.5187753124       10.4163984059
  H         5.9066673401        5.7880766096       10.4705283063
  H         7.0008331318        7.1723084374       10.3877009818
  C         6.6894980840        4.7849881698       12.9395137594
  H         5.6961472000        4.4155443809       12.6478188462
  H         7.4393123188        4.0802200358       12.5625334108
  H         6.7317658493        4.7909203380       14.0380445656
  C        10.4645561894        5.0585247025       13.2953558175
  C        11.2452887823        3.9675109127       12.9283890976
  H        11.1047080732        3.5041970810       11.9579634584
  C        12.1877194762        3.5072383770       13.8482623798
  H        12.7956307958        2.6418164990       13.5976555113
  C        12.3644348205        4.1371721756       15.0818492472
  H        13.1058286594        3.8127491930       15.8051074661
  C        11.5573563561        5.2326939814       15.3669313801
  C         9.5987896265        6.5951672103       18.1621208592
  C         8.6172083771        5.7551854435       17.3033653010
  H         8.1232945368        6.3782768727       16.4954223350
  H         9.0888800118        4.8709004434       16.8649939320
  H         7.7669336223        5.4134813733       17.9154729944
  C        10.2745193819        5.7125811390       19.2161607964
  H        10.8965233810        6.2970407277       19.9038928211
  H         9.4970736711        5.2141714323       19.8119002718
  H        10.8958109452        4.9354794893       18.7593776730
  C         8.8372304561        7.7522942745       18.8198533610
  H         8.4166554697        8.4470355383       18.0836692785
  H         8.0056845489        7.3483475365       19.4153455117
  H         9.4952811927        8.3059624492       19.4968741345
  C        12.0182054089        8.5073662279       17.3625672130
  C        12.6498919490        8.1664269777       18.7222439810
  H        13.0692464996        7.1526044547       18.7398947118
  H        13.4738311783        8.8667371017       18.9233962076
  H        11.9346464957        8.2635375092       19.5475530906
  C        11.3525849740        9.9003252411       17.3784877748
  H        10.5564608573        9.9782288873       18.1280109154
  H        12.1156252096       10.6551688561       17.6199782647
  H        10.9242560047       10.1536657171       16.3995935802
  C        13.0932394521        8.4697943452       16.2561819457
  H        12.6726903614        8.6862399843       15.2649273876
  H        13.8421822720        9.2403471148       16.4785257662
  H        13.6007820796        7.4991595482       16.2135746479
  H         8.3861268264        8.5096597119       15.3972529588
 Ir         5.0946000193       16.4360423690       14.8709188732
  P         5.9321567568       15.9907185197       16.8990931655
  P         3.7183729954       16.4327992886       13.0522632963
  O         4.9215709064       14.7128185235       17.4436180973
  O         2.7752109939       15.0185113750       13.3286534542
  N         3.8545523756       14.8042239407       15.3792093018
  C         4.2177984158       17.6698940864       16.3332053721
  H         3.2055620730       17.3049468315       16.5354709726
  H         4.1803783781       18.7030231542       15.9687457454
  C         5.1298501457       17.5267690549       17.5937161887
  C         6.1452318909       18.6787104303       17.6693487823
  H         6.7035043548       18.7889192050       16.7305147162
  H         5.6012847714       19.6169354688       17.8478185485
  H         6.8603387683       18.5500921524       18.4916076309
  C         4.3524335325       17.3735978644       18.9053263418
  H         5.0270616982       17.2272339934       19.7591229293
  H         3.7694376097       18.2883631526       19.0912999744
  H         3.6553276688       16.5284248838       18.8729523660
  C         8.6440850801       16.3229323141       16.9907495626
  H         8.6347593264       16.3443769425       15.8928658859
  H         8.5491355783       17.3501126020       17.3541416733
  H         9.6214135660       15.9496312101       17.3241518580
  C         7.5553736792       15.3961563568       17.5625954214
  C         7.5565796676       15.4324167179       19.0991455505
  H         6.7784292474       14.7869735936       19.5265521416
  H         8.5314472219       15.0804791482       19.4618650044
  H         7.4177965882       16.4499467271       19.4852999007
  C         7.7571735686       13.9599873090       17.0341861105
  H         8.7554863543       13.6117556089       17.3342591833
  H         7.0152373398       13.2646009435       17.4427698709
  H         7.7089972472       13.9206501141       15.9365205008
  C         3.9859928830       14.2088835379       16.5939208450
  C         3.2030655536       13.1228002515       16.9703079646
  H         3.3393178677       12.6707986820       17.9472474224
  C         2.2616795365       12.6564385348       16.0524815160
  H         1.6484650133       11.7971514286       16.3111938179
  C         2.0921580012       13.2725950290       14.8105776839
  H         1.3525425608       12.9417416572       14.0882826555
  C         2.9055393388       14.3606660179       14.5140814210
  C         4.8497434054       15.8030748438       11.7069445668
  C         5.8466484827       14.9542978292       12.5391941657
  H         6.3268105951       15.5595656612       13.3674590027
  H         5.3895526859       14.0488876075       12.9491379376
  H         6.7031316236       14.6470938543       11.9176822787
  C         4.1878982846       14.9397475137       10.6281495015
  H         3.5534274499       15.5295612168        9.9566722961
  H         4.9706943088       14.4701435240       10.0160536022
  H         3.5794437322       14.1425981649       11.0680083043
  C         5.5906376464       16.9982599169       11.0922784754
  H         6.0196916762       17.6566225631       11.8563385953
  H         6.4138173161       16.6292171446       10.4633401859
  H         4.9192569762       17.5877217925       10.4595309466
  C         2.3826592311       17.6251580428       12.5513199621
  C         1.7184102351       17.2514255760       11.2168624754
  H         1.3332302500       16.2243595574       11.2196217630
  H         0.8656230911       17.9219386744       11.0373446953
  H         2.4032724222       17.3666074604       10.3687847853
  C         3.0141371581       19.0329267798       12.4930862371
  H         3.7595759768       19.1267389588       11.6943776585
  H         2.2196766570       19.7682875448       12.2967627324
  H         3.4954290167       19.3017081711       13.4429992073
  C         1.3423316330       17.5783091664       13.6905463635
  H         1.7842575638       17.8304561831       14.6635731158
  H         0.5618552987       18.3191638616       13.4742633548
  H         0.8673059157       16.5932451675       13.7682893887
  H         6.0342971063       17.6776102636       14.4934888535
  F         7.0787315057       10.4955189113       16.9288392357
  F         5.9870701844        8.9034569643       17.9847895950
  F         5.3249951212       10.9856360078       18.1550113663
  F         5.7618845656       11.6587605870       12.4326148703
  F         4.6287822955       10.0632308720       11.4341169567
  F         3.5858592036       11.8475284018       12.1564387166
  F         2.9374383457        6.0426846060       10.3212175928
  F         1.7509111742        4.2101371994       10.6027434585
  F         3.3237437587        4.7541706002       12.0487912883
  F        -2.6936770646        7.9302196028       11.3281180684
  F        -2.7343860482        5.7327788684       11.2640532520
  F        -3.2400860583        6.7790631953       13.1244700610
  F        -1.7911950260        4.7575249499       17.9928114343
  F        -1.0235765180        5.9796556596       19.6464301991
  F        -0.4959493596        3.8459422655       19.5346533136
  F         4.1443517340        3.4149059293       16.0848819441
  F         5.1922245666        4.9419787617       17.2651638033
  F         4.1339210762        3.2919511158       18.2758687169
  F        -1.9661011158       11.7802199865       13.6588554334
  F        -1.2331784200       13.4748539761       14.8773285527
  F        -3.1061959128       12.4490189573       15.4262319820
  F        -1.1238462665       11.7748385705       19.9312039439
  F        -0.5836779445        9.6453935871       20.1516414046
  F         0.9835394258       11.1631061996       19.8756840462
  C         2.8247346463        8.9567431302       15.1700253432
  C         3.7348355960        9.1394410535       16.2326139884
  H         3.5195243394        8.6983756929       17.2054418383
  C         4.9184356672        9.8734854453       16.0802906167
  C         5.2347299245       10.4739706694       14.8574149607
  H         6.1496479413       11.0461417513       14.7362944984
  C         4.3382909961       10.3137227942       13.7994443488
  C         3.1614413287        9.5703634022       13.9534504108
  H         2.4910833841        9.4702122671       13.1002164513
  C         5.8219330873       10.0591949014       17.2684825178
  C         4.5891551797       10.9617630331       12.4732148056
  C         0.8341252254        7.5131010118       13.9909455330
  C         1.7276553739        6.7668362959       13.1959331402
  H         2.7778199672        6.7286796857       13.4795254576
  C         1.3095188267        6.0405471657       12.0770059911
  C        -0.0331302344        6.0416547920       11.6863085579
  H        -0.3622434313        5.4845335033       10.8136251277
  C        -0.9407489126        6.7637177139       12.4633436921
  C        -0.5164981586        7.4781670632       13.5959332293
  H        -1.2661895587        7.9988835326       14.1892883899
  C         2.3133486996        5.2697929024       11.2708833050
  C        -2.3850191467        6.7961610340       12.0491891208
  C         1.5385663921        6.9073428452       16.3850165762
  C         0.4474162521        6.4570430864       17.1443250772
  H        -0.4936812985        7.0045133910       17.1059922223
  C         0.5303440613        5.3279650544       17.9624073551
  C         1.7043291254        4.5763106931       18.0335075655
  H         1.7677777524        3.7000249203       18.6705046352
  C         2.7922879630        4.9892491354       17.2596196476
  C         2.7103837708        6.1343014121       16.4584639577
  H         3.5873670614        6.4298526810       15.8838381784
  C        -0.6743211282        4.9671743232       18.7736408662
  C         4.0505173475        4.1740587915       17.2289188123
  C         0.4275715125        9.3468281733       16.0258674371
  C        -0.3049409689       10.2569124932       15.2361181093
  H        -0.2954583046       10.1569200434       14.1523181493
  C        -1.0563747257       11.2919924427       15.8044373060
  C        -1.0836150355       11.4874532284       17.1892900162
  H        -1.6639422129       12.2947258505       17.6283172438
  C        -0.3421588900       10.6162019243       17.9860248292
  C         0.3928878945        9.5677670741       17.4156258772
  H         0.9544217734        8.9105416129       18.0788979353
  C        -1.8379005335       12.2406532948       14.9417211976
  C        -0.2767219649       10.8054948651       19.4743723233
  B         1.3913335871        8.1880479609       15.3823569056
  F        -9.0549350498       19.6480872507       13.0479833820
  F        -7.9641434587       18.0560772445       11.9912812427
  F        -7.3022181622       20.1381716651       11.8207394591
  F        -7.7372546753       20.8110564386       17.5437380715
  F        -6.6052971776       19.2150345943       18.5418473457
  F        -5.5608753936       20.9992888354       17.8225546771
  F        -4.9139765464       15.1951808584       19.6541359245
  F        -3.7282711058       13.3621345254       19.3744299514
  F        -5.2999637189       13.9072696142       17.9270116013
  F         0.7187811676       17.0235539625       18.6491452398
  F         0.7757519822       14.8259924258       18.6538600020
  F         1.2724617250       15.9287946398       16.8200287755
  F        -0.1853673558       13.9093214684       11.9842844296
  F        -0.9572107604       15.1281434463       10.3318535507
  F        -1.4759428100       12.9937068672       10.4394229884
  F        -6.1225399905       12.5673430406       13.8932017106
  F        -7.1695379859       14.0944997501       12.7116086494
  F        -6.1117898118       12.4438374341       11.7015854322
  F        -0.0109463073       20.9325506000       16.3182584926
  F        -0.7436756103       22.6264641171       15.0990532007
  F         1.1294622638       21.6014742028       14.5506340343
  F        -0.8535399101       20.9273541165       10.0454665576
  F        -1.3946844990       18.7982260710        9.8257225668
  F        -2.9612055904       20.3159825851       10.1012936072
  C        -4.7999046213       18.1093327958       14.8058578728
  C        -5.7112522032       18.2904293793       13.7437927752
  H        -5.4976832058       17.8460604767       12.7720649790
  C        -6.8935073655       19.0269522901       13.8951048429
  C        -7.2079209406       19.6301003413       15.1171601917
  H        -8.1221957935       20.2034249965       15.2378338060
  C        -6.3115916831       19.4696696539       16.1754056604
  C        -5.1347071044       18.7259881803       16.0215984641
  H        -4.4636098947       18.6274878388       16.8747143061
  C        -7.7984527775       19.2118059529       12.7071867877
  C        -6.5652801543       20.1153337939       17.5021201559
  C        -2.8093810984       16.6622161014       15.9834592049
  C        -3.7035282510       15.9246292016       16.7856338298
  H        -4.7566177845       15.8990913480       16.5117010592
  C        -3.2829831726       15.1884925963       17.8974605006
  C        -1.9361898077       15.1708980830       18.2741591962
  H        -1.6042478719       14.6056973663       19.1408413203
  C        -1.0278217484       15.8850092618       17.4897601885
  C        -1.4552489201       16.6106657218       16.3657127550
  H        -0.7059269558       17.1258899508       15.7670425384
  C        -4.2888822441       14.4204854291       18.7042457281
  C         0.4189999770       15.9069611218       17.8964632007
  C        -3.5143574989       16.0567557877       13.5906433970
  C        -2.4241610566       15.6051481538       12.8303125073
  H        -1.4827534558       16.1521565975       12.8668740199
  C        -2.5072695212       14.4749590300       12.0132097595
  C        -3.6819684374       13.7249492245       11.9435105960
  H        -3.7460300108       12.8480196069       11.3073350265
  C        -4.7694560838       14.1394930463       12.7175039051
  C        -4.6865056608       15.2842243598       13.5188637729
  H        -5.5628585952       15.5795995774       14.0946005719
  C        -1.3021902490       14.1148025533       11.1991122417
  C        -6.0281898254       13.3257218923       12.7483550014
  C        -2.4027804381       18.4973421723       13.9502139434
  C        -1.6703684382       19.4072593243       14.7402424116
  H        -1.6800893376       19.3069183029       15.8241544010
  C        -0.9188738190       20.4425247808       14.1720623401
  C        -0.8920561922       20.6385426229       12.7872138235
  H        -0.3132820442       21.4471427491       12.3482361959
  C        -1.6336969219       19.7675044914       11.9904010875
  C        -2.3678645428       18.7181877366       12.5604239485
  H        -2.9286131043       18.0603270747       11.8970554627
  C        -0.1384139761       21.3925756245       15.0343167748
  C        -1.7002723811       19.9576972474       10.5020506897
  B        -3.3672885104       17.3388440352       14.5930215573
  F         2.5513362006        7.8089691812        3.0543594160
  F         3.6419088057        9.4019642567        1.9975627540
  F         4.3051516067        7.3190119941        1.8279272714
  F         3.8155916725        6.7128700223        7.5551644729
  F         5.0007506295        8.2914154676        8.5446647850
  F         5.9825727043        6.4592528096        7.8316070783
  F         6.6927259203       12.2621920572        9.6627283438
  F         7.8785867851       14.0949699142        9.3817171339
  F         6.3056761621       13.5503893717        7.9350589562
  F        12.3229779441       10.3747231635        8.6562380460
  F        12.3635177240       12.5716732987        8.7198450490
  F        12.8688224659       11.5244788249        6.8590407909
  F        11.4210841896       13.5474155220        1.9896118702
  F        10.6537533420       12.3268783143        0.3331149922
  F        10.1313378725       14.4628717134        0.4458165132
  F         5.4890384443       14.8893164233        3.8937459083
  F         4.4373279988       13.3631319105        2.7179357222
  F         5.4942607532       15.0143798881        1.7037719426
  F        11.5940688763        6.5247406144        6.3252783545
  F        10.8592874573        4.8265186955        5.1089267279
  F        12.7287765607        5.8563870049        4.5574191476
  F        10.7524986074        6.5301359176        0.0532470112
  F        10.2126271650        8.6589677339       -0.1666401172
  F         8.6437540104        7.1418113671        0.1068472720
  C         6.8003779180        9.3540151198        4.8128642092
  C         5.8940984965        9.1672902772        3.7476012484
  H         6.1128018793        9.6052809492        2.7741536389
  C         4.7097973377        8.4345822668        3.8994660438
  C         4.3869943927        7.8414120244        5.1230960335
  H         3.4708521445        7.2712149023        5.2434831938
  C         5.2767186866        8.0093430989        6.1844682820
  C         6.4562219650        8.7488805003        6.0320116137
  H         7.1204171118        8.8568036297        6.8891756328
  C         3.8066414094        8.2468028822        2.7130681438
  C         5.0073118203        7.3763506599        7.5135738312
  C         8.7944375358       10.7936597662        5.9901979442
  C         7.9015535768       11.5412255791        6.7850505775
  H         6.8516396573       11.5827141258        6.5006545192
  C         8.3199984153       12.2654386838        7.9052303047
  C         9.6624537323       12.2626765554        8.2964573754
  H         9.9919789326       12.8195143725        9.1691326600
  C        10.5697549983       11.5403736168        7.5192779759
  C        10.1450587466       10.8264078612        6.3862020458
  H        10.8942394584       10.3046505724        5.7928967573
  C         7.3161375913       13.0356230795        8.7112912793
  C        12.0140735883       11.5080059079        7.9338118792
  C         8.0908830119       11.3993391627        3.5933265064
  C         9.1821621254       11.8493299991        2.8334499397
  H        10.1233236245       11.3019869691        2.8718867222
  C         9.0998849116       12.9788039451        2.0151577849
  C         7.9255882649       13.7301317797        1.9448471667
  H         7.8628580595       14.6081062735        1.3099651063
  C         6.8371145381       13.3172688002        2.7180238001
  C         6.9191660272       12.1724430318        3.5192293449
  H         6.0418777788       11.8782233321        4.0940597937
  C        10.3055546902       13.3404571760        1.2032452413
  C         5.5790227917       14.1343637240        2.7521857040
  C         9.1923950676        8.9539210473        3.9572397255
  C         9.9185743616        8.0396663109        4.7481922934
  H         9.9089913917        8.1407244268        5.8319859195
  C        10.6714801102        7.0050089515        4.1810470055
  C        10.7009616267        6.8100388354        2.7961236356
  H        11.2826124663        6.0032925363        2.3576115756
  C         9.9649328787        7.6849982691        1.9984713667
  C         9.2315860728        8.7354493362        2.5673126590
  H         8.6778473332        9.3981659658        1.9029423439
  C        11.4602603911        6.0613010771        5.0436208337
  C         9.9048579285        7.4990530899        0.5101234066
  B         8.2354333725       10.1196098748        4.5987947397
  F        18.3873994130       -1.7067695964        7.1592313600
  F        17.3791276197        0.0052244509        8.1076659597
  F        16.5309046885       -2.0095381807        8.2743076698
  F        17.4053807117       -2.5004280675        2.4943570490
  F        16.2127361175       -0.9282572715        1.5056525282
  F        15.2565017533       -2.8037397566        2.1625107363
  F        14.5463239574        3.1103375519        0.3262792039
  F        13.3602217459        4.9428498467        0.6100460671
  F        14.9339300063        4.3985266905        2.0571900358
  F         8.9141019618        1.2239791523        1.3391748335
  F         8.8713059119        3.4192875620        1.2754697708
  F         8.4088713064        2.3738401005        3.1563117626
  F         9.8144473073        4.3951625980        8.0011953567
  F        10.5836434246        3.1742653960        9.6567049625
  F        11.1060608239        5.3095448534        9.5446203953
  F        15.7494614040        5.7365175331        6.0945919410
  F        16.8002006280        4.2103918959        7.2732197987
  F        15.7398212909        5.8588329466        8.2847230118
  F         9.6390843620       -2.6281071734        3.6665075883
  F        10.3714986648       -4.3200232706        4.8865062617
  F         8.4952596658       -3.2978820226        5.4333660028
  F        10.4809684686       -2.6222325153        9.9404999749
  F        11.0221651936       -0.4918568351       10.1614093304
  F        12.5867747548       -2.0103071732        9.8808294554
  C        14.3798422775        0.1553673285        5.1769286692
  C        15.2217929205       -0.0975237688        6.2754307267
  H        14.9844604571        0.3397034683        7.2445985094
  C        16.3575817314       -0.9047845032        6.1682818957
  C        16.7095325424       -1.4955164225        4.9519684474
  H        17.6020673201       -2.1076861511        4.8656194707
  C        15.8870440289       -1.2507477272        3.8507782701
  C        14.7436041051       -0.4475724571        3.9622549162
  H        14.1271543033       -0.2878876397        3.0781242495
  C        17.1617516194       -1.1534663699        7.4083064482
  C        16.1975884473       -1.8635415647        2.5210531763
  C        12.4410727022        1.6422529369        3.9924457775
  C        13.3399995710        2.3845290009        3.1998373234
  H        14.3908607133        2.4213208915        3.4826931888
  C        12.9242937258        3.1111743545        2.0804968898
  C        11.5843916875        3.1110301242        1.6828258740
  H        11.2574240656        3.6709607295        0.8112780379
  C        10.6777456506        2.3874241020        2.4558597108
  C        11.0954827806        1.6747881324        3.5899350806
  H        10.3432818100        1.1550751124        4.1799394467
  C        13.9261888779        3.8832444706        1.2784562676
  C         9.2336206243        2.3569683496        2.0593559069
  C        13.1408286978        2.2438494139        6.3918249529
  C        12.0494346931        2.7012471962        7.1479044357
  H        11.1043296096        2.1613359537        7.1028839360
  C        12.1355969393        3.8266119947        7.9709727377
  C        13.3121374841        4.5743358278        8.0401429621
  H        13.3771576215        5.4526157201        8.6743166245
  C        14.4012063106        4.1560407448        7.2698905390
  C        14.3195681803        3.0057128258        6.4743630232
  H        15.2001177965        2.6979922023        5.9110162148
  C        10.9311368243        4.1882930353        8.7860223115
  C        15.6587677840        4.9737633166        7.2383835943
  C        12.0053933012       -0.1819770723        6.0332117743
  C        11.2809133784       -1.0981068720        5.2449590017
  H        11.2938812068       -1.0024083470        4.1608876942
  C        10.5340142158       -2.1345585472        5.8147396959
  C        10.5078968332       -2.3304750102        7.1995105288
  H         9.9350544736       -3.1432834883        7.6383541145
  C        11.2491466109       -1.4574864732        7.9948197353
  C        11.9736687840       -0.4025943045        7.4231412269
  H        12.5307263699        0.2585731011        8.0861312382
  C         9.7620675977       -3.0875561778        4.9501906315
  C        11.3247452433       -1.6510408681        9.4821238433
  B        12.9767202923        0.9673324014        5.3843735765
  C         4.1413848118       -0.1743578005        4.9473980283
  O         3.7546800012       -1.2750397483        5.0507330890
