# Supplementary material for: An Operationally Unsaturated Iridium-Pincer Complex That C–H Activates Methane and Ethane in the Crystalline Solid-State
Source: J Am Chem Soc. 2025 Feb 25;147(10):8706–19. doi: 10.1021/jacs.4c18122 (PMC11912492; doi:10.1021/jacs.4c18122)
Supplement: Supplementary file 2 — ja4c18122_si_002.zip [file ja4c18122_si_002.zip › 2[BArF4]+N2.xyz]

540
2+ @[2][BArF4]
 Ir         0.2777588257       11.0293625041        4.9137137855
  P         1.1220690292       11.4683358018        6.9388942622
  P        -1.1017834639       11.0397435806        3.0990997731
  O         0.1165981536       12.7472493183        7.4915571533
  O        -2.0568470695       12.4422298112        3.3892926190
  N        -0.9637926059       12.6561193103        5.4330953651
  C        -0.5937353712        9.7898471022        6.3747522008
  H        -1.6064090531       10.1521689047        6.5801379985
  H        -0.6301070242        8.7573011576        6.0086890127
  C         0.3213717864        9.9313573270        7.6336115076
  C         1.3361168120        8.7786492007        7.7055506925
  H         1.8895023714        8.6668459285        6.7640188705
  H         0.7921095109        7.8410516270        7.8875243794
  H         2.0555929320        8.9070984104        8.5239453816
  C        -0.4526756412       10.0836914295        8.9472151979
  H         0.2241242527       10.2329423603        9.7988084420
  H        -1.0330083704        9.1677408786        9.1355764495
  H        -1.1521381779       10.9269084065        8.9156534350
  C         3.8333072613       11.1337585661        7.0093921463
  H         3.8190492380       11.1192206224        5.9115002952
  H         3.7366933551       10.1046546099        7.3668417016
  H         4.8132834000       11.5015120562        7.3407817558
  C         2.7496744124       12.0600711135        7.5913272527
  C         2.7595339724       12.0180864240        9.1270475994
  H         1.9869979037       12.6656961806        9.5611256011
  H         3.7382088361       12.3630308469        9.4855537291
  H         2.6176444569       10.9998782669        9.5098439270
  C         2.9487851321       13.4974654404        7.0657700773
  H         3.9484322425       13.8449301296        7.3618331373
  H         2.2085721718       14.1917471510        7.4793329549
  H         2.8952598149       13.5393823908        5.9684659260
  C        -0.8257575198       13.2502128960        6.6478937785
  C        -1.6082318645       14.3351506220        7.0287339855
  H        -1.4678361251       14.7867367918        8.0049028438
  C        -2.5529789628       14.8036289233        6.1154116575
  H        -3.1641638182       15.6632727043        6.3775671721
  C        -2.7281847233       14.1893542350        4.8736471845
  H        -3.4706774362       14.5212359764        4.1548983876
  C        -1.9178131753       13.1001854781        4.5735317256
  C         0.0241548113       11.6969345135        1.7618046122
  C         1.0201105396       12.5334126717        2.6070932039
  H         1.5073283493       11.9133341004        3.4207648347
  H         0.5610039375       13.4284770153        3.0367215452
  H         1.8727278332       12.8571244641        1.9886730969
  C        -0.6457963547       12.5756619168        0.7016703843
  H        -1.2841646086       11.9939681715        0.0267593723
  H         0.1329678505       13.0540678263        0.0911445342
  H        -1.2516220072       13.3654581777        1.1566339464
  C         0.7654403142       10.5202726362        1.1153180288
  H         1.1797649765        9.8284999027        1.8581507088
  H         1.6000642139       10.9050970621        0.5115462665
  H         0.0957905322        9.9685895055        0.4481589584
  C        -2.4210490165        9.8330203163        2.5896413284
  C        -3.0509447357       10.1660884334        1.2277031964
  H        -3.4567325608       11.1849719221        1.1979383545
  H        -3.8845377184        9.4746439631        1.0366072425
  H        -2.3385146245       10.0483484416        0.4026372190
  C        -1.7734608035        8.4312775241        2.5859863261
  H        -0.9839816464        8.3347354208        1.8315577867
  H        -2.5480173103        7.6838884816        2.3582869580
  H        -1.3410680579        8.1831684534        3.5643871000
  C        -3.4921625807        9.8969889685        3.6986036677
  H        -3.0714762659        9.6844620112        4.6905662845
  H        -4.2532076599        9.1350220478        3.4867705761
  H        -3.9852072999       10.8755043657        3.7330643648
  H         1.2183646584        9.7908283664        4.5274193268
 Ir         4.5378989441        1.8776162331        5.0790753335
  P         3.6931597548        2.3157401630        3.0540417809
  P         5.9178459336        1.8884196016        6.8932011781
  O         4.6982837448        3.5946505247        2.5006374287
  O         6.8725823189        3.2908139762        6.6024877986
  N         5.7791690118        3.5041936540        4.5588718789
  C         5.4091746840        0.6376238538        3.6186508194
  H         6.4217458101        1.0000046919        3.4128186444
  H         5.4458090362       -0.3947670790        3.9851856692
  C         4.4936130208        0.7783655978        2.3600884683
  C         3.4790892435       -0.3745333303        2.2888659549
  H         2.9255467337       -0.4857059277        3.2303952518
  H         4.0235243083       -1.3120959451        2.1079379070
  H         2.7598172820       -0.2471401663        1.4701397116
  C         5.2674575346        0.9298832253        1.0463192746
  H         4.5906966032        1.0789982563        0.1947136120
  H         5.8473369307        0.0134977206        0.8584172531
  H         5.9672002512        1.7729020063        1.0775028063
  C         0.9821742115        1.9807171182        2.9859062809
  H         0.9974308874        1.9673492065        4.0838003524
  H         1.0783417183        0.9512814970        2.6294424997
  H         0.0019858077        2.3483555000        2.6548427004
  C         2.0653027314        2.9063009771        2.4018942772
  C         2.0545902167        2.8612445299        0.8662123264
  H         2.8254185179        3.5096922273        0.4303564827
  H         1.0749216132        3.2030395423        0.5076674483
  H         2.1986867941        1.8426338084        0.4853890754
  C         1.8661055895        4.3445333354        2.9250792652
  H         0.8661341590        4.6912678828        2.6292179734
  H         2.6058125049        5.0383858545        2.5099403523
  H         1.9203330624        4.3882983839        4.0222767870
  C         5.6405840927        4.0982251907        3.3441222985
  C         6.4223541206        5.1835929767        2.9632528244
  H         6.2813922006        5.6355252056        1.9873194503
  C         7.3672205670        5.6524247197        3.8763553653
  H         7.9779040259        6.5124763045        3.6141110099
  C         7.5430094644        5.0380422540        5.1180017862
  H         8.2853722985        5.3703148286        5.8367615913
  C         6.7331388436        3.9486617112        5.4182191786
  C         4.7918008760        2.5468698766        8.2295571366
  C         3.7975105976        3.3845540762        7.3834603010
  H         3.3094852439        2.7647567874        6.5700258247
  H         4.2580129661        4.2787444849        6.9536216002
  H         2.9450331393        3.7097304803        8.0013475485
  C         5.4618964462        3.4246778072        9.2904522393
  H         6.0991236465        2.8421132218        9.9656817758
  H         4.6832864183        3.9039415586        9.9004590307
  H         6.0689643861        4.2137962750        8.8360213331
  C         4.0481126604        1.3711801299        8.8746448085
  H         3.6337736842        0.6803186357        8.1309491469
  H         3.2132944570        1.7568911717        9.4775403775
  H         4.7160102111        0.8181897522        9.5424211704
  C         7.2380906359        0.6824304220        7.4027472803
  C         7.8666058524        1.0162357750        8.7651574760
  H         8.2699511833        2.0360666455        8.7955556514
  H         8.7017824981        0.3267365086        8.9566242396
  H         7.1539542899        0.8965654123        9.5897551160
  C         6.5924289425       -0.7201364253        7.4052952478
  H         5.8025371479       -0.8182380870        8.1591052619
  H         7.3678730208       -1.4665705491        7.6330993085
  H         6.1612922077       -0.9683065620        6.4263842011
  C         8.3097733300        0.7479848910        6.2943913092
  H         7.8895705786        0.5365831015        5.3019809272
  H         9.0705759349       -0.0144200696        6.5057088764
  H         8.8028837603        1.7264866048        6.2612495946
  H         3.5973319388        0.6392466872        5.4658439645
 Ir         9.3526716170        7.2759561618       15.0714088090
  P         8.5084628386        6.8375233281       13.0461408946
  P        10.7321411767        7.2651107679       16.8860254555
  O         9.5134279281        5.5581782219       12.4933196128
  O        11.6869609873        5.8625596087       16.5955073559
  N        10.5939624755        5.6490289363       14.5516840651
  C        10.2243803952        8.5158967667       13.6106759744
  H        11.2370873373        8.1538396118       13.4055847172
  H        10.2602232794        9.5485696267       13.9766949133
  C         9.3093851446        8.3744141240       12.3517219026
  C         8.2945865339        9.5270709087       12.2802805449
  H         7.7414454380        9.6383538443       13.2220115163
  H         8.8387060849       10.4646647407       12.0987885448
  H         7.5746064378        9.3991992581       11.4621717335
  C        10.0836370675        8.2221717591       11.0382602264
  H         9.4070909958        8.0734056180       10.1863871298
  H        10.6643844974        9.1378863828       10.8502395901
  H        10.7828195836        7.3787399417       11.0697536813
  C         5.7971227938        7.1728756447       12.9776159049
  H         5.8119980025        7.1859051798       14.0754773122
  H         5.8929460714        8.2024413241       12.6214546018
  H         4.8171082783        6.8049978308       12.6462115668
  C         6.8804440152        6.2473620620       12.3937404286
  C         6.8697563656        6.2920676502       10.8580490133
  H         7.6405743793        5.6435510806       10.4222714060
  H         5.8899753266        5.9500222284       10.4998693989
  H         7.0136380136        7.3105532505       10.4767606915
  C         6.6810271792        4.8090401909       12.9171229461
  H         5.6810996621        4.4624633582       12.6209433005
  H         7.4208648569        4.1150866097       12.5022600208
  H         6.7350476721        4.7655097116       14.0143517038
  C        10.4556789922        5.0549755030       13.3370144099
  C        11.2376699910        3.9696847870       12.9561889211
  H        11.0970569094        3.5178831736       11.9801908356
  C        12.1823138969        3.5008448520       13.8694983732
  H        12.7929807434        2.6408144520       13.6073412599
  C        12.3578982264        4.1152694257       15.1111375060
  H        13.1003435894        3.7832309938       15.8298366879
  C        11.5477934992        5.2047298814       15.4112184798
  C         9.6060479626        6.6077757520       18.2231910982
  C         8.6105238444        5.7712242663       17.3773801315
  H         8.1230730641        6.3914369899       16.5639313723
  H         9.0702639721        4.8765647509       16.9473679538
  H         7.7580908338        5.4464668616       17.9955179895
  C        10.2756230087        5.7288155176       19.2833521089
  H        10.9135080071        6.3104026197       19.9588304943
  H         9.4967197753        5.2499382824       19.8933048022
  H        10.8818239589        4.9392976757       18.8283489256
  C         8.8645112808        7.7843664529       18.8696306071
  H         8.4500600942        8.4761480966       18.1268449951
  H         8.0299569137        7.3994210707       19.4735154588
  H         9.5341655654        8.3362147281       19.5367168146
  C        12.0515542467        8.4716580139       17.3954974143
  C        12.6812801311        8.1384282269       18.7574865617
  H        13.0872626118        7.1196434637       18.7873321258
  H        13.5146866361        8.8300692292       18.9488025392
  H        11.9687385683        8.2559779401       19.5824663419
  C        11.4041018591        9.8734198559       17.3992166049
  H        10.6144311520        9.9699903173       18.1534197683
  H        12.1787860235       10.6206212359       17.6271711937
  H        10.9720983300       10.1215573007       16.4206417092
  C        13.1225442021        8.4075694352       16.2864226056
  H        12.7015815825        8.6201937730       15.2945928932
  H        13.8835654438        9.1695920291       16.4980750090
  H        13.6155348888        7.4290773605       16.2517595842
  H         8.4117866359        8.5142231605       15.4580098097
 Ir         5.0995266883       16.4449680071       14.9073339282
  P         5.9407752050       15.9948241555       16.9313751403
  P         3.7212931456       16.4459506913       13.0916166475
  O         4.9351268871       14.7130201783       17.4779653349
  O         2.7524674164       15.0559716744       13.3845515207
  N         3.8530700324       14.8199789830       15.4211742941
  C         4.2295962603       17.6812558820       16.3715545152
  H         3.2151149885       17.3216861137       16.5730437283
  H         4.1979065624       18.7155763512       16.0101267900
  C         5.1416541718       17.5304299126       17.6315695403
  C         6.1585852562       18.6806906108       17.7112141990
  H         6.7140837186       18.7960854767       16.7714243808
  H         5.6158516372       19.6183443025       17.8963583774
  H         6.8762078238       18.5474176329       18.5304971487
  C         4.3645651341       17.3732499681       18.9427125332
  H         5.0390740751       17.2183042961       19.7950880931
  H         3.7859987202       18.2896615302       19.1341745728
  H         3.6632655181       16.5317952776       18.9053761068
  C         8.6518456484       16.3261553031       17.0020859862
  H         8.6377024665       16.3426772539       15.9042431892
  H         8.5561818596       17.3545701460       17.3613593816
  H         9.6312760081       15.9567342354       17.3334483160
  C         7.5673971552       15.3999096368       17.5823634995
  C         7.5767785540       15.4401560912       19.1181632360
  H         6.8049830614       14.7910399363       19.5513325215
  H         8.5558714308       15.0964670029       19.4764231552
  H         7.4332202793       16.4576771945       19.5019669270
  C         7.7654940312       13.9631339865       17.0547648715
  H         8.7649931082       13.6145217138       17.3500716632
  H         7.0249097531       13.2687252979       17.4673825577
  H         7.7117846160       13.9227572471       15.9574034334
  C         3.9930266641       14.2155598640       16.6306683761
  C         3.2124546859       13.1263449992       17.0029025988
  H         3.3546309944       12.6666922560       17.9750882276
  C         2.2659075743       12.6657403328       16.0873059812
  H         1.6556002926       11.8032924315       16.3428832446
  C         2.0872753438       13.2921194534       14.8519981943
  H         1.3428697938       12.9671748427       14.1319741820
  C         2.8964720377       14.3845364228       14.5604530691
  C         4.8414252884       15.7738078957       11.7561318815
  C         5.8341535001       14.9355183265       12.6036019764
  H         6.3248306167       15.5556336875       13.4151820176
  H         5.3716726856       14.0433524691       13.0358522671
  H         6.6851088812       14.6065129242       11.9855769244
  C         4.1649696931       14.8925588753       10.7018238848
  H         3.5282459127       15.4735985052       10.0247872682
  H         4.9405693054       14.4071673718       10.0926452939
  H         3.5561171780       14.1077919752       11.1616950779
  C         5.5882916303       16.9425088711       11.1020261868
  H         6.0062332386       17.6367802545       11.8404060375
  H         6.4208070817       16.5502068910       10.5001715202
  H         4.9210114136       17.4934006556       10.4319061448
  C         2.4090829375       17.6582270003       12.5770817718
  C         1.7787142727       17.3225257907       11.2158063571
  H         1.3688357309       16.3050639439       11.1896721445
  H         0.9477941632       18.0163660268       11.0216700135
  H         2.4918370355       17.4342211069       10.3905468191
  C         3.0623327791       19.0571242874       12.5698487265
  H         3.8555805334       19.1472264037       11.8186186468
  H         2.2920341774       19.8068551370       12.3355483989
  H         3.4911858561       19.3075633990       13.5492379872
  C         1.3362058146       17.6022409152       13.6847659833
  H         1.7562945597       17.8148892758       14.6769647284
  H         0.5798715035       18.3676755462       13.4696730504
  H         0.8377990839       16.6265799524       13.7202946664
  H         6.0451616780       17.6811380979       14.5256586544
  F         7.0784827914       10.4955961016       16.9287871576
  F         5.9877442685        8.9032186260       17.9851018337
  F         5.3251427131       10.9855091400       18.1554509208
  F         5.7607014539       11.6585563633       12.4330598179
  F         4.6286046886       10.0627038842       11.4352256121
  F         3.5845983896       11.8468266168       12.1566611310
  F         2.9369372608        6.0430376795       10.3216110732
  F         1.7510278889        4.2100948972       10.6024069702
  F         3.3232282028        4.7546847225       12.0492484517
  F        -2.6938129025        7.9298852473       11.3289734849
  F        -2.7347096338        5.7328266002       11.2648188459
  F        -3.2404297463        6.7785433525       13.1265110395
  F        -1.7914393798        4.7576292421       17.9942635445
  F        -1.0237634682        5.9783692068       19.6503354628
  F        -0.5014254587        3.8424198139       19.5382194170
  F         4.1438785248        3.4146179370       16.0858646558
  F         5.1914070657        4.9419939049       17.2654355762
  F         4.1341428908        3.2915914813       18.2770736445
  F        -1.9662349819       11.7800188836       13.6587038050
  F        -1.2333020687       13.4739520728       14.8774717281
  F        -3.1066570865       12.4490134186       15.4261636781
  F        -1.1240354837       11.7748956618       19.9315192187
  F        -0.5837071217        9.6454101474       20.1520409786
  F         0.9832679561       11.1631265413       19.8756616486
  C         2.8239806355        8.9555461744       15.1717883325
  C         3.7350995462        9.1375838798       16.2336831125
  H         3.5212607679        8.6943361416       17.2058263562
  C         4.9175294945        9.8735390656       16.0814412131
  C         5.2320472317       10.4763066143       14.8592854353
  H         6.1461875137       11.0497215994       14.7383201291
  C         4.3357323643       10.3153258346       13.8013117433
  C         3.1593942500        9.5709228796       13.9555569013
  H         2.4887918079        9.4706303583       13.1025071788
  C         5.8221046549       10.0588330679       17.2689341570
  C         4.5879577014       10.9615844348       12.4743484643
  C         0.8335116461        7.5112225146       13.9934555901
  C         1.7267964009        6.7649409052       13.1981588259
  H         2.7766660936        6.7254019691       13.4824769711
  C         1.3086393975        6.0397854787       12.0783944917
  C        -0.0339433500        6.0414222553       11.6875151451
  H        -0.3633953362        5.4844099900       10.8149542342
  C        -0.9413815224        6.7632146898       12.4649665066
  C        -0.5170421366        7.4768829753       13.5979940683
  H        -1.2666135031        7.9973104234       14.1917552982
  C         2.3124418448        5.2695633329       11.2724258176
  C        -2.3855572735        6.7958609573       12.0507132172
  C         1.5370073437        6.9058817523       16.3891631135
  C         0.4470158646        6.4557010928       17.1506351341
  H        -0.4936432899        7.0039229583       17.1144890560
  C         0.5295726354        5.3258590607       17.9681454995
  C         1.7035112070        4.5740733351       18.0365593884
  H         1.7669174399        3.6967777153       18.6722323954
  C         2.7910494584        4.9876421013       17.2620035131
  C         2.7085789073        6.1325817572       16.4609259418
  H         3.5850179590        6.4276743327       15.8852514040
  C        -0.6761075546        4.9641188561       18.7804703525
  C         4.0496658094        4.1735521424       17.2300792992
  C         0.4273681438        9.3462425412       16.0270147447
  C        -0.3051737942       10.2561507998       15.2369775791
  H        -0.2950030829       10.1563639443       14.1531571866
  C        -1.0580869698       11.2904304200       15.8049409250
  C        -1.0861885230       11.4856185531       17.1898259754
  H        -1.6668261181       12.2928245290       17.6286366131
  C        -0.3434068302       10.6154566555       17.9865256359
  C         0.3926888077        9.5675580200       17.4166097386
  H         0.9545519151        8.9107198999       18.0799835290
  C        -1.8386097468       12.2399949886       14.9419782010
  C        -0.2772615347       10.8052462560       19.4744882966
  B         1.3905652019        8.1861991188       15.3850401202
  F        -9.0553364426       19.6481356859       13.0478216889
  F        -7.9645885528       18.0558532248       11.9915381449
  F        -7.3020847208       20.1381322628       11.8210783698
  F        -7.7374636596       20.8108553878       17.5433905496
  F        -6.6055827481       19.2152295182       18.5413235001
  F        -5.5614472240       20.9992522091       17.8198823586
  F        -4.9129013315       15.1959236615       19.6537474179
  F        -3.7282158451       13.3621593953       19.3745402324
  F        -5.3001979579       13.9071662371       17.9272908265
  F         0.7181365014       17.0235562548       18.6496990183
  F         0.7756568633       14.8260455615       18.6539668386
  F         1.2728371064       15.9293490507       16.8203938537
  F        -0.1856488701       13.9102015776       11.9822264615
  F        -0.9531795304       15.1310173167       10.3261639396
  F        -1.4755422167       12.9949262742       10.4382097913
  F        -6.1207908999       12.5672233998       13.8903558113
  F        -7.1685644549       14.0945797841       12.7110680433
  F        -6.1112845370       12.4442025997       11.6991778091
  F        -0.0109312636       20.9327221998       16.3178675390
  F        -0.7437801767       22.6270102123       15.0991186749
  F         1.1292720783       21.6015854060       14.5503932107
  F        -0.8530392790       20.9275597713       10.0450055267
  F        -1.3933808700       18.7980934150        9.8245941150
  F        -2.9604389796       20.3157825788       10.1008426405
  C        -4.8000693087       18.1083453103       14.8044413885
  C        -5.7115262516       18.2902436283       13.7427052666
  H        -5.4978965616       17.8469194728       12.7705469082
  C        -6.8940359191       19.0261410371       13.8950119794
  C        -7.2085756021       19.6286229946       15.1172729451
  H        -8.1229496289       20.2016366981       15.2384184159
  C        -6.3120530726       19.4678480984       16.1750988486
  C        -5.1353153703       18.7240186170       16.0205960625
  H        -4.4643462991       18.6242991394       16.8734351845
  C        -7.7988386472       19.2115435911       12.7076408872
  C        -6.5646053741       20.1139167675       17.5021156991
  C        -2.8086286409       16.6586021744       15.9796126691
  C        -3.7028859557       15.9206948807       16.7812765503
  H        -4.7557220138       15.8940494994       16.5065120006
  C        -3.2826801984       15.1868822751       17.8948763415
  C        -1.9361892450       15.1706138833       18.2719100280
  H        -1.6046823246       14.6074774912       19.1398646558
  C        -1.0275401107       15.8839959260       17.4875371629
  C        -1.4545713193       16.6076231618       16.3620416492
  H        -0.7052946132       17.1230323437       15.7635167300
  C        -4.2883220043       14.4213458902       18.7036857610
  C         0.4183619703       15.9083332855       17.8969080707
  C        -3.5141354476       16.0583644597       13.5864882162
  C        -2.4241096327       15.6080636744       12.8252635058
  H        -1.4832475719       16.1559907491       12.8616439020
  C        -2.5066662512       14.4781273533       12.0080098432
  C        -3.6808076516       13.7266804875       11.9393096649
  H        -3.7444278899       12.8494975766       11.3035262877
  C        -4.7681953147       14.1401844766       12.7141319804
  C        -4.6856797640       15.2850782945       13.5152102491
  H        -5.5616840816       15.5797920528       14.0917614370
  C        -1.3009079910       14.1166668052       11.1958443951
  C        -6.0267885062       13.3261161204       12.7461959119
  C        -2.4027536074       18.4975504616       13.9492236627
  C        -1.6698280002       19.4068729724       14.7395322341
  H        -1.6776105955       19.3045309352       15.8231955908
  C        -0.9198960351       20.4435940588       14.1718966887
  C        -0.8932775967       20.6402862105       12.7871069512
  H        -0.3146942611       21.4491952719       12.3485715355
  C        -1.6336752302       19.7683938195       11.9900139330
  C        -2.3681450584       18.7192285771       12.5596816883
  H        -2.9293632872       18.0620134175       11.8961410051
  C        -0.1388958864       21.3929343775       15.0347279106
  C        -1.6997696500       19.9579499222       10.5020031246
  B        -3.3670082548       17.3381725871       14.5908943501
  F         2.5513283500        7.8095907879        3.0555838421
  F         3.6420437229        9.4019828824        1.9992361698
  F         4.3045178702        7.3196784287        1.8288924302
  F         3.8690953373        6.6470084438        7.5512816872
  F         5.0011830428        8.2426592944        8.5492410411
  F         6.0451771533        6.4586966759        7.8275890737
  F         6.6928165325       12.2621790288        9.6627624934
  F         7.8787234779       14.0950726452        9.3819806651
  F         6.3064100858       13.5505594922        7.9351695843
  F        12.3235877814       10.3752975430        8.6554375632
  F        12.3644335933       12.5723666182        8.7195691788
  F        12.8701457668       11.5266614876        6.8579070943
  F        11.4210978224       13.5475447185        1.9899550534
  F        10.6536122572       12.3268611961        0.3336601577
  F        10.1312572622       14.4629004493        0.4459547327
  F         5.4864018052       14.8906497809        3.8972830171
  F         4.4381797974       13.3632643882        2.7187012602
  F         5.4955927787       15.0133606958        1.7059850173
  F        11.5959567492        6.5251464632        6.3255832850
  F        10.8630982009        4.8311373494        5.1067913152
  F        12.7364683503        5.8561630195        4.5581916745
  F        10.7539458882        6.5303174924        0.0527244112
  F        10.2135532093        8.6598761332       -0.1678785952
  F         8.6467463442        7.1420844278        0.1088660997
  C         6.8060671819        9.3496954734        4.8123058209
  C         5.8949127474        9.1675139688        3.7504381665
  H         6.1087030012        9.6106109783        2.7782127644
  C         4.7124101237        8.4316690832        3.9028174798
  C         4.3978604351        7.8291194430        5.1250544366
  H         3.4836775261        7.2557656231        5.2460460342
  C         5.2941465250        7.9902664082        6.1830251633
  C         6.4705225023        8.7346028890        6.0286589230
  H         7.1410766202        8.8350574744        6.8817183974
  C         3.8077443655        8.2463582741        2.7153896862
  C         5.0418694500        7.3440932797        7.5100168491
  C         8.7962903523       10.7941364181        5.9908131228
  C         7.9029665145       11.5403749890        6.7860897637
  H         6.8531228423       11.5799975829        6.5016816327
  C         8.3210240921       12.2654177220        7.9059680505
  C         9.6635850018       12.2637596014        8.2969111003
  H         9.9929884846       12.8207565391        9.1694943338
  C        10.5710993812       11.5420141884        7.5194480001
  C        10.1468210077       10.8284194862        6.3863565444
  H        10.8964514260       10.3081286611        5.7925719155
  C         7.3172124455       13.0356878095        8.7119432931
  C        12.0152928104       11.5093277911        7.9336856494
  C         8.0928525099       11.3996722324        3.5950232281
  C         9.1829234893       11.8500704039        2.8337775603
  H        10.1238926118       11.3024251350        2.8706525457
  C         9.1001339434       12.9793740624        2.0155619981
  C         7.9258328097       13.7304793539        1.9459966733
  H         7.8621147723       14.6070707283        1.3092890327
  C         6.8385104320       13.3172855248        2.7210453886
  C         6.9211306335       12.1727459718        3.5227539893
  H         6.0447367561       11.8778920034        4.0986401235
  C        10.3058741228       13.3409839039        1.2033569776
  C         5.5800662272       14.1316284966        2.7530745214
  C         9.2031313341        8.9595135945        3.9570475566
  C         9.9352109668        8.0491882977        4.7470851858
  H         9.9247137050        8.1487596817        5.8309312546
  C        10.6880336763        7.0147693183        4.1792137195
  C        10.7163502297        6.8195722628        2.7942985714
  H        11.2965301236        6.0120064225        2.3554139405
  C         9.9741717423        7.6902818550        1.9975814947
  C         9.2385670441        8.7386132644        2.5673907653
  H         8.6771624790        9.3957203811        1.9038965915
  C        11.4683507661        6.0650754191        5.0423188322
  C         9.9074859746        7.5001213599        0.5097187399
  B         8.2394861784       10.1193036792        4.5990727301
  F        18.6852826973       -1.3429374603        6.9365961149
  F        17.5945212909        0.2493759016        7.9928535914
  F        16.9320247500       -1.8329285213        8.1633567836
  F        17.3675219316       -2.5056786260        2.4408515673
  F        16.2354194351       -0.9099648945        1.4429506046
  F        15.1914114948       -2.6939654216        2.1645670795
  F        14.5437423891        3.1095494470        0.3294388603
  F        13.3578301732        4.9424517604        0.6102471283
  F        14.9300760443        4.3979081107        2.0570811519
  F         8.9129822565        1.2226727328        1.3367300834
  F         8.8721329148        3.4197492487        1.2725799239
  F         8.3664259869        2.3740598783        3.1342167275
  F         9.8153745023        4.3950190025        8.0020700651
  F        10.5830989099        3.1742379055        9.6581863664
  F        11.1053689641        5.3102046099        9.5460112293
  F        15.7506062298        5.7379649637        6.0938820563
  F        16.7983231466        4.2106057893        7.2732821094
  F        15.7409623378        5.8609382160        8.2850490540
  F         9.6405962375       -2.6274755811        3.6665972083
  F        10.3734530343       -4.3214759947        4.8854024880
  F         8.5000583543       -3.2964681241        5.4339834567
  F        10.4826146471       -2.6222856767        9.9394738806
  F        11.0230146842       -0.4927028864       10.1600376516
  F        12.5898027836       -2.0105112498        9.8833146145
  C        14.4305676468        0.1968446085        5.1797767014
  C        15.3416821287        0.0147159740        6.2416709999
  H        15.1278100862        0.4577623678        7.2138985659
  C        16.5242157315       -0.7210779275        6.0893506975
  C        16.8387922374       -1.3236647090        4.8671306737
  H        17.7529602072       -1.8970500701        4.7461686947
  C        15.9425189883       -1.1625349184        3.8091442158
  C        14.7661498415       -0.4181968343        3.9634366058
  H        14.0956295844       -0.3178022260        3.1103426163
  C        17.4288224545       -0.9063657409        7.2768188533
  C        16.1947667536       -1.8086436995        2.4821535856
  C        12.4403090665        1.6412459454        4.0012436674
  C        13.3335954518        2.3875899457        3.2060129359
  H        14.3834279699        2.4272992510        3.4904401754
  C        12.9155231827        3.1127111367        2.0862029334
  C        11.5729681707        3.1110860992        1.6952539327
  H        11.2435518110        3.6681926713        0.8227395384
  C        10.6654923673        2.3892646082        2.4726658908
  C        11.0897860760        1.6755428913        3.6056831142
  H        10.3401670814        1.1551611404        4.1993979450
  C        13.9192863058        3.8830363256        1.2802805295
  C         9.2212957112        2.3567278390        2.0584694956
  C        13.1437875474        2.2467636643        6.3969319063
  C        12.0537694709        2.6970688556        7.1583161236
  H        11.1130296101        2.1490138594        7.1219458042
  C        12.1363789384        3.8268466466        7.9759035370
  C        13.3104239632        4.5784295859        8.0445468304
  H        13.3739067049        5.4556520815        8.6802953220
  C        14.3979318988        4.1648420080        7.2699772330
  C        14.3154941146        3.0198785625        6.4689101006
  H        15.1919620787        2.7247216995        5.8932979954
  C        10.9307063342        4.1884866848        8.7882746693
  C        15.6565069971        4.9789981454        7.2380448717
  C        12.0336682100       -0.1934263989        6.0350524681
  C        11.3014343771       -1.1036374603        5.2450532693
  H        11.3120340723       -1.0042015569        4.1611959692
  C        10.5485022074       -2.1379283056        5.8129765943
  C        10.5200151979       -2.3329555206        7.1979112111
  H         9.9397628524       -3.1404491385        7.6368359581
  C        11.2624903291       -1.4624504379        7.9945703650
  C        11.9982122900       -0.4142350944        7.4247103190
  H        12.5598474122        0.2427384668        8.0881416871
  C         9.7681468651       -3.0875641840        4.9498523089
  C        11.3290656165       -1.6525102369        9.4824502351
  B        12.9971752808        0.9663747993        5.3929816112

542
Int(2+-3+)1 @ [2][BArF4]
 Ir         0.2686135996       11.0238857374        4.9099557776
  P         1.0966607206       11.4665785148        6.9408448676
  P        -1.0989785973       11.0301897791        3.0851856082
  O         0.0784680815       12.7378556067        7.4897741396
  O        -2.0512963585       12.4361246321        3.3652204068
  N        -0.9827487842       12.6456654638        5.4216942586
  C        -0.6060811112        9.7800930288        6.3663763959
  H        -1.6213875042       10.1381555850        6.5657898576
  H        -0.6354710259        8.7476298139        5.9995335685
  C         0.3011246624        9.9251816937        7.6306353971
  C         1.3221803097        8.7787949608        7.7083981520
  H         1.8825960410        8.6711466658        6.7707293622
  H         0.7828866847        7.8379698979        7.8864944374
  H         2.0352160301        8.9118670225        8.5316997858
  C        -0.4811680244       10.0718830102        8.9399590132
  H         0.1903920191       10.2224197465        9.7954904702
  H        -1.0577327070        9.1524495660        9.1229256991
  H        -1.1842245612       10.9119370097        8.9063654477
  C         3.8074048481       11.1324542421        7.0274004048
  H         3.7907270740       11.0961659297        5.9300164042
  H         3.7155502823       10.1109139882        7.4058513544
  H         4.7868805579       11.5107869571        7.3489999893
  C         2.7216159830       12.0657853216        7.5936531073
  C         2.7265152581       12.0442198929        9.1299912388
  H         1.9543875738       12.6997140050        9.5529642148
  H         3.7054644826       12.3909098001        9.4865188927
  H         2.5803523286       11.0314228679        9.5254863085
  C         2.9247558630       13.4952182030        7.0493018994
  H         3.9222746556       13.8467996948        7.3486372180
  H         2.1812178636       14.1943918440        7.4467252830
  H         2.8807376790       13.5204344321        5.9510534102
  C        -0.8659659373       13.2305646587        6.6430486029
  C        -1.6723204899       14.2965200626        7.0269013538
  H        -1.5562841924       14.7349625042        8.0117325758
  C        -2.6040329360       14.7686028388        6.1033781345
  H        -3.2261926752       15.6194331352        6.3663295794
  C        -2.7523274477       14.1687869249        4.8511898493
  H        -3.4853070390       14.5024574889        4.1236782873
  C        -1.9304485116       13.0879336199        4.5544730715
  C         0.0318667937       11.6829978301        1.7499438709
  C         1.0260958140       12.5207950698        2.5961474922
  H         1.5075381082       11.9029480852        3.4141762877
  H         0.5659573792       13.4180147929        3.0204463181
  H         1.8815024380       12.8411560794        1.9798151118
  C        -0.6336345279       12.5611798248        0.6863498351
  H        -1.2739187767       11.9804249496        0.0124848553
  H         0.1474454860       13.0346457404        0.0750999611
  H        -1.2366381158       13.3546315024        1.1388456829
  C         0.7730786723       10.5036439732        1.1084096471
  H         1.1840857628        9.8132758387        1.8542866133
  H         1.6098891092       10.8851989583        0.5056417559
  H         0.1044425278        9.9506016182        0.4411511609
  C        -2.4221399083        9.8282008016        2.5725967814
  C        -3.0527343452       10.1702359281        1.2132644575
  H        -3.4504104492       11.1923770817        1.1873971619
  H        -3.8922654068        9.4861218134        1.0217857878
  H        -2.3430749335       10.0492826116        0.3863297991
  C        -1.7813766981        8.4236245948        2.5617834505
  H        -0.9958128621        8.3257078783        1.8034222936
  H        -2.5604816592        7.6807305634        2.3348556075
  H        -1.3464850140        8.1699013142        3.5376590916
  C        -3.4916769961        9.8921006767        3.6833536850
  H        -3.0712558948        9.6702679316        4.6733812638
  H        -4.2578557739        9.1363491030        3.4674940968
  H        -3.9787460151       10.8733547422        3.7245888939
  H         1.2162402868        9.7882317304        4.5315581092
 Ir         4.4580895331        1.7103553371        4.9611093108
  P         3.8225564937        2.1652273555        2.8446131945
  P         5.8224267880        1.6947311801        6.8947005108
  O         4.8290131193        3.4781397795        2.4370087625
  O         6.7480736080        3.1168875392        6.6501819871
  N         5.7155788533        3.4058502954        4.5857256633
  C         5.5511093605        0.5900098779        3.4884993357
  H         6.5297187155        1.0372041430        3.2944503998
  H         5.6840390577       -0.4577547402        3.7837819935
  C         4.6730907862        0.6778464870        2.1815666737
  C         3.6745372766       -0.4886880557        2.0974287335
  H         3.0777663032       -0.5902197372        3.0131785532
  H         4.2386522975       -1.4202004374        1.9637777297
  H         2.9926807324       -0.3875935960        1.2433042454
  C         5.4810108562        0.8185246257        0.8910676700
  H         4.8317856131        0.9081690618        0.0101010386
  H         6.1037428426       -0.0790407316        0.7582768606
  H         6.1459422453        1.6890529844        0.9179081309
  C         1.1003343705        1.8475078325        2.5940371521
  H         0.9939738417        1.7972951025        3.6842207983
  H         1.2452839702        0.8324281669        2.2151976826
  H         0.1530948854        2.2160794581        2.1760750326
  C         2.2280995914        2.7971076620        2.1514768854
  C         2.3373023647        2.8261277418        0.6189846100
  H         3.1487497267        3.4783151514        0.2708710760
  H         1.3923295011        3.2085691800        0.2152010784
  H         2.4863033668        1.8236113056        0.1992689108
  C         1.9897382359        4.2164186432        2.7090539409
  H         1.0073062634        4.5633391215        2.3577107185
  H         2.7474528878        4.9269215228        2.3593163606
  H         1.9693738311        4.2362369712        3.8061392344
  C         5.6715818721        4.0046975357        3.3683973883
  C         6.4564154974        5.1081452528        3.0536727686
  H         6.3717892694        5.5703628346        2.0750481068
  C         7.3441593773        5.5653774287        4.0288614064
  H         7.9656931464        6.4332933342        3.8197610833
  C         7.4632173647        4.9138593156        5.2573016722
  H         8.1789792455        5.2180051404        6.0150859734
  C         6.6371330806        3.8176607460        5.4928040711
  C         4.9591470021        2.1929061776        8.5017807664
  C         4.4265324682        3.6260738819        8.2958059053
  H         3.9251783225        3.7881152936        7.3382956112
  H         5.2370397973        4.3557184244        8.3734958612
  H         3.6915359465        3.8389705917        9.0821351329
  C         5.8515171302        2.2265374845        9.7575433977
  H         6.1434770888        1.2308535219       10.1016541126
  H         5.2706698816        2.6944067354       10.5670373269
  H         6.7568978690        2.8280519202        9.6139798224
  C         3.7956561734        1.2077767084        8.7093274345
  H         3.0706459160        1.2362628821        7.8951411120
  H         3.2617612557        1.4747913480        9.6323313248
  H         4.1362410813        0.1692566568        8.8004503775
  C         7.2096344801        0.4502145934        7.1188562536
  C         8.1776351972        0.7492964350        8.2804068598
  H         8.5018446420        1.7972897185        8.2934911221
  H         9.0758320803        0.1333864999        8.1363971320
  H         7.7706214039        0.4963685132        9.2624307950
  C         6.5555407247       -0.9378814154        7.2717832225
  H         5.9861841686       -1.0270557459        8.2052394399
  H         7.3431601112       -1.7051390083        7.2901132613
  H         5.8845206878       -1.1672169449        6.4324901594
  C         8.0266570803        0.5042936237        5.8134545466
  H         7.4344333230        0.2518470328        4.9317294256
  H         8.8381395760       -0.2293074582        5.8941414004
  H         8.4820960402        1.4902132664        5.6638404320
  H         3.6939166511        0.3257289652        5.1574292867
 Ir         9.3201292835        7.2868250171       15.0025382587
  P         8.4861825325        6.8128163613       12.9800039855
  P        10.6926364745        7.3033480570       16.8274545505
  O         9.5151906297        5.5481045359       12.4405428125
  O        11.6640844356        5.9132611629       16.5459125073
  N        10.5819384162        5.6678713117       14.5025853756
  C        10.1760670422        8.5204744677       13.5261629385
  H        11.1940688786        8.1687766210       13.3272583208
  H        10.1975906261        9.5575496957       13.8805440264
  C         9.2652232478        8.3525216661       12.2660414032
  C         8.2356053448        9.4898297311       12.1741576651
  H         7.6659267791        9.5990440564       13.1061174404
  H         8.7681646544       10.4346830109       11.9943238481
  H         7.5308672453        9.3440458779       11.3456769675
  C        10.0444300451        8.1932306688       10.9566915458
  H         9.3719174895        8.0109426653       10.1079354733
  H        10.6023797743        9.1193277396       10.7508621428
  H        10.7638734732        7.3680782501       11.0051573196
  C         5.7722599775        7.1323047404       12.8442303680
  H         5.7969050498        7.2758868496       13.9329267862
  H         5.8469685832        8.1131110477       12.3657547603
  H         4.7958557564        6.7117408233       12.5720222351
  C         6.8657593645        6.1609351652       12.3628635974
  C         6.8685825316        6.0422308563       10.8300864509
  H         7.6688791322        5.3824921402       10.4707307010
  H         5.9059283600        5.6237142741       10.5026580990
  H         6.9785314919        7.0204807484       10.3460020683
  C         6.6749077128        4.7806540498       13.0283400393
  H         5.6820369291        4.3945289013       12.7566861399
  H         7.4251237599        4.0562838327       12.6911560816
  H         6.7154668379        4.8480891164       14.1248192743
  C        10.4535514110        5.0575707046       13.2951168323
  C        11.2411637500        3.9698200323       12.9331991982
  H        11.1074776629        3.5047510558       11.9626809431
  C        12.1820227590        3.5157005905       13.8577413562
  H        12.7966179825        2.6539320736       13.6105411378
  C        12.3486297830        4.1476100901       15.0916996165
  H        13.0886038753        3.8286607851       15.8189467410
  C        11.5331177311        5.2382391196       15.3715919411
  C         9.5771914545        6.6286514807       18.1664025230
  C         8.5860326999        5.7865230216       17.3208792119
  H         8.0964965757        6.4039075232       16.5070115654
  H         9.0507456943        4.8940104769       16.8911813135
  H         7.7353496659        5.4575052180       17.9392033851
  C        10.2612423555        5.7485232096       19.2176752079
  H        10.8836820956        6.3343601807       19.9037937911
  H         9.4909540011        5.2418585727       19.8166171095
  H        10.8878092419        4.9812860583       18.7524667815
  C         8.8297942432        7.7947158496       18.8235260233
  H         8.4108807735        8.4895719155       18.0867248356
  H         7.9982414231        7.4016097356       19.4261416940
  H         9.4974887917        8.3460332034       19.4931397313
  C        12.0036005908        8.5179548129       17.3427449472
  C        12.6444284668        8.1764241160       18.6982506707
  H        13.0562788414        7.1594529346       18.7161309935
  H        13.4756761681        8.8710471145       18.8891660945
  H        11.9375183154        8.2827619640       19.5296593344
  C        11.3468642881        9.9150452797       17.3618890461
  H        10.5623757262       10.0008633918       18.1228440835
  H        12.1179316955       10.6661372931       17.5891648454
  H        10.9061805075       10.1674513575       16.3881761712
  C        13.0701371281        8.4709509159       16.2283328429
  H        12.6439886528        8.6884985629       15.2397692982
  H        13.8264047437        9.2365479923       16.4436740864
  H        13.5708821780        7.4967674528       16.1840756591
  H         8.3627279062        8.5171485623       15.3735979804
 Ir         5.1048221205       16.4337778638       14.9122322394
  P         5.9482373481       15.9888814937       16.9366773259
  P         3.7203350594       16.4303342419       13.1015966039
  O         4.9419652606       14.7094302131       17.4863282936
  O         2.7905139344       15.0097906116       13.3752838493
  N         3.8725063223       14.7969700723       15.4229126817
  C         4.2281268704       17.6629688663       16.3785409220
  H         3.2183386865       17.2935804810       16.5847317374
  H         4.1850609746       18.6959165961       16.0141684991
  C         5.1458953944       17.5234831132       17.6349847213
  C         6.1581900856       18.6783574439       17.7054112712
  H         6.7106988356       18.7905968705       16.7634466019
  H         5.6124349952       19.6149567507       17.8871435292
  H         6.8785509696       18.5517113175       18.5233475813
  C         4.3739481993       17.3696351505       18.9496570440
  H         5.0521072956       17.2224360497       19.8005194736
  H         3.7920259376       18.2845209497       19.1384279929
  H         3.6763892898       16.5248101643       18.9192035824
  C         8.6578673618       16.3228262531       17.0030763900
  H         8.6424522963       16.3354741840       15.9051836759
  H         8.5606997419       17.3524702367       17.3586499274
  H         9.6382829238       15.9563357837       17.3345390670
  C         7.5755294064       15.3970955716       17.5881864987
  C         7.5883195140       15.4422770060       19.1237118037
  H         6.8176491120       14.7945134329       19.5608920477
  H         8.5682415099       15.0997205014       19.4808929174
  H         7.4455458510       16.4610553935       19.5045090640
  C         7.7730408572       13.9587762728       17.0642344820
  H         8.7730579237       13.6111133276       17.3586087573
  H         7.0333422468       13.2654378561       17.4802579919
  H         7.7171475673       13.9152884441       15.9671064184
  C         4.0050058101       14.2036473976       16.6385076712
  C         3.2213945748       13.1184599952       17.0162513054
  H         3.3567942370       12.6680777026       17.9935946811
  C         2.2806050877       12.6490790459       16.0992114720
  H         1.6674743402       11.7900833137       16.3595651973
  C         2.1111943615       13.2626106352       14.8562307103
  H         1.3718772068       12.9304980515       14.1341922895
  C         2.9231032593       14.3514694971       14.5595656184
  C         4.8408257286       15.8159464827       11.7409314223
  C         5.8547704916       14.9711562087       12.5565583723
  H         6.3364109383       15.5749334368       13.3840022909
  H         5.4099010467       14.0587748885       12.9649745861
  H         6.7070326844       14.6755848436       11.9236592849
  C         4.1757762165       14.9523229039       10.6647182978
  H         3.5175685042       15.5367537285       10.0116730306
  H         4.9565560179       14.5045217083       10.0335222460
  H         3.5908555017       14.1391404176       11.1068257094
  C         5.5602548993       17.0223905795       11.1246108759
  H         5.9831372795       17.6849242242       11.8888952175
  H         6.3887321631       16.6651864181       10.4955202025
  H         4.8799950237       17.6041090947       10.4941968971
  C         2.3759629605       17.6214494081       12.6248132952
  C         1.7176236525       17.2741684925       11.2804453382
  H         1.3345475527       16.2462932025       11.2618268213
  H         0.8641639523       17.9469276485       11.1124894897
  H         2.4042647335       17.4078129516       10.4370139152
  C         3.0031022810       19.0320368118       12.6042000546
  H         3.7811617094       19.1349004860       11.8387518212
  H         2.2148507602       19.7674955963       12.3851188965
  H         3.4465156265       19.2913006132       13.5748108975
  C         1.3311832087       17.5441372152       13.7572872825
  H         1.7683232021       17.7704463005       14.7386338561
  H         0.5516611318       18.2905268494       13.5568694086
  H         0.8564377320       16.5571959088       13.8070174165
  H         6.0391751428       17.6791622742       14.5331553821
  F         7.0785306301       10.4955488869       16.9287281821
  F         5.9867876536        8.9033877760       17.9849375694
  F         5.3250817192       10.9854433318       18.1550132092
  F         5.7610187920       11.6588416984       12.4329425923
  F         4.6286550726       10.0634253496       11.4337240744
  F         3.5853430920       11.8470204788       12.1568205394
  F         2.9359516880        6.0440177853       10.3233017505
  F         1.7496738053        4.2107705241       10.6042097734
  F         3.3242239337        4.7535174440       12.0487678799
  F        -2.6939434629        7.9300545211       11.3287244639
  F        -2.7346531287        5.7329109545       11.2649587017
  F        -3.2408155685        6.7792011628       13.1260679859
  F        -1.7918973784        4.7577378705       17.9948365997
  F        -1.0239367892        5.9780326627       19.6515658292
  F        -0.5014999056        3.8426929672       19.5381202689
  F         4.1435782482        3.4146562422       16.0861941953
  F         5.1911715471        4.9420108042       17.2654653328
  F         4.1340078649        3.2916383505       18.2772144131
  F        -1.9659159189       11.7802498745       13.6588390476
  F        -1.2328194596       13.4751750270       14.8770414796
  F        -3.1055914417       12.4490638983       15.4261686299
  F        -1.1241869918       11.7749343214       19.9315773525
  F        -0.5838233595        9.6453853322       20.1518832458
  F         0.9831103701       11.1631937879       19.8756671392
  C         2.8244250338        8.9550562125       15.1710402587
  C         3.7348017045        9.1384264384       16.2332605150
  H         3.5195234263        8.6979349566       17.2063626292
  C         4.9183839934        9.8724619721       16.0802872432
  C         5.2347238750       10.4721863889       14.8570796035
  H         6.1497499607       11.0441091503       14.7356352920
  C         4.3379687249       10.3117730990       13.7993471875
  C         3.1610619003        9.5683277405       13.9539905036
  H         2.4904932325        9.4677188275       13.1009546428
  C         5.8217286323       10.0589055048       17.2683010652
  C         4.5887384779       10.9610146884       12.4734934662
  C         0.8330382978        7.5116520714       13.9936858012
  C         1.7266760795        6.7651966662       13.1990946696
  H         2.7766515974        6.7267976103       13.4832416418
  C         1.3088800241        6.0397013545       12.0796519523
  C        -0.0335634094        6.0414405166       11.6882416535
  H        -0.3622543854        5.4861562128       10.8143060830
  C        -0.9413979368        6.7634141927       12.4650932731
  C        -0.5173935742        7.4774994193       13.5980415369
  H        -1.2670050189        7.9986323799       14.1911023927
  C         2.3122167071        5.2698106633       11.2723127160
  C        -2.3855167991        6.7959449019       12.0501887801
  C         1.5367307231        6.9063118187       16.3888736847
  C         0.4461556661        6.4557710321       17.1493935582
  H        -0.4951566330        7.0029975645       17.1114939432
  C         0.5291371657        5.3265821480       17.9678417686
  C         1.7032565776        4.5750251496       18.0370691603
  H         1.7669069072        3.6982032629       18.6733351062
  C         2.7908269975        4.9882004406       17.2623658326
  C         2.7085775122        6.1333668080       16.4615169108
  H         3.5852202907        6.4288255341       15.8863535545
  C        -0.6760741795        4.9657947142       18.7807830984
  C         4.0492738289        4.1738225237       17.2302851084
  C         0.4276069955        9.3466075871       16.0270027844
  C        -0.3029951786       10.2578304934       15.2367226219
  H        -0.2923068871       10.1581114623       14.1528871199
  C        -1.0552814853       11.2925884423       15.8045941065
  C        -1.0839815065       11.4875277443       17.1895111669
  H        -1.6642835759       12.2950262682       17.6281769811
  C        -0.3435497735       10.6156884316       17.9865024363
  C         0.3911060212        9.5667030370       17.4167369693
  H         0.9511908050        8.9086131370       18.0803614468
  C        -1.8372132563       12.2409133674       14.9416206879
  C        -0.2775318689       10.8050045348       19.4744557351
  B         1.3904636917        8.1865682263       15.3847816241
  F        -9.0553254091       19.6480196934       13.0478353928
  F        -7.9650808794       18.0559330718       11.9901730183
  F        -7.3025190290       20.1381165976       11.8203224748
  F        -7.7389828121       20.8109502641       17.5432129668
  F        -6.6055617792       19.2158897354       18.5411381593
  F        -5.5630286568       20.9990793791       17.8143751124
  F        -4.9127830573       15.1959859155       19.6537813419
  F        -3.7282173058       13.3621803598       19.3746257322
  F        -5.2999481974       13.9070759257       17.9272923227
  F         0.7185622617       17.0235049724       18.6493756174
  F         0.7754926930       14.8259635824       18.6539552723
  F         1.2726790724       15.9287020968       16.8203959739
  F        -0.1856103288       13.9101998049       11.9823632844
  F        -0.9535200247       15.1307322433       10.3261122588
  F        -1.4755748546       12.9949112175       10.4384350449
  F        -6.1211897685       12.5672327973       13.8912027195
  F        -7.1685934681       14.0945269890       12.7112126988
  F        -6.1117204144       12.4436255549       11.7001254726
  F        -0.0109058779       20.9325969661       16.3181168737
  F        -0.7439276607       22.6264359938       15.0991002265
  F         1.1293359457       21.6016056169       14.5505950001
  F        -0.8537742743       20.9274243918       10.0453346080
  F        -1.3946701077       18.7982618858        9.8256293658
  F        -2.9614222917       20.3161642141       10.1010466487
  C        -4.8018079219       18.1073643410       14.8042549746
  C        -5.7122497639       18.2899589430       13.7417107418
  H        -5.4977009247       17.8475326555       12.7693258478
  C        -6.8948822874       19.0255914329       13.8935749121
  C        -7.2109111994       19.6273401895       15.1157158342
  H        -8.1253006343       20.2004738402       15.2362983792
  C        -6.3153999617       19.4658268095       16.1740042535
  C        -5.1384826275       18.7221364830       16.0203197840
  H        -4.4683277545       18.6219120269       16.8737151063
  C        -7.7990778546       19.2120279489       12.7061394445
  C        -6.5674476134       20.1131813687       17.4997439033
  C        -2.8094902440       16.6600183660       15.9806482265
  C        -3.7032841117       15.9210663152       16.7818479306
  H        -4.7560602061       15.8938831167       16.5069631697
  C        -3.2827055393       15.1867889527       17.8949896595
  C        -1.9361255636       15.1698243833       18.2715218573
  H        -1.6043422098       14.6051444703       19.1383118823
  C        -1.0278725168       15.8844421187       17.4879412987
  C        -1.4555771395       16.6099293200       16.3638582420
  H        -0.7068250895       17.1272866474       15.7666468588
  C        -4.2881296111       14.4210379978       18.7036330874
  C         0.4182224063       15.9078000958       17.8966717437
  C        -3.5142548733       16.0582181569       13.5871068036
  C        -2.4240318166       15.6080789489       12.8259757823
  H        -1.4831892603       16.1560532892       12.8624219261
  C        -2.5066705663       14.4781619978       12.0085456555
  C        -3.6806886985       13.7264573747       11.9400044618
  H        -3.7440564590       12.8491708076       11.3042920004
  C        -4.7682899395       14.1398404942       12.7146031817
  C        -4.6857568828       15.2847826384       13.5156745492
  H        -5.5619631569       15.5795627697       14.0918796549
  C        -1.3010550047       14.1167653466       11.1958756229
  C        -6.0270891604       13.3257055064       12.7465878737
  C        -2.4051088310       18.4990028362       13.9497166155
  C        -1.6722338931       19.4083736778       14.7399604938
  H        -1.6812228199       19.3071264140       15.8237046837
  C        -0.9192411729       20.4427724315       14.1719360461
  C        -0.8909990392       20.6380725042       12.7870209818
  H        -0.3108682133       21.4456481000       12.3479092716
  C        -1.6342227376       19.7684152946       11.9901986823
  C        -2.3704406281       18.7205908690       12.5601175143
  H        -2.9326193654       18.0640818050       11.8966828654
  C        -0.1387482999       21.3926070777       15.0345748075
  C        -1.7003843618       19.9589210214       10.5019237234
  B        -3.3681387891       17.3385902508       14.5913031022
  F         2.5527840801        7.8095721852        3.0552957518
  F         3.6414242526        9.4022291626        1.9966018783
  F         4.3056691085        7.3190270240        1.8284018538
  F         3.8631899935        6.7032663941        7.5567188328
  F         5.0004439823        8.3017683642        8.5491051347
  F         6.0452235949        6.5180933675        7.8309119356
  F         6.6928629046       12.2622067688        9.6625094248
  F         7.8785401594       14.0950945395        9.3818200226
  F         6.3057317726       13.5506778511        7.9351319418
  F        12.3231521866       10.3752028714        8.6557605516
  F        12.3642039053       12.5722887021        8.7200243593
  F        12.8695631643       11.5261346432        6.8586263970
  F        11.4235225673       13.5479515658        1.9885063813
  F        10.6549149858       12.3269323934        0.3325030347
  F        10.1327328827       14.4636105703        0.4447812102
  F         5.4907385362       14.8931180395        3.8829128305
  F         4.4442181497       13.3644886768        2.7126254794
  F         5.5090039219       15.0042944890        1.6769251130
  F        11.5953928020        6.5254138148        6.3256051119
  F        10.8613394508        4.8309574606        5.1073534231
  F        12.7349518903        5.8560768394        4.5584026216
  F        10.7533006674        6.5299268020        0.0527729327
  F        10.2131144146        8.6591611144       -0.1669395243
  F         8.6452253160        7.1417642744        0.1076799974
  C         6.8080591333        9.3619120133        4.8021698125
  C         5.9007616219        9.1693690558        3.7388057746
  H         6.1197603239        9.5987486673        2.7616111739
  C         4.7140039634        8.4409719608        3.8976861247
  C         4.3919486072        7.8583366990        5.1267425287
  H         3.4751406057        7.2907971387        5.2539506131
  C         5.2861714079        8.0303964547        6.1836160059
  C         6.4660430840        8.7650635019        6.0243038706
  H         7.1342202199        8.8719453897        6.8782468166
  C         3.8085067301        8.2477188494        2.7132872680
  C         5.0348125687        7.3957432621        7.5135194583
  C         8.7975768762       10.7992789153        5.9868626216
  C         7.9038305640       11.5451898002        6.7822757568
  H         6.8541424549       11.5863500915        6.4971710439
  C         8.3208946676       12.2666680630        7.9048406975
  C         9.6629767341       12.2629697339        8.2975773781
  H         9.9916142460       12.8174716556        9.1720920691
  C        10.5709578131       11.5427615990        7.5192875472
  C        10.1475934903       10.8319402706        6.3841078909
  H        10.8976139619       10.3122352613        5.7902752326
  C         7.3168459606       13.0355391804        8.7120810066
  C        12.0149657031       11.5090921790        7.9340801969
  C         8.0981844304       11.4025636345        3.5904986559
  C         9.1887410427       11.8521448097        2.8309772144
  H        10.1297783139       11.3047246173        2.8689939335
  C         9.1051935404       12.9806831229        2.0127892755
  C         7.9316318088       13.7310504712        1.9402032536
  H         7.8688537942       14.6065971365        1.3022756634
  C         6.8436860287       13.3173121899        2.7130933078
  C         6.9255486138       12.1739402321        3.5160028879
  H         6.0483774009       11.8781134096        4.0900855182
  C        10.3091261571       13.3417649838        1.2015357789
  C         5.5862974649       14.1306518789        2.7392001337
  C         9.2036273453        8.9603264202        3.9558675365
  C         9.9359654194        8.0509388329        4.7467973582
  H         9.9283939424        8.1532712314        5.8304123217
  C        10.6858025132        7.0137380479        4.1796802804
  C        10.7114692112        6.8156845835        2.7951709053
  H        11.2913768425        6.0076143408        2.3567704318
  C         9.9694768908        7.6862187818        1.9980406735
  C         9.2353380151        8.7356953521        2.5669312009
  H         8.6751193458        9.3932582661        1.9029127197
  C        11.4671063848        6.0649741969        5.0428686242
  C         9.9058268295        7.4987596015        0.5098842082
  B         8.2432877088       10.1242443725        4.5940094483
  F        18.6883906122       -1.3360984886        6.9372888515
  F        17.4031263174       -0.0596558597        8.2042635111
  F        16.9850722177       -2.1990395963        7.9986262203
  F        17.3686147926       -2.5056978792        2.4397532715
  F        16.2337755373       -0.9119015786        1.4425957847
  F        15.1916912425       -2.6946838494        2.1654241603
  F        14.5469582082        3.1103255616        0.3265960608
  F        13.3599055675        4.9427038779        0.6101102956
  F        14.9364114220        4.3998279334        2.0553800074
  F         8.9133956750        1.2233935622        1.3444383286
  F         8.8758136457        3.4166995105        1.2783987709
  F         8.4120639141        2.3768921070        3.1601599926
  F         9.7813787720        4.3960653601        8.0440222204
  F        10.5780591948        3.1699993890        9.6708711015
  F        11.1006407619        5.3096109985        9.5531888930
  F        15.7314160124        5.7964883176        6.1517110516
  F        16.7469785978        4.3378001779        7.4443096645
  F        15.5966675622        5.9832219222        8.3348311979
  F         9.6429529460       -2.6264285671        3.6660607202
  F        10.3770259123       -4.3217681592        4.8841577521
  F         8.5100727129       -3.2949770423        5.4348825851
  F        10.4850730896       -2.6221519461        9.9377383147
  F        11.0242033125       -0.4935192173       10.1589934475
  F        12.5941220832       -2.0106020163        9.8857978097
  C        14.4505412848        0.2020149972        5.1938877147
  C        15.3420437382       -0.0272638604        6.2657868814
  H        15.1273406460        0.4028595163        7.2433293588
  C        16.5007254643       -0.8007490526        6.1148160015
  C        16.8168559929       -1.3812296089        4.8808850316
  H        17.7132388608       -1.9825542743        4.7607753366
  C        15.9459926572       -1.1668145531        3.8125088713
  C        14.7878448031       -0.3938642341        3.9683091738
  H        14.1307700928       -0.2595654416        3.1095520454
  C        17.3851817095       -1.0844012816        7.2993712217
  C        16.1948879719       -1.8091017748        2.4826919874
  C        12.4629948335        1.6505808925        4.0082838964
  C        13.3538259354        2.3990671797        3.2119450387
  H        14.4039301631        2.4491753795        3.4960631194
  C        12.9307264222        3.1134656000        2.0871692051
  C        11.5911826626        3.1029513734        1.6891139408
  H        11.2623642320        3.6555866805        0.8135427238
  C        10.6868658723        2.3812595810        2.4669500526
  C        11.1139245666        1.6749766183        3.6051796545
  H        10.3659605180        1.1525859227        4.1985536916
  C        13.9273010000        3.8856573278        1.2799566752
  C         9.2401738479        2.3544914787        2.0634404304
  C        13.1553184976        2.2652364122        6.4138805356
  C        12.0463128824        2.7012097123        7.1590891151
  H        11.1129559082        2.1412940594        7.1092043788
  C        12.1049643783        3.8308956977        7.9775762045
  C        13.2617996479        4.6028672248        8.0553228896
  H        13.3013714918        5.4828347742        8.6877954523
  C        14.3650145266        4.2100056551        7.2994353963
  C        14.3186647853        3.0544099079        6.5056245595
  H        15.2135703792        2.7662132458        5.9545492473
  C        10.9107905728        4.1858062806        8.8017875661
  C        15.5982525470        5.0638866278        7.3116420786
  C        12.0512636006       -0.1882244042        6.0388323197
  C        11.3208037462       -1.0995699982        5.2457320505
  H        11.3330215699       -0.9983422812        4.1618748509
  C        10.5648680648       -2.1361538663        5.8099901667
  C        10.5355242761       -2.3336248073        7.1946531517
  H         9.9544654374       -3.1412051662        7.6323873814
  C        11.2760638629       -1.4641845136        7.9940593139
  C        12.0118074168       -0.4136721463        7.4280934548
  H        12.5683644735        0.2444620658        8.0947219078
  C         9.7784354571       -3.0856945195        4.9482870805
  C        11.3333894627       -1.6523303515        9.4830415222
  B        13.0194927414        0.9805516801        5.4055255256
  N         2.8275140226        2.4381957927        5.8114050051
  N         1.7232690263        2.5897844295        6.0291693138

542
TS(2+-3+)2 @ [2][BArF4]
 Ir         0.2684887572       11.0265783805        4.9154470398
  P         1.0945589397       11.4696327445        6.9470798122
  P        -1.0970533273       11.0326758718        3.0894710589
  O         0.0761757067       12.7413537025        7.4939258121
  O        -2.0512906649       12.4373111246        3.3685076209
  N        -0.9841787942       12.6479233253        5.4256217997
  C        -0.6077408125        9.7828162120        6.3707744771
  H        -1.6234825220       10.1404994956        6.5684756116
  H        -0.6359033358        8.7502912381        6.0039285523
  C         0.2975994510        9.9283140111        7.6363257791
  C         1.3167500806        8.7804179060        7.7164194702
  H         1.8794382981        8.6719566154        6.7801867005
  H         0.7757287368        7.8399553479        7.8924573746
  H         2.0278654883        8.9121916630        8.5416254762
  C        -0.4862657037       10.0770455875        8.9444435224
  H         0.1843938975       10.2284119469        9.8005480007
  H        -1.0636134139        9.1583150148        9.1282921691
  H        -1.1888256587       10.9174033588        8.9089769939
  C         3.8046598118       11.1324813970        7.0397759976
  H         3.7892507543       11.0911764048        5.9425356040
  H         3.7111462093       10.1127459630        7.4227738231
  H         4.7842341021       11.5110734359        7.3607985548
  C         2.7191174103       12.0696073819        7.6003433895
  C         2.7219662633       12.0554475072        9.1367904284
  H         1.9487800293       12.7124009833        9.5555869542
  H         3.7001864544       12.4049468395        9.4927643716
  H         2.5762404097       11.0443840479        9.5369077809
  C         2.9243448170       13.4965371517        7.0502351993
  H         3.9216515854       13.8483937739        7.3499949045
  H         2.1809083653       14.1982543630        7.4434627040
  H         2.8820703778       13.5170116232        5.9518351294
  C        -0.8683543741       13.2333753175        6.6468801075
  C        -1.6756791929       14.2986879044        7.0300526574
  H        -1.5596307466       14.7382084993        8.0144907726
  C        -2.6076471749       14.7696809933        6.1063097152
  H        -3.2307073908       15.6200288335        6.3687254091
  C        -2.7546728241       14.1695277627        4.8539839560
  H        -3.4872949153       14.5028212278        4.1260070753
  C        -1.9316547992       13.0895313670        4.5578989044
  C         0.0352589420       11.6865794175        1.7561817751
  C         1.0269592150       12.5257744324        2.6038548258
  H         1.5085042423       11.9083664815        3.4221075187
  H         0.5648747291       13.4220194385        3.0280862098
  H         1.8822963134       12.8477344233        1.9883154042
  C        -0.6297870167       12.5634778947        0.6915025347
  H        -1.2668007441       11.9813636553        0.0157497167
  H         0.1513598424       13.0395886277        0.0824481083
  H        -1.2360728170       13.3548563934        1.1431080448
  C         0.7791901016       10.5081585036        1.1163489398
  H         1.1898293122        9.8187573952        1.8632504635
  H         1.6164112186       10.8905069374        0.5146649832
  H         0.1124116341        9.9538393987        0.4483926335
  C        -2.4183915700        9.8300354261        2.5742114924
  C        -3.0463709575       10.1710687117        1.2133969422
  H        -3.4447941152       11.1929077687        1.1863427031
  H        -3.8849600749        9.4862191529        1.0204097461
  H        -2.3348978863       10.0504486090        0.3879888100
  C        -1.7772185172        8.4256159668        2.5656624456
  H        -0.9895310106        8.3276690652        1.8094696537
  H        -2.5554165077        7.6823133507        2.3370203813
  H        -1.3448045978        8.1724715493        3.5428117631
  C        -3.4903598226        9.8944561907        3.6825132188
  H        -3.0720733772        9.6738269915        4.6737172007
  H        -4.2556075911        9.1382195915        3.4656302791
  H        -3.9778851118       10.8755632640        3.7217262538
  H         1.2170915908        9.7912310491        4.5382092032
 Ir         4.5158984629        1.8039596615        5.0328010683
  P         3.8554021416        2.2485864359        2.9134348244
  P         5.8367658234        1.8148069202        6.9595099997
  O         4.8973286267        3.5212807314        2.4703607620
  O         6.7796146845        3.2316396824        6.7150066526
  N         5.8092670208        3.4522550112        4.6142409610
  C         5.5545724073        0.4561991957        3.3726024515
  H         6.4936358394        1.0098100991        3.2957576538
  H         5.8051306327       -0.6119578600        3.4550957736
  C         4.6143993609        0.7327331169        2.1589676264
  C         3.5628575063       -0.3839061727        2.0372664867
  H         2.9875104476       -0.5156087330        2.9636265499
  H         4.0806310692       -1.3304648401        1.8287115013
  H         2.8606326711       -0.2020222932        1.2144716100
  C         5.3907383511        0.9147444872        0.8516265055
  H         4.7194823614        1.1233860219        0.0085092466
  H         5.9395829799       -0.0113876847        0.6232029756
  H         6.1174029044        1.7320284921        0.9188880134
  C         1.1145011060        1.9550501809        2.6593046996
  H         1.0356916710        1.8278703483        3.7451027630
  H         1.2065304734        0.9672129312        2.2000663422
  H         0.1707143488        2.3896888813        2.3018220042
  C         2.2574061290        2.9053052604        2.2515955942
  C         2.3465163861        3.0109736839        0.7209298662
  H         3.1478201824        3.6865359426        0.3952108631
  H         1.3921507582        3.4002667278        0.3455443686
  H         2.4986235462        2.0315435421        0.2511514912
  C         2.0427172218        4.2926321822        2.8951706676
  H         1.0637850661        4.6766933328        2.5726994655
  H         2.8086884969        5.0127454976        2.5852479103
  H         2.0305809300        4.2393950579        3.9927989617
  C         5.7513891022        4.0493795849        3.3955092211
  C         6.5256511012        5.1568195678        3.0754060342
  H         6.4341029506        5.6167189299        2.0961978192
  C         7.4063279623        5.6297492548        4.0499407623
  H         8.0167077630        6.5031223438        3.8355677102
  C         7.5207922610        4.9974333306        5.2887010765
  H         8.2184443427        5.3277282689        6.0522560408
  C         6.7037296221        3.8971256694        5.5343938486
  C         4.9737083180        2.3024750420        8.5582212590
  C         4.3012562829        3.6606569491        8.2777162958
  H         3.7231600212        3.6810571393        7.3486872162
  H         5.0450032717        4.4596404669        8.2355959461
  H         3.6081102113        3.8789484685        9.0980979875
  C         5.8942903818        2.4813758766        9.7813388867
  H         6.2444916653        1.5309363740       10.1944393090
  H         5.3116195894        2.9828756248       10.5685131442
  H         6.7649566345        3.1118911667        9.5644690430
  C         3.9077980800        1.2333351761        8.8517473141
  H         3.1619142406        1.1492390832        8.0613685644
  H         3.3764723457        1.5116359128        9.7727664034
  H         4.3453358412        0.2396757417        8.9973647029
  C         7.2142989864        0.5496989256        7.1714745345
  C         8.1529163428        0.8026412875        8.3661033766
  H         8.4997630838        1.8419685756        8.4145070261
  H         9.0411599770        0.1678906747        8.2407732477
  H         7.7041302646        0.5377993578        9.3272884178
  C         6.5601769767       -0.8436209053        7.2696580384
  H         5.9850813361       -0.9676891583        8.1954757569
  H         7.3489639386       -1.6101082550        7.2651474514
  H         5.8928210661       -1.0448980918        6.4207684082
  C         8.0601012249        0.6362368146        5.8858560834
  H         7.4761997919        0.4389525578        4.9833688699
  H         8.8492766805       -0.1244487690        5.9458144828
  H         8.5443217839        1.6147123104        5.7841641352
  H         4.6615839545        0.2284718264        4.5561463817
 Ir         9.3219002597        7.2968929720       15.0041748212
  P         8.4872150111        6.8234130897       12.9827223844
  P        10.6921481341        7.3108942489       16.8297921011
  O         9.5100241429        5.5522575176       12.4447108645
  O        11.6584768406        5.9161621443       16.5509761883
  N        10.5777360562        5.6725142138       14.5065430524
  C        10.1831248625        8.5259962825       13.5273527697
  H        11.2000415761        8.1708439855       13.3292070510
  H        10.2078788159        9.5633598637       13.8806778497
  C         9.2718783950        8.3594385516       12.2674674241
  C         8.2455460268        9.4997778686       12.1749641892
  H         7.6791737681        9.6135194968       13.1084054542
  H         8.7806202101       10.4423453887       11.9910334930
  H         7.5377279723        9.3541424886       11.3490948911
  C        10.0505749483        8.1961908328       10.9583720405
  H         9.3774972502        8.0159840767       10.1096492555
  H        10.6124077995        9.1198274301       10.7521123443
  H        10.7666585784        7.3681409661       11.0076727187
  C         5.7740214875        7.1489170906       12.8699405012
  H         5.8014589682        7.2723773742       13.9609601946
  H         5.8519551562        8.1380099876       12.4096169644
  H         4.7953011165        6.7376067959       12.5913852449
  C         6.8623553134        6.1822320513       12.3679899664
  C         6.8555935989        6.0882953458       10.8337179424
  H         7.6537964819        5.4348629655       10.4587189969
  H         5.8916912157        5.6754379264       10.5034315042
  H         6.9632398980        7.0746531636       10.3658582006
  C         6.6728876222        4.7944101570       13.0177900821
  H         5.6731663908        4.4183354272       12.7580834370
  H         7.4131589995        4.0695564117       12.6604546274
  H         6.7310248292        4.8479901779       14.1143413249
  C        10.4488624536        5.0620905257       13.2991238540
  C        11.2367684617        3.9745901280       12.9367447360
  H        11.1034342332        3.5101911439       11.9658345183
  C        12.1780197039        3.5205530646       13.8611157081
  H        12.7935966454        2.6595834887       13.6132658191
  C        12.3439630005        4.1517316489       15.0955221020
  H        13.0841129980        3.8327033444       15.8226542219
  C        11.5282311545        5.2420492337       15.3759324944
  C         9.5692265772        6.6445067170       18.1661678820
  C         8.5751303416        5.8056287732       17.3208987915
  H         8.0904277813        6.4229033362       16.5039186689
  H         9.0356535889        4.9087195895       16.8955990195
  H         7.7212011556        5.4837254045       17.9385374121
  C        10.2456858740        5.7615725663       19.2186428777
  H        10.8789354632        6.3414724647       19.8999578745
  H         9.4712363720        5.2675405869       19.8228593294
  H        10.8597436133        4.9849045338       18.7525458479
  C         8.8280559128        7.8156001552       18.8209311209
  H         8.4157586555        8.5133381635       18.0832554142
  H         7.9925367496        7.4281433656       19.4216516640
  H         9.4979754254        8.3621650320       19.4921658879
  C        12.0068267098        8.5203229976       17.3481166849
  C        12.6438267173        8.1766133368       18.7048527568
  H        13.0514218198        7.1579648195       18.7238910029
  H        13.4776426137        8.8678039220       18.8969845727
  H        11.9359725976        8.2864110673       19.5350072747
  C        11.3558415916        9.9201701262       17.3661588013
  H        10.5715233314       10.0097477202       18.1268464663
  H        12.1299953861       10.6680773039       17.5934107120
  H        10.9166712416       10.1740693248       16.3921524531
  C        13.0752365903        8.4689707005       16.2357096252
  H        12.6517197021        8.6883216322       15.2463974583
  H        13.8342558688        9.2314214203       16.4524521923
  H        13.5719733001        7.4927019951       16.1922986175
  H         8.3691716584        8.5315958093       15.3725594639
 Ir         5.1066683924       16.4340690162       14.9387936162
  P         5.9422562566       15.9888318899       16.9647454912
  P         3.7318349406       16.4326956937       13.1213315516
  O         4.9300344346       14.7124250349       17.5116544268
  O         2.8016833981       15.0104704844       13.3875717910
  N         3.8704565172       14.7995575883       15.4427780508
  C         4.2298708173       17.6679162370       16.4015534486
  H         3.2185387837       17.3017004092       16.6059637955
  H         4.1904241344       18.7007698986       16.0365237373
  C         5.1449276784       17.5271953271       17.6600053798
  C         6.1619406129       18.6781526448       17.7291852360
  H         6.7152819190       18.7867188993       16.7873089448
  H         5.6197815803       19.6172081398       17.9090617673
  H         6.8814249403       18.5502352222       18.5476949394
  C         4.3710017063       17.3795747425       18.9741885009
  H         5.0476196281       17.2303447399       19.8259550989
  H         3.7938291784       18.2978776486       19.1608810932
  H         3.6691286469       16.5383230865       18.9442981723
  C         8.6522218464       16.3136631675       17.0231022401
  H         8.6318181491       16.3235322784       15.9252604285
  H         8.5611408375       17.3447212358       17.3764054198
  H         9.6323750719       15.9434378641       17.3510878283
  C         7.5682562548       15.3938580217       17.6153241688
  C         7.5851794390       15.4458658675       19.1502152100
  H         6.8150493169       14.8008700422       19.5924631905
  H         8.5655813823       15.1040856871       19.5063541033
  H         7.4444250872       16.4663947355       19.5269053397
  C         7.7596848025       13.9526864989       17.0972206680
  H         8.7597423430       13.6033384269       17.3894860846
  H         7.0192599901       13.2635434722       17.5188743549
  H         7.6995667264       13.9043147670       16.0005201270
  C         3.9982388834       14.2053585382       16.6584577863
  C         3.2150374255       13.1180441897       17.0305543629
  H         3.3465143049       12.6660254108       18.0076230136
  C         2.2798993797       12.6479341300       16.1080368636
  H         1.6674806970       11.7872351710       16.3641666402
  C         2.1156501726       13.2622750720       14.8647194446
  H         1.3809498508       12.9289679743       14.1384872575
  C         2.9272252250       14.3527247470       14.5731252778
  C         4.8639267542       15.8170832457       11.7710818295
  C         5.8574136755       14.9569542954       12.5959670233
  H         6.3377493366       15.5526125316       13.4307299564
  H         5.3977105293       14.0488914537       12.9972073294
  H         6.7134492383       14.6538818881       11.9717944147
  C         4.2048235260       14.9680778881       10.6796809896
  H         3.5658180570       15.5652820764       10.0191050515
  H         4.9893282597       14.5122208941       10.0590190593
  H         3.6012980334       14.1609127298       11.1080377142
  C         5.6080277121       17.0199151634       11.1777252083
  H         6.0388285281       17.6595895202       11.9559853863
  H         6.4316456531       16.6589186584       10.5445591313
  H         4.9425381870       17.6277271346       10.5575878413
  C         2.3923394582       17.6275252147       12.6402724101
  C         1.7555580224       17.3017164384       11.2801071896
  H         1.3677203257       16.2759933134       11.2412353932
  H         0.9079999313       17.9807811032       11.1073668755
  H         2.4563178274       17.4433126240       10.4496396820
  C         3.0217107091       19.0375002881       12.6534091070
  H         3.8279374697       19.1461912161       11.9184826278
  H         2.2429163997       19.7762042783       12.4125697740
  H         3.4302819373       19.2870662654       13.6415794599
  C         1.3290823081       17.5343064104       13.7541953412
  H         1.7515393564       17.7412844857       14.7462588836
  H         0.5558800719       18.2876641650       13.5548501084
  H         0.8499867746       16.5485190746       13.7789322226
  H         6.0455253024       17.6770208793       14.5626190141
  F         7.0785147085       10.4956412131       16.9288650408
  F         5.9866312840        8.9035325651       17.9849088181
  F         5.3251098530       10.9856249958       18.1552916778
  F         5.7611245725       11.6588551635       12.4329581133
  F         4.6284722682       10.0635480094       11.4341232385
  F         3.5853636335       11.8476058370       12.1567555793
  F         2.9352203943        6.0447736642       10.3242883838
  F         1.7487785395        4.2114272499       10.6055550141
  F         3.3242605269        4.7538325779       12.0491476995
  F        -2.6940101332        7.9299559487       11.3292875444
  F        -2.7346844625        5.7331161931       11.2653631982
  F        -3.2410451755        6.7791473037       13.1273258514
  F        -1.7916144451        4.7578994433       17.9948864641
  F        -1.0240383040        5.9780786756       19.6518426205
  F        -0.5011989142        3.8430488766       19.5379932827
  F         4.1433331135        3.4147146176       16.0867782358
  F         5.1913898277        4.9420072225       17.2655636797
  F         4.1339510972        3.2918113023       18.2777466905
  F        -1.9658880865       11.7802298393       13.6590369889
  F        -1.2327762067       13.4752875393       14.8771171916
  F        -3.1056114857       12.4491130904       15.4262705245
  F        -1.1243143173       11.7750646258       19.9318636604
  F        -0.5838102808        9.6454761292       20.1520190395
  F         0.9830712134       11.1632490174       19.8758508640
  C         2.8242483782        8.9561860263       15.1716672768
  C         3.7347659412        9.1393306769       16.2337309293
  H         3.5198645894        8.6985431833       17.2067795755
  C         4.9182067615        9.8734667001       16.0806064837
  C         5.2342886081       10.4736165091       14.8575638127
  H         6.1493921558       11.0454338182       14.7361561262
  C         4.3374440373       10.3132430918       13.7999061202
  C         3.1605901094        9.5697789466       13.9547221705
  H         2.4899501830        9.4691090273       13.1017669238
  C         5.8216725985       10.0592666070       17.2684467285
  C         4.5884853455       10.9616648019       12.4735945752
  C         0.8328601748        7.5122601500       13.9947700439
  C         1.7265145469        6.7657084854       13.2003301731
  H         2.7764413478        6.7272356612       13.4846406259
  C         1.3086843265        6.0400408783       12.0811093924
  C        -0.0338575808        6.0412626422       11.6900291245
  H        -0.3622896438        5.4846297199       10.8167797902
  C        -0.9416822567        6.7635723304       12.4665113432
  C        -0.5176052649        7.4781313533       13.5992039227
  H        -1.2671507973        7.9995273825       14.1921281215
  C         2.3116995799        5.2703061478       11.2732306243
  C        -2.3857456364        6.7958225620       12.0511835939
  C         1.5373602327        6.9072581806       16.3897628797
  C         0.4467108357        6.4567548953       17.1501532400
  H        -0.4945400636        7.0040482231       17.1122616082
  C         0.5294963577        5.3274368878       17.9683887174
  C         1.7035343813        4.5757746952       18.0375087418
  H         1.7672188833        3.6988276804       18.6735572074
  C         2.7912200349        4.9888354923       17.2629743298
  C         2.7091676087        6.1342188902       16.4623713832
  H         3.5858498888        6.4296614686       15.8872609592
  C        -0.6759422131        4.9666637424       18.7808557362
  C         4.0494139093        4.1739797705       17.2306773615
  C         0.4277718501        9.3471328824       16.0277176429
  C        -0.3027787607       10.2582971522       15.2373265554
  H        -0.2918647151       10.1585460994       14.1535091819
  C        -1.0552825879       11.2929518178       15.8049773302
  C        -1.0842207396       11.4878494876       17.1898910223
  H        -1.6646757597       12.2952249673       17.6285462941
  C        -0.3437474249       10.6160575427       17.9868788505
  C         0.3911309263        9.5671703246       17.4173748284
  H         0.9512764324        8.9092562784       18.0811244611
  C        -1.8371816967       12.2410808490       14.9416983208
  C        -0.2776718894       10.8050737420       19.4746244917
  B         1.3906337516        8.1873181871       15.3855662018
  F        -9.0549697011       19.6481343654       13.0480889640
  F        -7.9634940155       18.0565589006       11.9908278773
  F        -7.3023132697       20.1384574277       11.8206167082
  F        -7.7382727659       20.8115299154       17.5435985444
  F        -6.6055395410       19.2158654573       18.5420377841
  F        -5.5622817253       20.9993787785       17.8185298518
  F        -4.9127713609       15.1960035401       19.6538584125
  F        -3.7281862941       13.3621321481       19.3746811467
  F        -5.2999496844       13.9070696181       17.9273220721
  F         0.7183029626       17.0235660744       18.6497504221
  F         0.7754628084       14.8260362104       18.6541467068
  F         1.2725150956       15.9288552704       16.8207063695
  F        -0.1855059734       13.9103049102       11.9825985242
  F        -0.9534380047       15.1308904103       10.3263150512
  F        -1.4756763885       12.9951474716       10.4386665585
  F        -6.1212406046       12.5672248979       13.8914645130
  F        -7.1683656086       14.0945936246       12.7112746650
  F        -6.1114436723       12.4437964823       11.7003500636
  F        -0.0109181984       20.9326414716       16.3182362118
  F        -0.7439940100       22.6265285779       15.0992141683
  F         1.1293333684       21.6017028784       14.5507753926
  F        -0.8539250952       20.9275489441       10.0453391113
  F        -1.3947300485       18.7983071301        9.8258728465
  F        -2.9616170079       20.3161739698       10.1010247106
  C        -4.8015038110       18.1079910946       14.8054047149
  C        -5.7118057212       18.2909496163       13.7428935122
  H        -5.4972680014       17.8486412345       12.7704628617
  C        -6.8942703112       19.0267569327       13.8948407035
  C        -7.2101586006       19.6284044571       15.1171719594
  H        -8.1246394075       20.2013717226       15.2378953619
  C        -6.3143958705       19.4670734143       16.1754673447
  C        -5.1378448207       18.7228720082       16.0215190901
  H        -4.4675896023       18.6223810096       16.8747893990
  C        -7.7980544682       19.2128196344       12.7069248442
  C        -6.5665422365       20.1141293583       17.5016429510
  C        -2.8095863512       16.6604098939       15.9810349781
  C        -3.7035288992       15.9218314221       16.7825283563
  H        -4.7565071112       15.8954550317       16.5082103509
  C        -3.2828671776       15.1867636262       17.8951045971
  C        -1.9361700454       15.1691907252       18.2712988888
  H        -1.6041360838       14.6031062322       19.1370972907
  C        -1.0279547838       15.8841264148       17.4878827974
  C        -1.4556250892       16.6099749400       16.3640147101
  H        -0.7068883941       17.1271477689       15.7665943556
  C        -4.2883317299       14.4208204357       18.7034732521
  C         0.4180545611       15.9072964926       17.8962659621
  C        -3.5143302284       16.0585470064       13.5876783790
  C        -2.4241729054       15.6087512600       12.8261680168
  H        -1.4836237832       16.1572463245       12.8621995967
  C        -2.5064809402       14.4787069108       12.0088864440
  C        -3.6803957268       13.7267788799       11.9406645097
  H        -3.7436148293       12.8493766724       11.3051495069
  C        -4.7680893715       14.1400218971       12.7152530473
  C        -4.6857455499       15.2849718953       13.5163574392
  H        -5.5619702772       15.5797191232       14.0925833276
  C        -1.3007754683       14.1172645403       11.1960106673
  C        -6.0268383567       13.3258201587       12.7469492112
  C        -2.4052620162       18.4994799793       13.9499742255
  C        -1.6722600360       19.4086936725       14.7401304989
  H        -1.6812533551       19.3076031354       15.8238787861
  C        -0.9191051409       20.4428527717       14.1719355722
  C        -0.8907933385       20.6379765656       12.7869803643
  H        -0.3102010445       21.4451343120       12.3477214532
  C        -1.6343992555       19.7686488055       11.9901652898
  C        -2.3708591884       18.7211650719       12.5603596433
  H        -2.9332825121       18.0648018731       11.8969978024
  C        -0.1387789283       21.3927035117       15.0344527745
  C        -1.7001838172       19.9589313890       10.5015211341
  B        -3.3681753376       17.3391500803       14.5917553909
  F         2.5535160231        7.8100967887        3.0556030874
  F         3.6418353087        9.4024330731        1.9965498859
  F         4.3059739783        7.3190592281        1.8285695560
  F         3.8631529276        6.7058798625        7.5557988463
  F         5.0005293665        8.3026100896        8.5495321576
  F         6.0452673487        6.5193658348        7.8310060547
  F         6.6927672333       12.2622631568        9.6627513791
  F         7.8783998808       14.0953364200        9.3822105877
  F         6.3057679781       13.5507197865        7.9352709947
  F        12.3229693608       10.3752736446        8.6562448816
  F        12.3643364676       12.5726153889        8.7208235967
  F        12.8694703729       11.5263285366        6.8599384248
  F        11.4230360376       13.5480878304        1.9887898301
  F        10.6545434109       12.3271058241        0.3330457971
  F        10.1328053362       14.4640062139        0.4446427839
  F         5.4899727567       14.8931698371        3.8856735168
  F         4.4424637470       13.3646934366        2.7141426258
  F         5.5033532901       15.0088093443        1.6834986004
  F        11.5959582703        6.5259344081        6.3261220857
  F        10.8618991486        4.8340914550        5.1063963567
  F        12.7369571092        5.8562305544        4.5585640280
  F        10.7536263987        6.5301628119        0.0529847971
  F        10.2133341188        8.6595338300       -0.1673774528
  F         8.6461480790        7.1419713047        0.1086751811
  C         6.8101704325        9.3627358098        4.8020032418
  C         5.9028446168        9.1698091352        3.7386020923
  H         6.1221825582        9.5985458968        2.7612027325
  C         4.7156444045        8.4417890885        3.8975389503
  C         4.3935402433        7.8595721148        5.1267370961
  H         3.4774442076        7.2908261702        5.2540971268
  C         5.2872968430        8.0326181770        6.1838157371
  C         6.4672918661        8.7671260017        6.0245895579
  H         7.1350696087        8.8744669266        6.8788158894
  C         3.8094346070        8.2481891038        2.7135119845
  C         5.0346777545        7.3976268736        7.5133958304
  C         8.7984194720       10.8017652146        5.9871211093
  C         7.9042556836       11.5464841520        6.7829540159
  H         6.8544864761       11.5873879320        6.4981027036
  C         8.3210773829       12.2672895358        7.9059282832
  C         9.6629306564       12.2633889429        8.2993367670
  H         9.9911971915       12.8172202915        9.1744324016
  C        10.5711349075       11.5441099047        7.5205348351
  C        10.1483439375       10.8350207449        6.3842672050
  H        10.8990098446       10.3172172231        5.7896670238
  C         7.3167027680       13.0360034924        8.7126167484
  C        12.0149800745       11.5096634700        7.9351657460
  C         8.0980258214       11.4049118924        3.5912484163
  C         9.1882747929       11.8552010117        2.8318688776
  H        10.1299299174       11.3089259544        2.8708797466
  C         9.1040599686       12.9826380991        2.0125335351
  C         7.9297303348       13.7321288012        1.9390458642
  H         7.8664876045       14.6066999966        1.2997763242
  C         6.8420320088       13.3182208160        2.7125408220
  C         6.9247912436       12.1752694273        3.5163150223
  H         6.0480382278       11.8790508779        4.0908444696
  C        10.3088172091       13.3425115207        1.2016082878
  C         5.5839939009       14.1303279421        2.7406224737
  C         9.2100728121        8.9661056153        3.9559223563
  C         9.9454095900        8.0587030419        4.7466317518
  H         9.9391723956        8.1619639898        5.8301752004
  C        10.6923287849        7.0192569255        4.1797351586
  C        10.7155108356        6.8194342427        2.7954920432
  H        11.2932562186        6.0095948940        2.3575270691
  C         9.9728162415        7.6892732162        1.9982280708
  C         9.2397797955        8.7396596327        2.5670938274
  H         8.6773198590        9.3955482826        1.9032993965
  C        11.4696128461        6.0669528660        5.0428283893
  C         9.9068966917        7.4996109820        0.5101981051
  B         8.2452647990       10.1265822976        4.5943060973
  F        18.6866159240       -1.3344076253        6.9373293054
  F        17.4016406045       -0.0625981866        8.2088564420
  F        16.9849943511       -2.2010867966        8.0005393037
  F        17.3701441165       -2.5052073688        2.4397387921
  F        16.2348277017       -0.9101715179        1.4439341620
  F        15.1930374491       -2.6940736082        2.1653715318
  F        14.5467392628        3.1103303251        0.3270091941
  F        13.3598050354        4.9424205809        0.6106460901
  F        14.9364301701        4.3997054741        2.0557142514
  F         8.9118947408        1.2233246739        1.3445441347
  F         8.8746513375        3.4168675091        1.2782511246
  F         8.4102121631        2.3760126955        3.1604498175
  F         9.7872880430        4.3965904269        8.0426899141
  F        10.5836682486        3.1708672549        9.6652835898
  F        11.1055813509        5.3104493598        9.5510494115
  F        15.7406153074        5.7944599964        6.1222454808
  F        16.7505913698        4.2181971760        7.2740653040
  F        15.7211591868        5.8592689318        8.3259380338
  F         9.6410927624       -2.6269415502        3.6667283696
  F        10.3740648375       -4.3209081257        4.8853356896
  F         8.5015262137       -3.2963608050        5.4336647948
  F        10.4835083447       -2.6223014396        9.9392237411
  F        11.0235948845       -0.4931049016       10.1598854713
  F        12.5914802989       -2.0106008575        9.8842367306
  C        14.4411089938        0.1885254640        5.1959551997
  C        15.3294331552       -0.0423149449        6.2699999796
  H        15.1136257927        0.3877990943        7.2472412470
  C        16.4928661449       -0.8080249762        6.1193943813
  C        16.8144611757       -1.3831514952        4.8847913673
  H        17.7142670702       -1.9794175034        4.7654389918
  C        15.9458120212       -1.1687888349        3.8143005559
  C        14.7844752831       -0.4007429675        3.9691131768
  H        14.1302363979       -0.2651668760        3.1084891202
  C        17.3829339225       -1.0839028894        7.3026203260
  C        16.1960011961       -1.8081211171        2.4841889555
  C        12.4594657391        1.6393534817        4.0012021485
  C        13.3518992023        2.3892372767        3.2072518439
  H        14.4023563472        2.4341321377        3.4908473188
  C        12.9298691978        3.1116929528        2.0869249454
  C        11.5896615411        3.1067329041        1.6906837383
  H        11.2609306451        3.6649426902        0.8186255434
  C        10.6850445007        2.3818917725        2.4653577765
  C        11.1106772690        1.6689813990        3.5994303656
  H        10.3619015059        1.1463549527        4.1914552068
  C        13.9271667772        3.8847807214        1.2802419537
  C         9.2395180247        2.3556673356        2.0625292320
  C        13.1399951103        2.2528089251        6.4017634197
  C        12.0419073253        2.6990000627        7.1557475364
  H        11.1054919601        2.1429840395        7.1208557276
  C        12.1145584707        3.8335843970        7.9683305038
  C        13.2792849525        4.5995864566        8.0291835181
  H        13.3347525920        5.4808193262        8.6599828515
  C        14.3716708688        4.1918596705        7.2615903036
  C        14.3071732034        3.0333276085        6.4766854716
  H        15.1961149697        2.7311556513        5.9241085427
  C        10.9199458726        4.1881405386        8.7975534198
  C        15.6332393870        5.0028963310        7.2508811558
  C        12.0397392856       -0.1931866670        6.0362363575
  C        11.3072479299       -1.1032354099        5.2459819445
  H        11.3208903841       -1.0053883547        4.1619763468
  C        10.5509216386       -2.1364431098        5.8134334942
  C        10.5217425556       -2.3317097104        7.1982761839
  H         9.9401336436       -3.1378602407        7.6378098631
  C        11.2669832287       -1.4635839787        7.9949616770
  C        12.0034806550       -0.4156469783        7.4259395356
  H        12.5646274462        0.2413435483        8.0898419112
  C         9.7711372520       -3.0868878752        4.9501924030
  C        11.3303233444       -1.6521164448        9.4834243893
  B        13.0086039500        0.9674235011        5.3997946498
  N         2.7966929842        1.9360428642        5.8513810922
  N         1.6992862526        2.0127856783        6.1652628990

542
3+ @ [2][BArF4]
 Ir         0.2628045909       10.9895889757        4.8952705680
  P         1.0685454498       11.4299707725        6.9368421595
  P        -1.0919001133       10.9872676316        3.0612522717
  O         0.0303092931       12.6863303028        7.4823107732
  O        -2.0482269256       12.3901057734        3.3322397240
  N        -1.0031074259       12.6013305130        5.3994435486
  C        -0.6223723381        9.7408198774        6.3413074901
  H        -1.6389438154       10.0988154370        6.5350587879
  H        -0.6496498222        8.7098787246        5.9700480040
  C         0.2760918570        9.8814527027        7.6118808905
  C         1.3025581781        8.7402552635        7.6871495986
  H         1.8684335122        8.6426727163        6.7517679569
  H         0.7687530336        7.7947793272        7.8558759157
  H         2.0105301617        8.8718546996        8.5149948601
  C        -0.5125714507       10.0164136482        8.9188051884
  H         0.1557996005       10.1584020375        9.7783117350
  H        -1.0905046365        9.0960087542        9.0917274140
  H        -1.2150015231       10.8572394437        8.8903770005
  C         3.7817206453       11.1190038822        7.0444922872
  H         3.7764170242       11.0993683497        5.9465333940
  H         3.6943161202       10.0911028345        7.4064634385
  H         4.7548669150       11.5008528685        7.3814760508
  C         2.6822824591       12.0354545696        7.6125992054
  C         2.6752546243       11.9989216262        9.1489025234
  H         1.8891957279       12.6377477978        9.5719561680
  H         3.6454084499       12.3596656620        9.5158238922
  H         2.5437031742       10.9803365297        9.5345769501
  C         2.8754085213       13.4726065557        7.0882174417
  H         3.8683630603       13.8300315204        7.3960768263
  H         2.1245826209       14.1582909974        7.4938067598
  H         2.8354719723       13.5170173607        5.9904897285
  C        -0.9101060898       13.1749886089        6.6279298150
  C        -1.7396169396       14.2223795481        7.0127155360
  H        -1.6503001296       14.6459022846        8.0061650571
  C        -2.6628869635       14.6942400162        6.0806672535
  H        -3.3014051567       15.5326469008        6.3450091924
  C        -2.7852267644       14.1067894084        4.8199625154
  H        -3.5133831504       14.4373893834        4.0862255181
  C        -1.9470440198       13.0378988891        4.5253322609
  C         0.0355471004       11.6411435918        1.7241371516
  C         1.0207133565       12.4927495425        2.5673264446
  H         1.5027409561       11.8847011573        3.3912174390
  H         0.5518963121       13.3885522730        2.9849568054
  H         1.8754403087       12.8161144791        1.9517187538
  C        -0.6349458560       12.5050119420        0.6510994651
  H        -1.2603180140       11.9112468582       -0.0254499115
  H         0.1438559090       12.9876269663        0.0439764747
  H        -1.2540102729       13.2912346540        1.0942579030
  C         0.7872980918       10.4629054989        1.0938035033
  H         1.1979906611        9.7799192694        1.8462989146
  H         1.6251354632       10.8451484429        0.4930739177
  H         0.1253880478        9.9014770381        0.4269783673
  C        -2.4133901452        9.7802706488        2.5554485678
  C        -3.0441910633       10.1157681676        1.1946874631
  H        -3.4454834381       11.1365290806        1.1651720833
  H        -3.8811731023        9.4282360695        1.0049666582
  H        -2.3336730074        9.9945622033        0.3686629332
  C        -1.7720368622        8.3761214778        2.5517281951
  H        -0.9826899134        8.2761963298        1.7975427200
  H        -2.5491774251        7.6316564599        2.3234337914
  H        -1.3415102105        8.1260083111        3.5304380193
  C        -3.4837968300        9.8497547807        3.6653244607
  H        -3.0641985395        9.6339606244        4.6569558745
  H        -4.2492414088        9.0922800698        3.4533143929
  H        -3.9721675766       10.8305856937        3.7001244366
  H         1.2211328345        9.7603704947        4.5232158123
 Ir         4.8760096807        1.5227328624        4.7086202508
  P         3.9918892577        1.9696334666        2.6408463193
  P         5.8451446324        1.8165295805        6.7647632988
  O         4.9633714246        3.2948598739        2.1722101848
  O         6.6636341318        3.2976280021        6.5335113076
  N         5.8054181474        3.2917836055        4.3571301745
  C         5.7321413756        0.3116084915        1.3753390805
  H         6.4376049581        1.1355534768        1.2201498606
  H         5.9387104475       -0.4544359515        0.6139177600
  C         4.2690047275        0.7795362050        1.2185460917
  C         3.3098447609       -0.4117823032        1.4135385151
  H         3.3976011769       -0.8774714308        2.4022211273
  H         3.5651793054       -1.1833740787        0.6722442792
  H         2.2624914490       -0.1358172552        1.2438643626
  C         4.0792503431        1.3811003769       -0.1878816345
  H         3.0285058164        1.5613647581       -0.4314018166
  H         4.4678042406        0.6529888984       -0.9169414854
  H         4.6371093727        2.3125653451       -0.3214509291
  C         1.3727945652        1.8049508368        3.5072735758
  H         1.7492481696        1.6477392400        4.5266079390
  H         1.2539645061        0.8270138988        3.0286146315
  H         0.3715318240        2.2554873857        3.5780549685
  C         2.2836267536        2.7553328884        2.7038044330
  C         1.6843920530        3.0309055023        1.3177787849
  H         2.3608427510        3.6171405956        0.6840333793
  H         0.7610926288        3.6107870122        1.4480320505
  H         1.4138922180        2.1099983756        0.7888269644
  C         2.4286177057        4.0870016675        3.4749720335
  H         1.4220219986        4.4958363994        3.6504923415
  H         2.9993805802        4.8323052738        2.9077422423
  H         2.9061289742        3.9451978503        4.4540794907
  C         5.7246388144        3.8906629532        3.1245759097
  C         6.3988483454        5.0683823128        2.8288223484
  H         6.2941225731        5.5040103918        1.8418690434
  C         7.1904274132        5.6466992212        3.8198778710
  H         7.7278158773        6.5699739895        3.6109256034
  C         7.2942755244        5.0581978196        5.0791494562
  H         7.9027792148        5.4770450475        5.8748216320
  C         6.5869023628        3.8862984687        5.3160042655
  C         4.6560906642        2.3118775565        8.1252495219
  C         3.7715135473        3.4216585390        7.5155249818
  H         3.2574897513        3.0692744780        6.6107742422
  H         4.3509154259        4.3167387426        7.2677845076
  H         3.0091907372        3.7109932827        8.2534595308
  C         5.3332884179        2.8445375149        9.3996377297
  H         5.8361222458        2.0594003534        9.9735140545
  H         4.5580859552        3.2809756465       10.0462734124
  H         6.0618592506        3.6336941386        9.1759031573
  C         3.7726849096        1.0901354441        8.4208030576
  H         3.2532313426        0.7433975439        7.5207429632
  H         3.0054924146        1.3725599126        9.1558956466
  H         4.3402518309        0.2477319494        8.8311962563
  C         7.2785647518        0.7156224765        7.2593218532
  C         7.9738987171        1.1089395387        8.5732099552
  H         8.2219240943        2.1764170857        8.6137465888
  H         8.9184739167        0.5502399135        8.6504319929
  H         7.3778641421        0.8514285728        9.4550436534
  C         6.7666846077       -0.7389600401        7.3201760165
  H         6.0113991100       -0.8917001348        8.1000996097
  H         7.6174453959       -1.3970219086        7.5520854787
  H         6.3501823178       -1.0702789157        6.3607005475
  C         8.2809080534        0.8454518221        6.0922354777
  H         7.8168409902        0.6110986954        5.1237843390
  H         9.0976790423        0.1318398452        6.2636264077
  H         8.7143586703        1.8513316267        6.0356105994
  H         5.9247323440       -0.1257726568        2.3640282622
 Ir         9.3291576137        7.2641962207       15.0143758269
  P         8.4962269561        6.8160674789       12.9852776369
  P        10.7005974636        7.2588638038       16.8387629882
  O         9.5203936160        5.5513490888       12.4355841098
  O        11.6605586145        5.8611724313       16.5507446499
  N        10.5836871758        5.6445060662       14.5011447938
  C        10.1931057316        8.5103920880       13.5538337430
  H        11.2096436688        8.1567148295       13.3517674775
  H        10.2191642428        9.5434747120       13.9194639654
  C         9.2830817807        8.3606849852       12.2914312954
  C         8.2572537798        9.5028081756       12.2135522557
  H         7.6918989141        9.6053906091       13.1489541964
  H         8.7927808826       10.4470991417       12.0403984823
  H         7.5484473390        9.3681186252       11.3866783852
  C        10.0633740855        8.2155187709       10.9809491796
  H         9.3912721711        8.0528935204       10.1279691922
  H        10.6297023836        9.1398881941       10.7909827898
  H        10.7756751770        7.3834668310       11.0176117319
  C         5.7826182872        7.1357309530       12.8725304870
  H         5.8017701154        7.2172782661       13.9676325090
  H         5.8634720845        8.1421171407       12.4516794913
  H         4.8064250409        6.7349848587       12.5706195774
  C         6.8760605072        6.1894124125       12.3428141520
  C         6.8768982695        6.1500741313       10.8062003732
  H         7.6716598713        5.5031995560       10.4124555392
  H         5.9107318990        5.7578468621       10.4589978933
  H         6.9940126249        7.1508272287       10.3721605724
  C         6.6847492971        4.7771398732       12.9364862587
  H         5.6925440242        4.4049310688       12.6444801145
  H         7.4360741872        4.0713178382       12.5644732648
  H         6.7247780640        4.7887923421       14.0350444348
  C        10.4556340730        5.0485858444       13.2864961383
  C        11.2407285048        3.9625300781       12.9142619877
  H        11.1077961310        3.5085450082       11.9385885228
  C        12.1774885914        3.4944059649       13.8358203071
  H        12.7892860360        2.6332320847       13.5803939800
  C        12.3431206049        4.1110444909       15.0774716982
  H        13.0790677712        3.7801286015       15.8033981464
  C        11.5309251439        5.2013227373       15.3678621510
  C         9.5761897570        6.5863536373       18.1697417538
  C         8.5878093266        5.7500949252       17.3152709243
  H         8.1003548119        6.3733439291       16.5041236472
  H         9.0531670400        4.8604839467       16.8811490974
  H         7.7350597993        5.4176660883       17.9288035093
  C        10.2448881615        5.7044430463       19.2291606047
  H        10.8727324735        6.2878229713       19.9124149149
  H         9.4639641337        5.2171248067       19.8291839608
  H        10.8585403999        4.9188366413       18.7768591643
  C         8.8258618341        7.7545896101       18.8202861041
  H         8.4129747843        8.4493034031       18.0798197607
  H         7.9899078488        7.3626501299       19.4175149539
  H         9.4891981020        8.3055257523       19.4944117173
  C        12.0167470043        8.4663486761       17.3592240959
  C        12.6463199471        8.1239100513       18.7194916018
  H        13.0528654106        7.1050391667       18.7412509493
  H        13.4794796480        8.8147389422       18.9158767537
  H        11.9337316329        8.2342772222       19.5454721250
  C        11.3661198474        9.8665299081       17.3717170708
  H        10.5738007685        9.9559708748       18.1240430800
  H        12.1383703388       10.6138358736       17.6074536854
  H        10.9369019064       10.1208959236       16.3934712012
  C        13.0905009608        8.4136619547       16.2520615907
  H        12.6716019942        8.6328036278       15.2607739363
  H        13.8493721078        9.1760158288       16.4715497222
  H        13.5863734779        7.4367922861       16.2110280262
  H         8.3773805294        8.4955797274       15.3964690433
 Ir         5.1002256294       16.4489295576       14.8674528353
  P         5.9449012868       15.9937642693       16.8910397896
  P         3.7154798661       16.4542356101       13.0546148443
  O         4.9394637081       14.7104883234       17.4318540644
  O         2.7870429150       15.0278903900       13.3204154105
  N         3.8689435350       14.8080683182       15.3690291418
  C         4.2214546558       17.6680752769       16.3407785098
  H         3.2121432367       17.2958749695       16.5443179362
  H         4.1769998021       18.7028793682       15.9819129648
  C         5.1383397388       17.5223804163       17.5971194969
  C         6.1485158140       18.6784991211       17.6767715741
  H         6.7045133380       18.7962720817       16.7375171136
  H         5.6008631307       19.6133968390       17.8613909155
  H         6.8657940924       18.5484959901       18.4969180002
  C         4.3650165679       17.3579288841       18.9098146684
  H         5.0424245428       17.2084567417       19.7608430422
  H         3.7791487832       18.2693225000       19.1032445193
  H         3.6709913284       16.5104086911       18.8737509866
  C         8.6555749663       16.3325183672       16.9860817555
  H         8.6480206261       16.3614184102       15.8883682764
  H         8.5562971067       17.3567554128       17.3563361815
  H         9.6337321229       15.9608113287       17.3186341534
  C         7.5694159840       15.3984967283       17.5500835694
  C         7.5693238113       15.4235450431       19.0869455177
  H         6.7922193048       14.7732992395       19.5088709544
  H         8.5447297653       15.0712421376       19.4479204334
  H         7.4278451067       16.4380091627       19.4801225812
  C         7.7745107990       13.9668509825       17.0105942201
  H         8.7728574384       13.6178588086       17.3094332407
  H         7.0332470888       13.2669406503       17.4126538229
  H         7.7280312264       13.9361812323       15.9125802994
  C         4.0009478701       14.2104045023       16.5827482915
  C         3.2151011982       13.1262527504       16.9590307942
  H         3.3513003967       12.6729198771       17.9354001282
  C         2.2702000612       12.6642062770       16.0424940869
  H         1.6535236156       11.8073249869       16.3016438045
  C         2.1009990780       13.2821923027       14.8013859940
  H         1.3586062347       12.9550332984       14.0802142061
  C         2.9175267176       14.3678948631       14.5047704615
  C         4.8410656396       15.8591361196       11.6892832310
  C         5.8574830769       15.0088641242       12.4963820972
  H         6.3336910277       15.6033752374       13.3335970741
  H         5.4157162389       14.0887122937       12.8910654367
  H         6.7131506664       14.7262311559       11.8622149130
  C         4.1817572224       15.0025233638       10.6030388430
  H         3.5232907297       15.5897008613        9.9527453782
  H         4.9653261314       14.5621167272        9.9701219333
  H         3.5979449594       14.1835741052       11.0371003447
  C         5.5580894572       17.0772942850       11.0888416753
  H         5.9845742346       17.7271278008       11.8618284218
  H         6.3826719434       16.7305868585       10.4492830892
  H         4.8754488840       17.6714669785       10.4720269332
  C         2.3639884063       17.6390175971       12.5793220762
  C         1.6828184863       17.2640730932       11.2540242736
  H         1.3104603719       16.2323137448       11.2569595679
  H         0.8192898374       17.9252001689       11.0922533236
  H         2.3524722346       17.3926697172       10.3960304767
  C         2.9800296342       19.0532395559       12.5162287073
  H         3.7023634393       19.1608205330       11.6982572727
  H         2.1734727182       19.7821322652       12.3474657151
  H         3.4839150365       19.3198951056       13.4550440831
  C         1.3414119293       17.5773533617       13.7334768591
  H         1.7942129783       17.8325064678       14.7005385329
  H         0.5493817818       18.3093682942       13.5300114378
  H         0.8786029101       16.5868443586       13.8155681587
  H         6.0319895431       17.6983027334       14.4967116744
  F         7.0787653215       10.4955029013       16.9288473178
  F         5.9869179327        8.9034949012       17.9847000279
  F         5.3250174939       10.9856675296       18.1549419801
  F         5.7619579490       11.6594821152       12.4327229158
  F         4.6288283333       10.0636441936       11.4342249262
  F         3.5861152565       11.8485511148       12.1563210336
  F         2.9373872972        6.0427073256       10.3213523734
  F         1.7507308853        4.2101016210       10.6028298725
  F         3.3236844837        4.7540169847       12.0487865083
  F        -2.6937932567        7.9299871215       11.3285927437
  F        -2.7345329932        5.7327425549       11.2643317428
  F        -3.2403546871        6.7786509376       13.1254042557
  F        -1.7909567956        4.7577051158       17.9929822705
  F        -1.0235414891        5.9795197596       19.6474893024
  F        -0.4953388358        3.8463728250       19.5346023959
  F         4.1442986659        3.4148082012       16.0849306021
  F         5.1919432512        4.9420077688       17.2651582828
  F         4.1338352954        3.2919114243       18.2759319928
  F        -1.9663807125       11.7800714388       13.6587062921
  F        -1.2331254362       13.4735624541       14.8777091780
  F        -3.1069615402       12.4491355169       15.4261486040
  F        -1.1239622193       11.7747839077       19.9312494122
  F        -0.5837974565        9.6452304237       20.1518638113
  F         0.9832011155       11.1630372800       19.8755329364
  C         2.8250103282        8.9568489164       15.1697743011
  C         3.7351164482        9.1393660501       16.2323521894
  H         3.5198601881        8.6981031734       17.2051023946
  C         4.9186432214        9.8734903943       16.0800489949
  C         5.2348825022       10.4742149271       14.8572759513
  H         6.1496087214       11.0467087669       14.7362567333
  C         4.3384093171       10.3141433119       13.7993018803
  C         3.1616008515        9.5707013141       13.9532568083
  H         2.4911543761        9.4706496669       13.1000807146
  C         5.8218839072       10.0591720081       17.2683531045
  C         4.5891936623       10.9626313075       12.4732240024
  C         0.8343044457        7.5132155780       13.9909867901
  C         1.7278643583        6.7672309765       13.1957301952
  H         2.7781881950        6.7298309627       13.4788159725
  C         1.3095194744        6.0402921351       12.0773007955
  C        -0.0333739245        6.0406676431       11.6874334036
  H        -0.3627465471        5.4828763932       10.8153659627
  C        -0.9409337057        6.7631616834       12.4641651817
  C        -0.5164260462        7.4780674533       13.5963526495
  H        -1.2659661471        7.9988748306       14.1897739808
  C         2.3133815203        5.2698529108       11.2706833264
  C        -2.3852130594        6.7957569419       12.0497784917
  C         1.5388141081        6.9075481010       16.3850200557
  C         0.4477557029        6.4577695552       17.1448048484
  H        -0.4931382042        7.0055673288       17.1066303590
  C         0.5304280075        5.3287502603       17.9629296751
  C         1.7042247464        4.5767690500       18.0338067886
  H         1.7675056165        3.7006129007       18.6709979764
  C         2.7921271496        4.9892264734       17.2595914168
  C         2.7103714758        6.1341304081       16.4581909282
  H         3.5872632756        6.4292266401       15.8831993899
  C        -0.6741215567        4.9679900065       18.7744793182
  C         4.0502603744        4.1739949839       17.2289757988
  C         0.4278719087        9.3467607874       16.0259355099
  C        -0.3061250452       10.2557495561       15.2363393829
  H        -0.2960700604       10.1561766920       14.1525094896
  C        -1.0591117637       11.2896384424       15.8047891396
  C        -1.0871445537       11.4844111322       17.1896897446
  H        -1.6687866429       12.2906267219       17.6288914468
  C        -0.3429961641       10.6152401077       17.9861521419
  C         0.3940195688        9.5682597744       17.4156058218
  H         0.9574177204        8.9124005754       18.0786658996
  C        -1.8388997747       12.2395530329       14.9419087476
  C        -0.2771078618       10.8051234370       19.4743632096
  B         1.3916993945        8.1882196605       15.3822654563
  F        -9.0549189427       19.6481913009       13.0480372749
  F        -7.9643435007       18.0559330417       11.9913301497
  F        -7.3021894501       20.1379134450       11.8208992166
  F        -7.7372510794       20.8108552718       17.5438215442
  F        -6.6053509581       19.2150827120       18.5419186886
  F        -5.5608106390       20.9992419976       17.8226351376
  F        -4.9138651056       15.1952418404       19.6541264424
  F        -3.7282690570       13.3620832652       19.3744723426
  F        -5.2997628735       13.9072545686       17.9270473578
  F         0.7189443631       17.0236222150       18.6490709159
  F         0.7757560520       14.8259231998       18.6538706361
  F         1.2724883121       15.9287179590       16.8200640377
  F        -0.1853514463       13.9094664869       11.9838527281
  F        -0.9568170662       15.1286754674       10.3306225139
  F        -1.4759814698       12.9939768721       10.4393426317
  F        -6.1222916986       12.5673515767       13.8929635281
  F        -7.1693824566       14.0945423672       12.7116176390
  F        -6.1116919485       12.4438840653       11.7014855480
  F        -0.0111871896       20.9326892243       16.3182558113
  F        -0.7441367809       22.6271828370       15.0994124524
  F         1.1286441021       21.6015610489       14.5506639862
  F        -0.8538644888       20.9274658735       10.0453774397
  F        -1.3951488682       18.7983916862        9.8259849373
  F        -2.9616407631       20.3162255014       10.1010260287
  C        -4.8003532453       18.1088633580       14.8062727647
  C        -5.7117032165       18.2898076290       13.7442059535
  H        -5.4982419404       17.8450526052       12.7726501084
  C        -6.8937029244       19.0266924942       13.8953211915
  C        -7.2078425110       19.6304073409       15.1171630529
  H        -8.1219142452       20.2040810936       15.2376901291
  C        -6.3115872811       19.4698493472       16.1754425096
  C        -5.1349143379       18.7258857320       16.0218452065
  H        -4.4638918646       18.6275134950       16.8750568419
  C        -7.7983714027       19.2117607451       12.7072089330
  C        -6.5650908851       20.1154031891       17.5022550712
  C        -2.8094014601       16.6627169385       15.9839417003
  C        -3.7033354166       15.9244169952       16.7856938106
  H        -4.7562513063       15.8982389666       16.5112929744
  C        -3.2827874118       15.1883459300       17.8975365064
  C        -1.9359808773       15.1706360024       18.2740933097
  H        -1.6039276250       14.6048434547       19.1403404349
  C        -1.0277681119       15.8853830891       17.4901484186
  C        -1.4554254946       16.6119572556       16.3667963416
  H        -0.7063829292       17.1284954019       15.7690459379
  C        -4.2886800686       14.4203745315       18.7042998740
  C         0.4191108778       15.9070071530       17.8965867658
  C        -3.5139086524       16.0568379819       13.5908871966
  C        -2.4236899846       15.6055757894       12.8303292229
  H        -1.4821931080       16.1524656631       12.8671764239
  C        -2.5069987998       14.4757379777       12.0126803768
  C        -3.6816491581       13.7255378602       11.9431724197
  H        -3.7456177500       12.8486622384       11.3069320683
  C        -4.7691304477       14.1396554307       12.7174467428
  C        -4.6860312121       15.2842468294       13.5190173323
  H        -5.5622644273       15.5795358169       14.0949424769
  C        -1.3020204343       14.1153251665       11.1984518015
  C        -6.0280764956       13.3258249036       12.7482329441
  C        -2.4039953581       18.4982097280       13.9505247000
  C        -1.6727915895       19.4090342031       14.7405999998
  H        -1.6827222909       19.3089076780       15.8245532824
  C        -0.9208653729       20.4439834647       14.1723877529
  C        -0.8934309147       20.6395119041       12.7874901644
  H        -0.3149133797       21.4483296433       12.3485490982
  C        -1.6344134388       19.7679907670       11.9905782628
  C        -2.3682652124       18.7184303817       12.5606103577
  H        -2.9284944631       18.0601269661       11.8972781560
  C        -0.1394262450       21.3933765417       15.0346450389
  C        -1.7008357628       19.9582793912       10.5022156577
  B        -3.3675146920       17.3388998571       14.5933852790
  F         2.5512537301        7.8090467244        3.0543344304
  F         3.6419793652        9.4018974604        1.9974332567
  F         4.3052663282        7.3189033615        1.8281400670
  F         3.8149461411        6.7139416078        7.5553652273
  F         5.0004705705        8.2920871455        8.5452299912
  F         5.9818032715        6.4600858417        7.8315132388
  F         6.6923820473       12.2622542009        9.6629447470
  F         7.8785102423       14.0950107594        9.3816698130
  F         6.3052646272       13.5504179503        7.9351758734
  F        12.3228418637       10.3746687639        8.6564009452
  F        12.3633092402       12.5716220417        8.7200243959
  F        12.8681555051       11.5244220348        6.8592327025
  F        11.4211610304       13.5473571693        1.9895316336
  F        10.6538126355       12.3268686793        0.3329291000
  F        10.1313227776       14.4627893284        0.4457408405
  F         5.4900326220       14.8889262335        3.8925765409
  F         4.4373638748       13.3632317363        2.7175359499
  F         5.4941859149       15.0141390054        1.7024677952
  F        11.5937238134        6.5251195290        6.3250956817
  F        10.8590896667        4.8268640172        5.1090056000
  F        12.7287046156        5.8564591972        4.5573212772
  F        10.7524296188        6.5301557137        0.0533390815
  F        10.2126087212        8.6589459117       -0.1665520797
  F         8.6436257747        7.1418516997        0.1067774677
  C         6.7997990665        9.3548202986        4.8130941915
  C         5.8938968349        9.1674018736        3.7476859344
  H         6.1132001882        9.6042535566        2.7738120692
  C         4.7093320286        8.4351026186        3.8996473806
  C         4.3858791353        7.8429560600        5.1236053110
  H         3.4700946579        7.2722260884        5.2439325683
  C         5.2753962875        8.0114157430        6.1850757691
  C         6.4549874371        8.7507259233        6.0325777433
  H         7.1190626275        8.8583860697        6.8898253919
  C         3.8066711730        8.2466933507        2.7130166928
  C         5.0065879627        7.3775779729        7.5138347406
  C         8.7939424073       10.7939799264        5.9903594015
  C         7.9008484076       11.5409733032        6.7855412228
  H         6.8506761486       11.5817601456        6.5017932557
  C         8.3194245768       12.2651523992        7.9056925316
  C         9.6618712472       12.2623720910        8.2969905788
  H         9.9912622615       12.8186965577        9.1700434173
  C        10.5692595130       11.5403759596        7.5196368183
  C        10.1446079584       10.8269481702        6.3862034844
  H        10.8938452175       10.3056848210        5.7925278330
  C         7.3156354170       13.0353604784        8.7118534930
  C        12.0135622674       11.5078926756        7.9341358120
  C         8.0907930388       11.3992622008        3.5931094274
  C         9.1822336445       11.8492605648        2.8334649880
  H        10.1233481401       11.3019196258        2.8722132156
  C         9.1000572584       12.9784040286        2.0146850945
  C         7.9258155342       13.7296107145        1.9437259159
  H         7.8632631686       14.6072902022        1.3084148924
  C         6.8371004119       13.3164465971        2.7162996423
  C         6.9189095210       12.1719510877        3.5180408553
  H         6.0413302650       11.8775161237        4.0922985243
  C        10.3057367212       13.3401953759        1.2029983753
  C         5.5792586689       14.1333107055        2.7500243401
  C         9.1925527654        8.9544067365        3.9573478306
  C         9.9195480150        8.0407054704        4.7482114163
  H         9.9103826865        8.1419982097        5.8319696352
  C        10.6718356571        7.0056791428        4.1809484743
  C        10.7009093508        6.8104315670        2.7961084464
  H        11.2825245145        6.0036833241        2.3575685415
  C         9.9644323655        7.6850267144        1.9985533248
  C         9.2309883288        8.7353776404        2.5674520862
  H         8.6767178729        9.3976102315        1.9030682712
  C        11.4601123874        6.0616575218        5.0433376378
  C         9.9045098941        7.4990366787        0.5101980109
  B         8.2351963639       10.1197770896        4.5989330599
  F        18.4474048001       -1.6475099555        7.1082102362
  F        17.3553903753       -0.0579998153        8.1634399833
  F        16.6165145853       -2.1251518415        8.2137058293
  F        17.4047815455       -2.4999845298        2.4944989295
  F        16.2122493675       -0.9268834013        1.5072936881
  F        15.2561655991       -2.8030984116        2.1627796878
  F        14.5463767443        3.1102830434        0.3261905646
  F        13.3600227163        4.9427148747        0.6101722662
  F        14.9341015809        4.3985783977        2.0571663323
  F         8.9148244049        1.2239448936        1.3396591582
  F         8.8720430138        3.4189046015        1.2759874464
  F         8.4093434913        2.3737835666        3.1566303389
  F         9.7871724206        4.3971259020        8.0419406528
  F        10.5843815659        3.1710267064        9.6643262524
  F        11.1056232967        5.3107037716        9.5507488185
  F        15.7423789582        5.7921747641        6.1194420032
  F        16.7530118475        4.2128161992        7.2706767055
  F        15.7217932028        5.8558528305        8.3222647058
  F         9.6393907426       -2.6275901273        3.6662010290
  F        10.3721272512       -4.3187827370        4.8865641635
  F         8.4962473552       -3.2974050741        5.4333244234
  F        10.4813219034       -2.6221514803        9.9401232318
  F        11.0223658190       -0.4919689880       10.1613705349
  F        12.5872744629       -2.0103105608        9.8811558028
  C        14.3926999768        0.1628776216        5.1872947414
  C        15.2403697424       -0.0922184958        6.2834038576
  H        15.0110458630        0.3492989615        7.2525457418
  C        16.3706403910       -0.9086428289        6.1712886704
  C        16.7102664905       -1.5025758944        4.9522063270
  H        17.5957043658       -2.1245489702        4.8618723273
  C        15.8882609065       -1.2502110110        3.8530282327
  C        14.7500054115       -0.4405577350        3.9703627192
  H        14.1310467023       -0.2764063869        3.0887995163
  C        17.1913234738       -1.1808393172        7.3978771053
  C        16.1967216047       -1.8624423263        2.5215879337
  C        12.4458616693        1.6416322147        3.9937361415
  C        13.3433019047        2.3838944023        3.1994525058
  H        14.3948123414        2.4207736335        3.4800142584
  C        12.9255508670        3.1106686461        2.0808621717
  C        11.5853898996        3.1104381976        1.6845259579
  H        11.2575740528        3.6706805622        0.8135036632
  C        10.6793781813        2.3864724223        2.4580355601
  C        11.0993093224        1.6741661527        3.5920327822
  H        10.3476642805        1.1548806482        4.1829665690
  C        13.9264234796        3.8832197676        1.2784107996
  C         9.2344815821        2.3567137681        2.0607267476
  C        13.1310449134        2.2546635696        6.3925370171
  C        12.0367622920        2.7027181803        7.1511375530
  H        11.0986846898        2.1498731393        7.1162989157
  C        12.1135176648        3.8344211490        7.9664538786
  C        13.2804092512        4.5968832943        8.0276902555
  H        13.3388517915        5.4764511763        8.6605121271
  C        14.3704864906        4.1887325157        7.2563858924
  C        14.3000226417        3.0325893463        6.4669431046
  H        15.1832589370        2.7304674560        5.9050383455
  C        10.9188619000        4.1890957102        8.7966977262
  C        15.6311916997        5.0009977247        7.2469277836
  C        12.0125532629       -0.1827341882        6.0343185027
  C        11.2861327928       -1.0972578658        5.2451540831
  H        11.2995911813       -1.0009997641        4.1611229739
  C        10.5359562006       -2.1325461614        5.8140587779
  C        10.5084610325       -2.3281605849        7.1988667718
  H         9.9337636397       -3.1398429733        7.6375065814
  C        11.2516278589       -1.4574079009        7.9949095023
  C        11.9798746422       -0.4045758394        7.4240899669
  H        12.5387558596        0.2546932743        8.0874964539
  C         9.7631850495       -3.0861991216        4.9499148708
  C        11.3253256766       -1.6510397109        9.4822940260
  B        12.9830579557        0.9710199495        5.3895107096
  N         4.1546100519       -0.1963239946        4.9278750518
  N         3.7738664299       -1.2698678533        4.9997125630
